# Supplementary material for: Prognostic and diagnostic values of non-coding RNAs as biomarkers for breast cancer: An umbrella review and pan-cancer analysis
Source: Front Mol Biosci. 2023 Jan 16;10:1096524. doi: 10.3389/fmolb.2023.1096524 (PMC9885171; doi:10.3389/fmolb.2023.1096524)
Supplement: Supplementary file 1 [file DataSheet1.ZIP]

Archive with 48 entries (48 files):
- Supplementary Material, Fig 1.pdf
- Supplementary Material, Fig 10a.pdf
- Supplementary Material, Fig 10b.pdf
- Supplementary Material, Fig 10c.pdf
- Supplementary Material, Fig 10d.pdf
- Supplementary Material, Fig 10e.pdf
- Supplementary Material, Fig 11.tif
- Supplementary Material, Fig 12.tif
- Supplementary Material, Fig 13.pdf
- Supplementary Material, Fig 14.pdf
- Supplementary Material, Fig 15.pdf
- Supplementary Material, Fig 16.pdf
- Supplementary Material, Fig 17.pdf
- Supplementary Material, Fig 2a.pdf
- Supplementary Material, Fig 2b.pdf
- Supplementary Material, Fig 2c.pdf
- Supplementary Material, Fig 2d.pdf
- Supplementary Material, Fig 2e.pdf
- Supplementary Material, Fig 2f.pdf
- Supplementary Material, Fig 3a.pdf
- Supplementary Material, Fig 3b.pdf
- Supplementary Material, Fig 3c.pdf
- Supplementary Material, Fig 3d.pdf
- Supplementary Material, Fig 3e.pdf
- Supplementary Material, Fig 3f.pdf
- Supplementary Material, Fig 4a.pdf
- Supplementary Material, Fig 4b.pdf
- Supplementary Material, Fig 4c.pdf
- Supplementary Material, Fig 4d.pdf
- Supplementary Material, Fig 4e.pdf
- Supplementary Material, Fig 4f.pdf
- Supplementary Material, Fig 4g.pdf
- Supplementary Material, Fig 4h.pdf
- Supplementary Material, Fig 4i.pdf
- Supplementary Material, Fig 5a.pdf
- Supplementary Material, Fig 5b.pdf
- Supplementary Material, Fig 5c.pdf
- Supplementary Material, Fig 5d.pdf
- Supplementary Material, Fig 5e.pdf
- Supplementary Material, Fig 5f.pdf
- Supplementary Material, Fig 5g.pdf
- Supplementary Material, Fig 5h.pdf
- Supplementary Material, Fig 5i.pdf
- Supplementary Material, Fig 6.tif
- Supplementary Material, Fig 7.tif
- Supplementary Material, Fig 8.tif
- Supplementary Material, Fig 9a.pdf
- Supplementary Material, Fig 9b.pdf
