# Supplementary material for: Prognostic and diagnostic values of non-coding RNAs as biomarkers for breast cancer: An umbrella review and pan-cancer analysis
Source: Front Mol Biosci. 2023 Jan 16;10:1096524. doi: 10.3389/fmolb.2023.1096524 (PMC9885171; doi:10.3389/fmolb.2023.1096524)
Supplement: Supplementary file 2 [file DataSheet2.ZIP]

Archive with 16 entries (16 files):
- Supplementary Material, Table 1.docx
- Supplementary Material, Table 10.docx
- Supplementary Material, Table 11.xls
- Supplementary Material, Table 12.docx
- Supplementary Material, Table 13.xlsx
- Supplementary Material, Table 14.xlsx
- Supplementary Material, Table 15.docx
- Supplementary Material, Table 16.docx
- Supplementary Material, Table 2.docx
- Supplementary Material, Table 3.docx
- Supplementary Material, Table 4.docx
- Supplementary Material, Table 5.docx
- Supplementary Material, Table 6.xls
- Supplementary Material, Table 7.docx
- Supplementary Material, Table 8.docx
- Supplementary Material, Table 9.docx
