# Supplementary material for: Prognostic and diagnostic values of non-coding RNAs as biomarkers for breast cancer: An umbrella review and pan-cancer analysis
Source: Front Mol Biosci. 2023 Jan 16;10:1096524. doi: 10.3389/fmolb.2023.1096524 (PMC9885171; doi:10.3389/fmolb.2023.1096524)
Supplement: Supplementary file 2 [file DataSheet2.ZIP › Supplementary Material, Table 11.xls]

## Sheet: Sheet1
Number	Title	First Author	Item 1	Item 2	Item 3	Item 4	Item 5	Item 6	Item 7	Item 8	Item 9	Item 10	Item 11	Item 12	Item 13	Item 14	Item 15	Item 16	Overall Confidence Rating
	Long non-coding RNA MALAT1 as a detection and diagnostic molecular marker in various human cancers: A pooled analysis based on 3255 subjects	Zhao Y, et al.	Yes		Yes	Partial Yes	Yes	Yes	No	Yes	Yes		Yes	Yes	Yes	Yes	Yes	Yes	Low quality
	The Potential Diagnostic Accuracy of Let-7 Family for Cancer: A Meta-Analysis	Zhang WT, et al.	Yes		Yes	Yes	Yes	Yes	Partial Yes	Yes	Yes		Yes	Yes	Yes	Yes	Yes	Yes	Moderate quality
	Diagnostic significance of circulating multiple miRNAs in breast cancer: a systematic review and meta-analysis	Xie S, et al.	Yes		Yes	Partial Yes	Yes	Yes	Partial Yes	Yes	Yes		Yes	Yes	Yes	Yes	Yes	Yes	Moderate quality
	Potential biomarker for breast cancer screening: A systematic review and meta-analysis	Wang Y, et al.	Yes		Yes	Partial Yes	Yes	Yes	No	Yes	Yes		Yes	Yes	Yes	Yes	Yes	Yes	Low quality
	The roles of ncRNAs in the diagnosis, prognosis and clinicopathological features of breast cancer: a systematic review and meta-analysis	Tang S, et al.	Yes		Yes	Partial Yes	Yes	Yes	No	Yes	Yes		Yes	No	No	Yes	Yes	Yes	Low quality
	Serum microRNA-195 as a potential diagnostic biomarker for breast cancer: a systematic review and meta-analysis	Liu Y, et al.	Yes		Yes	Partial Yes	Yes	Yes	Partial Yes	Yes	Yes		Yes	Yes	Yes	Yes	Yes	Yes	Moderate quality
	Discovery and function exploration of microRNA-155 as a molecular biomarker for early detection of breast cancer	Liu X, et al.	Yes		Yes	Yes	Yes	Yes	No	Yes	Yes		Yes	Yes	Yes	Yes	Yes	Yes	Low quality
	Inﬂuence of dysregulated expression of circular RNA on the diagnosis and prognosis of breast cancer in Asia: a meta-analysis study	Liu F, et al.	Yes		Yes	Yes	Yes	Yes	No	Yes	Yes		Yes	Yes	Yes	Yes	Yes	Yes	Low quality
	Diagnostic value of circulating miR-21: An update meta-analysis in various cancers and validation in endometrial cancer	Gao Y, et al.	Yes		Yes	Yes	Yes	Yes	Partial Yes	Yes	Yes		Yes	Yes	Yes	Yes	Yes	Yes	Moderate quality
	Upregulated long non-coding rnas demonstrate promising effcacy for breast cancer detection: a meta-analysis	Yu G, et al.	Yes		Yes	Yes	Yes	Yes	Partial Yes	Yes	Yes		Yes	Yes	Yes	Yes	Yes	Yes	Moderate quality
	Long Noncoding RNA Serve as a Potential Predictive Biomarker for Breast Cancer: A Meta-Analysis	Jiang X, et al.	Yes		Yes	Yes	Yes	Yes	No	Yes	Yes		Yes	Yes	Yes	Yes	Yes	Yes	Low quality
	Blood-based multiple-microRNA assay displays a better diagnostic performance than single-microRNA assay in the diagnosis of breast tumor	Xin H, et al.	Yes		Yes	Partial Yes	Yes	Yes	Partial Yes	Yes	Yes		Yes	Yes	Yes	Yes	Yes	Yes	Moderate quality
	Analysis of circulating microRNA biomarkers for breast cancer detection: a meta-analysis	Liu L, et al.	Yes		Yes	Yes	Yes	Yes	Partial Yes	Yes	Yes		Yes	Yes	Yes	Yes	Yes	Yes	Moderate quality
	Diagnostic value of microRNAs in breast cancer: a meta-analysis	Xin ZC, et al.	Yes		Yes	Partial Yes	Yes	Yes	No	Yes	Yes		Yes	Yes	Yes	Yes	Yes	Yes	Low quality
	Increased Circulating MicroRNA-155 as a Potential Biomarker for Breast Cancer Screening: A Meta-Analysis	Wang F, et al.	Yes		Yes	Yes	Yes	Yes	No	Yes	Yes		Yes	Yes	Yes	Yes	Yes	Yes	Low quality
	The diagnostic role of microRNA-34a in breast cancer: a systematic review and meta-analysis	Imani S, et al.	Yes		Yes	Yes	Yes	Yes	Partial Yes	Yes	Yes		Yes	Yes	Yes	Yes	Yes	Yes	Moderate quality
	Serum microRNA-21 as a potential diagnostic biomarker for breast cancer: a systematic review and meta-analysis	Li S, et al.	Yes		Yes	Partial Yes	Yes	Yes	Partial Yes	Yes	Yes		Yes	Yes	Yes	Yes	Yes	Yes	Moderate quality
	The clinical utility of microRNA-21 as novel biomarker for diagnosing human cancers	Shen L, et al.	Yes		Yes	Yes	Yes	Yes	No	Yes	Yes		Yes	Yes	Yes	Yes	Yes	Yes	Low quality
	Upregulated miR‑203a‑3p and its potential molecular mechanism in breast cancer: A study based on bioinformatics analyses and a comprehensive meta‑analysis	Cai KT, et al.	Yes		No	No	No	No	No	Partial Yes	No		Yes	No	No	Yes	No	Yes	Critially Low quality
	Diagnostic value of circulating microRNAs as biomarkers for breast cancer: a meta-analysis study	Cui Z, et al.	Yes		Yes	Yes	Yes	Yes	Partial Yes	Yes	Yes		Yes	Yes	Yes	Yes	Yes	Yes	Moderate quality
	Appraising MicroRNA-155 as a Noninvasive Diagnostic Biomarker for Cancer Detection	Hou Y, et al.	Yes		Yes	Yes	Yes	Yes	Partial Yes	Yes	Yes		Yes	Yes	Yes	Yes	Yes	Yes	Moderate quality
	MicroRNA-21 as a potential diagnostic biomarker for breast cancer patients: a pooled analysis of individual studies	Gao Y, et al.	Yes		Yes	Yes	Yes	Yes	No	Yes	Yes		Yes	Yes	Yes	Yes	Yes	Yes	Low quality

## Sheet: Sheet2
Item 1	Did the research questions and inclusion criteria for the review include the components of PICO?
Item 2	Did the report of the review contain an explicit statement that the review methods were established prior to the conduct of the review and did the report justify any significant deviations from the protocol?
Item 3	Did the review authors explain their selection of the study designs for inclusion in the review?
Item 4	Did the review authors use a comprehensive literature search strategy?
Item 5	Did the review authors perform study selection in duplicate?
Item 6	Did the review authors perform data extraction in duplicate?
Item 7	Did the review authors provide a list of excluded studies and justify the exclusions?
Item 8	Did the review authors describe the included studies in adequate detail?
Item 9	Did the review authors use a satisfactory technique for assessing the risk of bias (RoB) in individual studies that were included in the review?
Item 10	Did the review authors report on the sources of funding for the studies included in the review?
Item 11	If meta-analysis was performed did the review authors use appropriate methods for statistical combination of results?
Item 12	If meta-analysis was performed, did the review authors assess the potential impact of RoB in individual studies on the results of the meta-analysis or other evidence synthesis?
Item 13	Did the review authors account for RoB in individual studies when interpreting/ discussing the results of the review?
Item 14	Did the review authors provide a satisfactory explanation for, and discussion of, any heterogeneity observed in the results of the review?
Item 15	If they performed quantitative synthesis did the review authors carry out an adequate investigation of publication bias (small study bias) and discuss its likely impact on the results of the review?
Item 16	Did the review authors report any potential sources of conflict of interest, including any funding they received for conducting the review?
