# Supplementary material for: Prognostic and diagnostic values of non-coding RNAs as biomarkers for breast cancer: An umbrella review and pan-cancer analysis
Source: Front Mol Biosci. 2023 Jan 16;10:1096524. doi: 10.3389/fmolb.2023.1096524 (PMC9885171; doi:10.3389/fmolb.2023.1096524)
Supplement: Supplementary file 2 [file DataSheet2.ZIP › Supplementary Material, Table 13.xlsx]

## Sheet: miRTargetLink 2.0
miRTargetLink 2.0
miRNA	Target / Target pathway	Support	Source	Experiment(s)	Reference - PMID
hsa-miR-125b-5p	MMP2	Functional MTI	MIRT731453	Luciferase reporter assay	27133077
hsa-miR-125b-5p	IGF1R	Functional MTI	MIRT733120	Luciferase reporter assay, qRT-PCR	26455324
hsa-miR-125b-5p	CD44	Functional MTI	MIRT733342	Immunohistochemistry, Western blot	26686386
hsa-miR-125b-5p	EGFR	Functional MTI	MIRT733343	Immunohistochemistry, Western blot	26686386
hsa-miR-125b-5p	FZD6	Functional MTI	MIRT734714	Luciferase reporter assay	27698350
hsa-miR-125b-5p	ERBB2	Functional MTI	MIRT002939	Western blot	19825990
hsa-miR-125b-5p	ERBB2	Functional MTI	MIRT002939	Luciferase reporter assay, Northern blot, qRT-PCR, Western blot	17110380
hsa-miR-125b-5p	ERBB2	Functional MTI	MIRT002939	Luciferase reporter assay, Microarray, Western blot	20864407
hsa-miR-125b-5p	ERBB2	Functional MTI	MIRT002939	Luciferase reporter assay, Western blot	22460089
hsa-miR-125b-5p	ERBB2	Functional MTI	MIRT002939	qRT-PCR, Luciferase reporter assay, Immunoblot, Western blot	25388283
hsa-miR-125b-5p	ERBB2	Functional MTI	MIRT002939	Luciferase reporter assay, Western blot	26966351
hsa-miR-125b-5p	ERBB2	Functional MTI	MIRT002939	Luciferase reporter assay	26544868
hsa-miR-125b-5p	ERBB2	Functional MTI	MIRT002939	Luciferase reporter assay, qRT-PCR, Western blot	25833836
hsa-miR-125b-5p	TP53INP1	Functional MTI	MIRT004996	Luciferase reporter assay, Northern blot, qRT-PCR, Western blot	21970405
hsa-miR-125b-5p	TP53INP1	Functional MTI	MIRT004996	qRT-PCR, Western blot	26388699
hsa-miR-125b-5p	STAT3	Functional MTI	MIRT005006	Western blot	28108732
hsa-miR-125b-5p	STAT3	Functional MTI	MIRT005006	Luciferase reporter assay, Western blot	27576314
hsa-miR-125b-5p	E2F3	Functional MTI	MIRT005503	Immunohistochemistry, Luciferase reporter assay, Northern blot, qRT-PCR, Western blot, Reporter assay;Other	20549700
hsa-miR-125b-5p	E2F3	Functional MTI	MIRT005503	Immunohistochemistry, qRT-PCR, Western blot	22523546
hsa-miR-125b-5p	BCL2	Functional MTI	MIRT006253	Luciferase reporter assay, Western blot	22293115
hsa-miR-125b-5p	TNFAIP3	Functional MTI	MIRT006472	qRT-PCR, Western blot	22550173
hsa-miR-125b-5p	TNFAIP3	Functional MTI	MIRT006472	Luciferase reporter assay, qRT-PCR, Western blot	27637078
hsa-miR-125b-5p	FGFR2	Functional MTI	MIRT006678	Immunohistochemistry, Luciferase reporter assay, qRT-PCR, Western blot	21412257
hsa-miR-125b-5p	SMAD4	Functional MTI	MIRT006810	Luciferase reporter assay, Western blot	22357933
hsa-miR-125b-5p	IL6R	Functional MTI	MIRT006844	Luciferase reporter assay, qRT-PCR, Western blot	22942733
hsa-miR-125b-5p	IL6R	Functional MTI	MIRT006844	Luciferase reporter assay, Western blot	22824797
hsa-miR-125b-5p	PIAS3	Functional MTI	MIRT053294	Luciferase reporter assay, Western blot	23857508
hsa-miR-125b-5p	BTG2	Functional MTI	MIRT061544	Luciferase reporter assay, qRT-PCR, Western blot	27613090
hsa-miR-125b-5p	MMP2	Functional MTI	MIRT731453	Luciferase reporter assay	27133077
hsa-miR-125b-5p	IGF1R	Functional MTI	MIRT733120	Luciferase reporter assay, qRT-PCR	26455324
hsa-miR-125b-5p	CD44	Functional MTI	MIRT733342	Immunohistochemistry, Western blot	26686386
hsa-miR-125b-5p	EGFR	Functional MTI	MIRT733343	Immunohistochemistry, Western blot	26686386
hsa-miR-125b-5p	FZD6	Functional MTI	MIRT734714	Luciferase reporter assay	27698350
hsa-miR-125b-5p	ERBB2	Functional MTI	MIRT002939	Western blot	19825990
hsa-miR-125b-5p	ERBB2	Functional MTI	MIRT002939	Luciferase reporter assay, Northern blot, qRT-PCR, Western blot	17110380
hsa-miR-125b-5p	ERBB2	Functional MTI	MIRT002939	Luciferase reporter assay, Microarray, Western blot	20864407
hsa-miR-125b-5p	ERBB2	Functional MTI	MIRT002939	Luciferase reporter assay, Western blot	22460089
hsa-miR-125b-5p	ERBB2	Functional MTI	MIRT002939	qRT-PCR, Luciferase reporter assay, Immunoblot, Western blot	25388283
hsa-miR-125b-5p	ERBB2	Functional MTI	MIRT002939	Luciferase reporter assay, Western blot	26966351
hsa-miR-125b-5p	ERBB2	Functional MTI	MIRT002939	Luciferase reporter assay	26544868
hsa-miR-125b-5p	ERBB2	Functional MTI	MIRT002939	Luciferase reporter assay, qRT-PCR, Western blot	25833836
hsa-miR-125b-5p	TP53INP1	Functional MTI	MIRT004996	Luciferase reporter assay, Northern blot, qRT-PCR, Western blot	21970405
hsa-miR-125b-5p	TP53INP1	Functional MTI	MIRT004996	qRT-PCR, Western blot	26388699
hsa-miR-125b-5p	STAT3	Functional MTI	MIRT005006	Western blot	28108732
hsa-miR-125b-5p	STAT3	Functional MTI	MIRT005006	Luciferase reporter assay, Western blot	27576314
hsa-miR-125b-5p	E2F3	Functional MTI	MIRT005503	Immunohistochemistry, Luciferase reporter assay, Northern blot, qRT-PCR, Western blot, Reporter assay;Other	20549700
hsa-miR-125b-5p	E2F3	Functional MTI	MIRT005503	Immunohistochemistry, qRT-PCR, Western blot	22523546
hsa-miR-125b-5p	BCL2	Functional MTI	MIRT006253	Luciferase reporter assay, Western blot	22293115
hsa-miR-125b-5p	TNFAIP3	Functional MTI	MIRT006472	qRT-PCR, Western blot	22550173
hsa-miR-125b-5p	TNFAIP3	Functional MTI	MIRT006472	Luciferase reporter assay, qRT-PCR, Western blot	27637078
hsa-miR-125b-5p	FGFR2	Functional MTI	MIRT006678	Immunohistochemistry, Luciferase reporter assay, qRT-PCR, Western blot	21412257
hsa-miR-125b-5p	IL6R	Functional MTI	MIRT006844	Luciferase reporter assay, qRT-PCR, Western blot	22942733
hsa-miR-125b-5p	IL6R	Functional MTI	MIRT006844	Luciferase reporter assay, Western blot	22824797
hsa-miR-125b-5p	SMAD4	Functional MTI	MIRT006810	Luciferase reporter assay, Western blot	22357933
hsa-miR-125b-5p	PIAS3	Functional MTI	MIRT053294	Luciferase reporter assay, Western blot	23857508
hsa-miR-125b-5p	BTG2	Functional MTI	MIRT061544	Luciferase reporter assay, qRT-PCR, Western blot	27613090
hsa-miR-146a-5p	SOX2	Functional MTI	MIRT732041	Luciferase reporter assay, qRT-PCR, Western blot	26159827
hsa-miR-146a-5p	RHOA	Functional MTI	MIRT732566	Luciferase reporter assay	27175941
hsa-miR-146a-5p	CCND2	Functional MTI	MIRT734421	Luciferase reporter assay, qRT-PCR, Western blot	27494902
hsa-miR-146a-5p	CCND1	Functional MTI	MIRT734422	Luciferase reporter assay, qRT-PCR, Western blot	27494902
hsa-miR-146a-5p	RHO	Functional MTI	MIRT734522	Luciferase reporter assay	25515214
hsa-miR-146a-5p	IRAK1	Functional MTI	MIRT000712	Western blot, Northern blot	18504431
hsa-miR-146a-5p	IRAK1	Functional MTI	MIRT000712	Luciferase reporter assay, Western blot	20061417
hsa-miR-146a-5p	IRAK1	Functional MTI	MIRT000712	qRT-PCR, Western blot, Immunofluorescence	19918258
hsa-miR-146a-5p	IRAK1	Functional MTI	MIRT000712	Luciferase reporter assay, Microarray, Northern blot, qRT-PCR	16885212
hsa-miR-146a-5p	IRAK1	Functional MTI	MIRT000712	ELISA, Luciferase reporter assay, Northern blot, qRT-PCR, Western blot	20542134
hsa-miR-146a-5p	IRAK1	Functional MTI	MIRT000712	qRT-PCR, Western blot	21178010
hsa-miR-146a-5p	IRAK1	Functional MTI	MIRT000712	Luciferase reporter assay, Western blot	21632853
hsa-miR-146a-5p	IRAK1	Functional MTI	MIRT000712	Luciferase reporter assay	22593544
hsa-miR-146a-5p	IRAK1	Functional MTI	MIRT000712	Western blot	20110513
hsa-miR-146a-5p	IRAK1	Functional MTI	MIRT000712	Luciferase reporter assay, qRT-PCR, Western blot	23680172
hsa-miR-146a-5p	IRAK1	Functional MTI	MIRT000712	In situ hybridization, Luciferase reporter assay, qRT-PCR, Western blot	22992343
hsa-miR-146a-5p	IRAK1	Functional MTI	MIRT000712	qRT-PCR, Western blot	23018031
hsa-miR-146a-5p	IRAK1	Functional MTI	MIRT000712	QRTPCR, Western blot	24867582
hsa-miR-146a-5p	IRAK1	Functional MTI	MIRT000712	Luciferase reporter assay	24107356
hsa-miR-146a-5p	IRAK1	Functional MTI	MIRT000712	Microarray, Western blot	23952003
hsa-miR-146a-5p	IRAK1	Functional MTI	MIRT000712	Luciferase reporter assay	25623956
hsa-miR-146a-5p	IRAK1	Functional MTI	MIRT000712	Luciferase reporter assay, qRT-PCR, Western blot	26151128
hsa-miR-146a-5p	IRAK1	Functional MTI	MIRT000712	ELISA, Immunohistochemistry, qRT-PCR, Western blot	27636999
hsa-miR-146a-5p	IRAK1	Functional MTI	MIRT000712	qRT-PCR, Western blot	25889446
hsa-miR-146a-5p	IRAK1	Functional MTI	MIRT000712	ELISA, EMSA, Microarray, qRT-PCR, Western blot	27922090
hsa-miR-146a-5p	IRAK1	Functional MTI	MIRT000712	qRT-PCR, Western blot	25805648
hsa-miR-146a-5p	CXCL8	Functional MTI	MIRT004409	Western blot, Northern blot	18504431
hsa-miR-146a-5p	EGFR	Functional MTI	MIRT004730	qRT-PCR, Western blot	20124483
hsa-miR-146a-5p	EGFR	Functional MTI	MIRT004730	Luciferase reporter assay, Western blot	21632853
hsa-miR-146a-5p	EGFR	Functional MTI	MIRT004730	Luciferase reporter assay, qRT-PCR, Western blot	22161865
hsa-miR-146a-5p	EGFR	Functional MTI	MIRT004730	Western blot	19190326
hsa-miR-146a-5p	EGFR	Functional MTI	MIRT004730	Western blot, qRT-PCR	23555954
hsa-miR-146a-5p	EGFR	Functional MTI	MIRT004730	Luciferase reporter assay, QRTPCR, Western blot	24839931
hsa-miR-146a-5p	EGFR	Functional MTI	MIRT004730	Immunohistochemistry, Luciferase reporter assay, qRT-PCR, Western blot	27818285
hsa-miR-146a-5p	SMAD4	Functional MTI	MIRT006209	Luciferase reporter assay	27438138
hsa-miR-146a-5p	SMAD4	Functional MTI	MIRT006209	Immunohistochemistry, Luciferase reporter assay, Microarray, qRT-PCR, Western blot	22507670
hsa-miR-146a-5p	SMAD4	Functional MTI	MIRT006209	Luciferase reporter assay, qRT-PCR, Western blot	21968601
hsa-miR-146a-5p	SMAD4	Functional MTI	MIRT006209	Luciferase reporter assay, qRT-PCR, Western blot	22020746
hsa-miR-146a-5p	SMAD4	Functional MTI	MIRT006209	Luciferase reporter assay, Western blot, qRT-PCR	24939082
hsa-miR-146a-5p	SMAD4	Functional MTI	MIRT006209	Immunohistochemistry, Luciferase reporter assay, Microarray, qRT-PCR, Western blot	23832538
hsa-miR-146a-5p	SMN1	Functional MTI	MIRT052963	Luciferase reporter assay, qRT-PCR, Western blot, Caspase-Glo® 3/7 assay, Cell proliferation assay	22020746
hsa-miR-146a-5p	ICAM1	Functional MTI	MIRT054757	QRTPCR, Western blot	24867582
hsa-miR-146a-5p	SMAD2	Functional MTI	MIRT054772	qRT-PCR, Western blot	24892945
hsa-miR-146a-5p	PTGS2	Functional MTI	MIRT437352	Flow, Luciferase reporter assay, qRT-PCR, Western blot	22699322
hsa-miR-146a-5p	COX2	Functional MTI	MIRT438527	Luciferase reporter assay, qRT-PCR	25047043
hsa-miR-146a-5p	COX2	Functional MTI	MIRT438527	Luciferase reporter assay, qRT-PCR, Western blot	25767384
hsa-miR-146a-5p	SOX2	Functional MTI	MIRT732041	Luciferase reporter assay, qRT-PCR, Western blot	26159827
hsa-miR-146a-5p	RHOA	Functional MTI	MIRT732566	Luciferase reporter assay	27175941
hsa-miR-146a-5p	CCND2	Functional MTI	MIRT734421	Luciferase reporter assay, qRT-PCR, Western blot	27494902
hsa-miR-146a-5p	CCND1	Functional MTI	MIRT734422	Luciferase reporter assay, qRT-PCR, Western blot	27494902
hsa-miR-146a-5p	RHO	Functional MTI	MIRT734522	Luciferase reporter assay	25515214
hsa-miR-146a-5p	IRAK1	Functional MTI	MIRT000712	Western blot, Northern blot	18504431
hsa-miR-146a-5p	IRAK1	Functional MTI	MIRT000712	Luciferase reporter assay, Western blot	20061417
hsa-miR-146a-5p	IRAK1	Functional MTI	MIRT000712	qRT-PCR, Western blot, Immunofluorescence	19918258
hsa-miR-146a-5p	IRAK1	Functional MTI	MIRT000712	Luciferase reporter assay, Microarray, Northern blot, qRT-PCR	16885212
hsa-miR-146a-5p	IRAK1	Functional MTI	MIRT000712	ELISA, Luciferase reporter assay, Northern blot, qRT-PCR, Western blot	20542134
hsa-miR-146a-5p	IRAK1	Functional MTI	MIRT000712	qRT-PCR, Western blot	21178010
hsa-miR-146a-5p	IRAK1	Functional MTI	MIRT000712	Luciferase reporter assay, Western blot	21632853
hsa-miR-146a-5p	IRAK1	Functional MTI	MIRT000712	Luciferase reporter assay	22593544
hsa-miR-146a-5p	IRAK1	Functional MTI	MIRT000712	Western blot	20110513
hsa-miR-146a-5p	IRAK1	Functional MTI	MIRT000712	Luciferase reporter assay, qRT-PCR, Western blot	23680172
hsa-miR-146a-5p	IRAK1	Functional MTI	MIRT000712	In situ hybridization, Luciferase reporter assay, qRT-PCR, Western blot	22992343
hsa-miR-146a-5p	IRAK1	Functional MTI	MIRT000712	qRT-PCR, Western blot	23018031
hsa-miR-146a-5p	IRAK1	Functional MTI	MIRT000712	QRTPCR, Western blot	24867582
hsa-miR-146a-5p	IRAK1	Functional MTI	MIRT000712	Luciferase reporter assay	24107356
hsa-miR-146a-5p	IRAK1	Functional MTI	MIRT000712	Microarray, Western blot	23952003
hsa-miR-146a-5p	IRAK1	Functional MTI	MIRT000712	Luciferase reporter assay	25623956
hsa-miR-146a-5p	IRAK1	Functional MTI	MIRT000712	Luciferase reporter assay, qRT-PCR, Western blot	26151128
hsa-miR-146a-5p	IRAK1	Functional MTI	MIRT000712	ELISA, Immunohistochemistry, qRT-PCR, Western blot	27636999
hsa-miR-146a-5p	IRAK1	Functional MTI	MIRT000712	qRT-PCR, Western blot	25889446
hsa-miR-146a-5p	IRAK1	Functional MTI	MIRT000712	ELISA, EMSA, Microarray, qRT-PCR, Western blot	27922090
hsa-miR-146a-5p	IRAK1	Functional MTI	MIRT000712	qRT-PCR, Western blot	25805648
hsa-miR-146a-5p	CXCL8	Functional MTI	MIRT004409	Western blot, Northern blot	18504431
hsa-miR-146a-5p	EGFR	Functional MTI	MIRT004730	qRT-PCR, Western blot	20124483
hsa-miR-146a-5p	EGFR	Functional MTI	MIRT004730	Luciferase reporter assay, Western blot	21632853
hsa-miR-146a-5p	EGFR	Functional MTI	MIRT004730	Luciferase reporter assay, qRT-PCR, Western blot	22161865
hsa-miR-146a-5p	EGFR	Functional MTI	MIRT004730	Western blot	19190326
hsa-miR-146a-5p	EGFR	Functional MTI	MIRT004730	Western blot, qRT-PCR	23555954
hsa-miR-146a-5p	EGFR	Functional MTI	MIRT004730	Luciferase reporter assay, QRTPCR, Western blot	24839931
hsa-miR-146a-5p	EGFR	Functional MTI	MIRT004730	Immunohistochemistry, Luciferase reporter assay, qRT-PCR, Western blot	27818285
hsa-miR-146a-5p	SMAD4	Functional MTI	MIRT006209	Immunohistochemistry, Luciferase reporter assay, Microarray, qRT-PCR, Western blot	22507670
hsa-miR-146a-5p	SMAD4	Functional MTI	MIRT006209	Luciferase reporter assay, qRT-PCR, Western blot	21968601
hsa-miR-146a-5p	SMAD4	Functional MTI	MIRT006209	Luciferase reporter assay, qRT-PCR, Western blot	22020746
hsa-miR-146a-5p	SMAD4	Functional MTI	MIRT006209	Luciferase reporter assay, Western blot, qRT-PCR	24939082
hsa-miR-146a-5p	SMAD4	Functional MTI	MIRT006209	Immunohistochemistry, Luciferase reporter assay, Microarray, qRT-PCR, Western blot	23832538
hsa-miR-146a-5p	SMAD4	Functional MTI	MIRT006209	Luciferase reporter assay	27438138
hsa-miR-146a-5p	SMN1	Functional MTI	MIRT052963	Luciferase reporter assay, qRT-PCR, Western blot, Caspase-Glo® 3/7 assay, Cell proliferation assay	22020746
hsa-miR-146a-5p	ICAM1	Functional MTI	MIRT054757	QRTPCR, Western blot	24867582
hsa-miR-146a-5p	SMAD2	Functional MTI	MIRT054772	qRT-PCR, Western blot	24892945
hsa-miR-146a-5p	PTGS2	Functional MTI	MIRT437352	Flow, Luciferase reporter assay, qRT-PCR, Western blot	22699322
hsa-miR-146a-5p	COX2	Functional MTI	MIRT438527	Luciferase reporter assay, qRT-PCR	25047043
hsa-miR-146a-5p	COX2	Functional MTI	MIRT438527	Luciferase reporter assay, qRT-PCR, Western blot	25767384
hsa-miR-199a-3p	VEGFA	Functional MTI	MIRT735197	ELISA, Luciferase reporter assay, qRT-PCR, Western blot	28358369
hsa-miR-199a-3p	CD44	Functional MTI	MIRT003790	Luciferase reporter assay, qRT-PCR, Western blot	21055388
hsa-miR-199a-3p	CD44	Functional MTI	MIRT003790	Immunocytochemistry, Luciferase reporter assay, qRT-PCR	27447749
hsa-miR-199a-3p	CD44	Functional MTI	MIRT003790	Immunohistochemistry, Western blot	26079799
hsa-miR-199a-3p	STK11	Functional MTI	MIRT052942	Luciferase reporter assay, Western blot	22265968
hsa-miR-199a-3p	PTGS2	Functional MTI	MIRT052956	Luciferase reporter assay, Western blot, qRT-PCR	22294637
hsa-miR-199a-3p	VEGFA	Functional MTI	MIRT735197	ELISA, Luciferase reporter assay, qRT-PCR, Western blot	28358369
hsa-miR-199a-3p	CD44	Functional MTI	MIRT003790	Luciferase reporter assay, qRT-PCR, Western blot	21055388
hsa-miR-199a-3p	CD44	Functional MTI	MIRT003790	Immunocytochemistry, Luciferase reporter assay, qRT-PCR	27447749
hsa-miR-199a-3p	CD44	Functional MTI	MIRT003790	Immunohistochemistry, Western blot	26079799
hsa-miR-199a-3p	PTGS2	Functional MTI	MIRT052956	Luciferase reporter assay, Western blot, qRT-PCR	22294637
hsa-miR-199a-3p	STK11	Functional MTI	MIRT052942	Luciferase reporter assay, Western blot	22265968
hsa-miR-19a-5p	TNFAIP3	Functional MTI	MIRT733865	Luciferase reporter assay, qRT-PCR, Western blot	27991929
hsa-miR-19a-5p	TNFAIP3	Functional MTI	MIRT733865	Luciferase reporter assay, qRT-PCR, Western blot	27991929
hsa-miR-19b-1-5p	FGFR2	Functional MTI	MIRT006275	Luciferase reporter assay, Western blot	22197821
hsa-miR-19b-1-5p	CCND1	Functional MTI	MIRT006276	Western blot	22197821
hsa-miR-19b-1-5p	FGFR2	Functional MTI	MIRT006275	Luciferase reporter assay, Western blot	22197821
hsa-miR-19b-1-5p	CCND1	Functional MTI	MIRT006276	Western blot	22197821
hsa-miR-200b-5p	RHOA	Functional MTI	MIRT735214	Immunofluorescence, Luciferase reporter assay, qRT-PCR, Western blot	25909223
hsa-miR-200b-5p	RHOA	Functional MTI	MIRT735214	Immunofluorescence, Luciferase reporter assay, qRT-PCR, Western blot	25909223
hsa-miR-200c-5p	BMI1	Functional MTI	MIRT734270	Luciferase reporter assay, qRT-PCR, Western blot	28413473
hsa-miR-200c-5p	BMI1	Functional MTI	MIRT734270	Luciferase reporter assay, qRT-PCR, Western blot	25367080
hsa-miR-200c-5p	E2F3	Functional MTI	MIRT734271	Luciferase reporter assay, qRT-PCR, Western blot	28413473
hsa-miR-200c-5p	E2F3	Functional MTI	MIRT734271	Luciferase reporter assay, qRT-PCR, Western blot	25367080
hsa-miR-200c-5p	PTEN	Functional MTI	MIRT734330	Western blot	28411308
hsa-miR-200c-5p	CDH1	Functional MTI	MIRT734331	Western blot	28411308
hsa-miR-200c-5p	PTEN	Functional MTI	MIRT734330	Western blot	28411308
hsa-miR-200c-5p	CDH1	Functional MTI	MIRT734331	Western blot	28411308
hsa-miR-200c-5p	BMI1	Functional MTI	MIRT734270	Luciferase reporter assay, qRT-PCR, Western blot	28413473
hsa-miR-200c-5p	BMI1	Functional MTI	MIRT734270	Luciferase reporter assay, qRT-PCR, Western blot	25367080
hsa-miR-200c-5p	E2F3	Functional MTI	MIRT734271	Luciferase reporter assay, qRT-PCR, Western blot	28413473
hsa-miR-200c-5p	E2F3	Functional MTI	MIRT734271	Luciferase reporter assay, qRT-PCR, Western blot	25367080
hsa-miR-203a-5p	CDKN1A	Functional MTI	MIRT734400	Western blot	26278219
hsa-miR-203a-5p	CDKN1B	Functional MTI	MIRT734401	Western blot	26278219
hsa-miR-203a-5p	CCND2	Functional MTI	MIRT734402	Western blot	26278219
hsa-miR-203a-5p	MMP2	Functional MTI	MIRT734404	Western blot	26278219
hsa-miR-203a-5p	CDKN1A	Functional MTI	MIRT734400	Western blot	26278219
hsa-miR-203a-5p	CDKN1B	Functional MTI	MIRT734401	Western blot	26278219
hsa-miR-203a-5p	CCND2	Functional MTI	MIRT734402	Western blot	26278219
hsa-miR-203a-5p	MMP2	Functional MTI	MIRT734404	Western blot	26278219
hsa-miR-21-5p	COX2	Functional MTI	MIRT732933	Flow, qRT-PCR, Western blot	26604791
hsa-miR-21-5p	FZD6	Functional MTI	MIRT733174	Luciferase reporter assay, qRT-PCR, Western blot	27347343
hsa-miR-21-5p	BMI1	Functional MTI	MIRT733326	ChIP-seq, Immunofluorescence, Immunohistochemistry, Luciferase reporter assay, qRT-PCR, Western blot	27644439
hsa-miR-21-5p	BCL2	Functional MTI	MIRT000159	Luciferase reporter assay	17072344
hsa-miR-21-5p	BCL2	Functional MTI	MIRT000159	Luciferase reporter assay, Western blot	21376256
hsa-miR-21-5p	BCL2	Functional MTI	MIRT000159	Luciferase reporter assay	22710123
hsa-miR-21-5p	BCL2	Functional MTI	MIRT000159	Western blot	21468550
hsa-miR-21-5p	BCL2	Functional MTI	MIRT000159	Western blot;Other	20048743
hsa-miR-21-5p	BCL2	Functional MTI	MIRT000159	ChIP-seq, Immunofluorescence, Western blot	24606718
hsa-miR-21-5p	BCL2	Functional MTI	MIRT000159	Luciferase reporter assay, Western blot	25327529
hsa-miR-21-5p	PTEN	Functional MTI	MIRT001190	qRT-PCR, Western blot	22761812
hsa-miR-21-5p	PTEN	Functional MTI	MIRT001190	Immunohistochemistry, Luciferase reporter assay, qRT-PCR, Western blot	22770403
hsa-miR-21-5p	PTEN	Functional MTI	MIRT001190	Luciferase reporter assay, Western blot	22879939
hsa-miR-21-5p	PTEN	Functional MTI	MIRT001190	Luciferase reporter assay	23226804
hsa-miR-21-5p	PTEN	Functional MTI	MIRT001190	Western blot	21544242
hsa-miR-21-5p	PTEN	Functional MTI	MIRT001190	Immunocytochemistry, Luciferase reporter assay, qRT-PCR, Western blot	24817011
hsa-miR-21-5p	PTEN	Functional MTI	MIRT001190	Flow, Luciferase reporter assay, qRT-PCR, Western blot	23548551
hsa-miR-21-5p	PTEN	Functional MTI	MIRT001190	Immunohistochemistry, Luciferase reporter assay, qRT-PCR, Western blot	23174819
hsa-miR-21-5p	PTEN	Functional MTI	MIRT001190	qRT-PCR, Western blot	23466500
hsa-miR-21-5p	PTEN	Functional MTI	MIRT001190	Luciferase reporter assay, qRT-PCR, Western blot	24154840
hsa-miR-21-5p	PTEN	Functional MTI	MIRT001190	qRT-PCR, Western blot	24659669
hsa-miR-21-5p	PTEN	Functional MTI	MIRT001190	qRT-PCR, Western blot	22956257
hsa-miR-21-5p	PTEN	Functional MTI	MIRT001190	Luciferase reporter assay, qRT-PCR, Western blot	24603539
hsa-miR-21-5p	PTEN	Functional MTI	MIRT001190	qRT-PCR, Western blot	24468088
hsa-miR-21-5p	PTEN	Functional MTI	MIRT001190	Luciferase reporter assay,	24356956
hsa-miR-21-5p	PTEN	Functional MTI	MIRT001190	Immunofluorescence, Immunohistochemistry, qRT-PCR, Western blot	23811941
hsa-miR-21-5p	PTEN	Functional MTI	MIRT001190	Luciferase reporter assay	24161401
hsa-miR-21-5p	PTEN	Functional MTI	MIRT001190	Luciferase reporter assay, qRT-PCR, Western blot	23981302
hsa-miR-21-5p	PTEN	Functional MTI	MIRT001190	qRT-PCR, Western blot	23643356
hsa-miR-21-5p	PTEN	Functional MTI	MIRT001190	Luciferase reporter assay	23275230
hsa-miR-21-5p	PTEN	Functional MTI	MIRT001190	qRT-PCR, Western blot	23446999
hsa-miR-21-5p	PTEN	Functional MTI	MIRT001190	Luciferase reporter assay, Western blot	23708209
hsa-miR-21-5p	PTEN	Functional MTI	MIRT001190	qRT-PCR, Luciferase reporter assay, Western blot	25361012
hsa-miR-21-5p	PTEN	Functional MTI	MIRT001190	Luciferase reporter assay	26864640
hsa-miR-21-5p	PTEN	Functional MTI	MIRT001190	Flow, qRT-PCR, Western blot	26284486
hsa-miR-21-5p	PTEN	Functional MTI	MIRT001190	FACS, Luciferase reporter assay, qRT-PCR, Western blot	26387848
hsa-miR-21-5p	PTEN	Functional MTI	MIRT001190	Luciferase reporter assay, qRT-PCR, Western blot	27725205
hsa-miR-21-5p	PTEN	Functional MTI	MIRT001190	Luciferase reporter assay	26568302
hsa-miR-21-5p	PTEN	Functional MTI	MIRT001190	qRT-PCR, Western blot	26559642
hsa-miR-21-5p	PTEN	Functional MTI	MIRT001190	Western blot	28069514
hsa-miR-21-5p	PTEN	Functional MTI	MIRT001190	Flow, Luciferase reporter assay, qRT-PCR, Western blot	26975392
hsa-miR-21-5p	PTEN	Functional MTI	MIRT001190	qRT-PCR, Western blot	27350731
hsa-miR-21-5p	PTEN	Functional MTI	MIRT001190	Immunohistochemistry, Luciferase reporter assay, qRT-PCR, Western blot	27611950
hsa-miR-21-5p	PTEN	Functional MTI	MIRT001190	qRT-PCR, Western blot	26741162
hsa-miR-21-5p	PTEN	Functional MTI	MIRT001190	Luciferase reporter assay, Western blot, qRT-PCR	25799148
hsa-miR-21-5p	PTEN	Functional MTI	MIRT001190	qRT-PCR, Western blot	24912785
hsa-miR-21-5p	PTEN	Functional MTI	MIRT001190	Flow, Microarray, qRT-PCR, Western blot	28407783
hsa-miR-21-5p	PTEN	Functional MTI	MIRT001190	Western blot	26847601
hsa-miR-21-5p	PTEN	Functional MTI	MIRT001190	Immunohistochemistry, Luciferase reporter assay, qRT-PCR, Western blot	25803229
hsa-miR-21-5p	PTEN	Functional MTI	MIRT001190	Luciferase reporter assay, qRT-PCR, Western blot	27811366
hsa-miR-21-5p	PTEN	Functional MTI	MIRT001190	Flow, Immunohistochemistry, Microarray, qRT-PCR, Western blot	27574331
hsa-miR-21-5p	E2F1	Functional MTI	MIRT001191	qRT-PCR, Western blot	19906824
hsa-miR-21-5p	TGFBR2	Functional MTI	MIRT001189	qRT-PCR, Western blot	19906824
hsa-miR-21-5p	TGFBR2	Functional MTI	MIRT001189	qRT-PCR, Luciferase reporter assay, Western blot, Reporter assay	19816956
hsa-miR-21-5p	TGFBR2	Functional MTI	MIRT001189	Luciferase reporter assay, qRT-PCR, Western blot	18829576
hsa-miR-21-5p	TGFBR2	Functional MTI	MIRT001189	Luciferase reporter assay, Western blot	22072622
hsa-miR-21-5p	TGFBR2	Functional MTI	MIRT001189	Immunofluorescence, Luciferase reporter assay, qRT-PCR, Western blot	24037531
hsa-miR-21-5p	TGFBR2	Functional MTI	MIRT001189	Luciferase reporter assay	27388239
hsa-miR-21-5p	PTEN	Functional MTI	MIRT001190	Western blot	19672202
hsa-miR-21-5p	PTEN	Functional MTI	MIRT001190	Luciferase reporter assay	19072831
hsa-miR-21-5p	PTEN	Functional MTI	MIRT001190	qRT-PCR, Western blot	19906824
hsa-miR-21-5p	PTEN	Functional MTI	MIRT001190	Luciferase reporter assay, qRT-PCR, Western blot	18850008
hsa-miR-21-5p	PTEN	Functional MTI	MIRT001190	Western blot	20216554
hsa-miR-21-5p	PTEN	Functional MTI	MIRT001190	qRT-PCR, Luciferase reporter assay, Western blot	20223231
hsa-miR-21-5p	PTEN	Functional MTI	MIRT001190	Luciferase reporter assay, Western blot, Reporter assay;Western blot;Microarray	20048743
hsa-miR-21-5p	PTEN	Functional MTI	MIRT001190	qRT-PCR, Western blot	20813833
hsa-miR-21-5p	PTEN	Functional MTI	MIRT001190	GFP reporter assay, Northern blot, qRT-PCR, Western blot, ASO assay	19641183
hsa-miR-21-5p	PTEN	Functional MTI	MIRT001190	Luciferase reporter assay	19253296
hsa-miR-21-5p	PTEN	Functional MTI	MIRT001190	Immunocytochemistry, Luciferase reporter assay, Northern blot, qRT-PCR, Western blot, Microarray, Reporter assay	17681183
hsa-miR-21-5p	PTEN	Functional MTI	MIRT001190	Northern blot, qRT-PCR, Western blot, Reporter assay	16762633
hsa-miR-21-5p	PTEN	Functional MTI	MIRT001190	Luciferase reporter assay, qRT-PCR	20797623
hsa-miR-21-5p	PTEN	Functional MTI	MIRT001190	Immunohistochemistry, qRT-PCR, Western blot	20978511
hsa-miR-21-5p	PTEN	Functional MTI	MIRT001190	Luciferase reporter assay, Microarray, Northern blot, qRT-PCR, Western blot	21187093
hsa-miR-21-5p	PTEN	Functional MTI	MIRT001190	Luciferase reporter assay, qRT-PCR, Western blot	21820606
hsa-miR-21-5p	PTEN	Functional MTI	MIRT001190	Luciferase reporter assay, Western blot	22267008
hsa-miR-21-5p	PTEN	Functional MTI	MIRT001190	Luciferase reporter assay	22956424
hsa-miR-21-5p	BTG2	Functional MTI	MIRT002416	semi-qRT-PCR, GFP reporter assay, Western blot, Luciferase reporter assay	19546886
hsa-miR-21-5p	BTG2	Functional MTI	MIRT002416	Western blot	23857284
hsa-miR-21-5p	BTG2	Functional MTI	MIRT002416	Luciferase reporter assay, qRT-PCR, Western blot	24821435
hsa-miR-21-5p	BTG2	Functional MTI	MIRT002416	qRT-PCR, Western blot	23446999
hsa-miR-21-5p	PDCD4	Functional MTI	MIRT003054	Flow, qRT-PCR, Western blot	26028073
hsa-miR-21-5p	PDCD4	Functional MTI	MIRT003054	Luciferase reporter assay, Westren blot, Reporter assay	17968323
hsa-miR-21-5p	PDCD4	Functional MTI	MIRT003054	Western blot	19672202
hsa-miR-21-5p	PDCD4	Functional MTI	MIRT003054	Western blot	19509156
hsa-miR-21-5p	PDCD4	Functional MTI	MIRT003054	Luciferase reporter assay, Western blot, Reporter assay	18372920
hsa-miR-21-5p	PDCD4	Functional MTI	MIRT003054	Luciferase reporter assay, Western blot	19682430
hsa-miR-21-5p	PDCD4	Functional MTI	MIRT003054	qRT-PCR, Western blot	19906824
hsa-miR-21-5p	PDCD4	Functional MTI	MIRT003054	Luciferase reporter assay, Western blot, Reporter assay;Other, Reporter assay	18270520
hsa-miR-21-5p	PDCD4	Functional MTI	MIRT003054	Western blot, Northern blot, qRT-PCR, Luciferase reporter assay	19013014
hsa-miR-21-5p	PDCD4	Functional MTI	MIRT003054	Luciferase reporter assay, qRT-PCR, Western blot	18850008
hsa-miR-21-5p	PDCD4	Functional MTI	MIRT003054	qRT-PCR, Luciferase reporter assay, Western blot	20143188
hsa-miR-21-5p	PDCD4	Functional MTI	MIRT003054	Luciferase reporter assay	19836969
hsa-miR-21-5p	PDCD4	Functional MTI	MIRT003054	Luciferase reporter assay	19419954
hsa-miR-21-5p	PDCD4	Functional MTI	MIRT003054	Luciferase reporter assay	19133651
hsa-miR-21-5p	PDCD4	Functional MTI	MIRT003054	Luciferase reporter assay, qRT-PCR, Western blot	19264808
hsa-miR-21-5p	PDCD4	Functional MTI	MIRT003054	Luciferase reporter assay	20056717
hsa-miR-21-5p	PDCD4	Functional MTI	MIRT003054	Immunohistochemistry, qRT-PCR, Western blot	20831814
hsa-miR-21-5p	PDCD4	Functional MTI	MIRT003054	GFP reporter assay, Northern blot, qRT-PCR, Western blot, ASO assay	19641183
hsa-miR-21-5p	PDCD4	Functional MTI	MIRT003054	Luciferase reporter assay, qRT-PCR, Quantitative proteomic approach	19253296
hsa-miR-21-5p	PDCD4	Functional MTI	MIRT003054	Luciferase reporter assay, qRT-PCR, Western blot	19276261
hsa-miR-21-5p	PDCD4	Functional MTI	MIRT003054	Luciferase reporter assay, qRT-PCR	18829576
hsa-miR-21-5p	PDCD4	Functional MTI	MIRT003054	Immunoblot, Immunofluorescence, Luciferase reporter assay, qRT-PCR	20533548
hsa-miR-21-5p	PDCD4	Functional MTI	MIRT003054	Immunohistochemistry, qRT-PCR, Western blot	20978511
hsa-miR-21-5p	PDCD4	Functional MTI	MIRT003054	Luciferase reporter assay	21469086
hsa-miR-21-5p	PDCD4	Functional MTI	MIRT003054	Luciferase reporter assay, Western blot	20219857
hsa-miR-21-5p	PDCD4	Functional MTI	MIRT003054	Reporter assay	17991735
hsa-miR-21-5p	PDCD4	Functional MTI	MIRT003054	Western blot	22766763
hsa-miR-21-5p	PDCD4	Functional MTI	MIRT003054	Flow, Luciferase reporter assay, qRT-PCR, Western blot	23548551
hsa-miR-21-5p	PDCD4	Functional MTI	MIRT003054	Immunohistochemistry, qRT-PCR, Western blot	22212233
hsa-miR-21-5p	PDCD4	Functional MTI	MIRT003054	qRT-PCR, Western blot	24659669
hsa-miR-21-5p	PDCD4	Functional MTI	MIRT003054	Immunofluorescence, Immunohistochemistry, qRT-PCR, Western blot	23811941
hsa-miR-21-5p	PDCD4	Functional MTI	MIRT003054	Immunohistochemistry, Western blot	24732841
hsa-miR-21-5p	PDCD4	Functional MTI	MIRT003054	Immunofluorescence, Immunohistochemistry, qRT-PCR, Western blot	23827854
hsa-miR-21-5p	PDCD4	Functional MTI	MIRT003054	qRT-PCR, Western blot	23824073
hsa-miR-21-5p	PDCD4	Functional MTI	MIRT003054	Immunohistochemistry, qRT-PCR, Western blot	23417858
hsa-miR-21-5p	PDCD4	Functional MTI	MIRT003054	Luciferase reporter assay, Western blot	23708209
hsa-miR-21-5p	PDCD4	Functional MTI	MIRT003054	Immunohistochemistry, Luciferase reporter assay, qRT-PCR, Western blot	26367487
hsa-miR-21-5p	PDCD4	Functional MTI	MIRT003054	Luciferase reporter assay	26864640
hsa-miR-21-5p	PDCD4	Functional MTI	MIRT003054	Luciferase reporter assay, Western blot	25994220
hsa-miR-21-5p	PDCD4	Functional MTI	MIRT003054	FACS, Luciferase reporter assay, qRT-PCR, Western blot	26387848
hsa-miR-21-5p	PDCD4	Functional MTI	MIRT003054	qRT-PCR, Western blot	26320576
hsa-miR-21-5p	PDCD4	Functional MTI	MIRT003054	Western blot	28069514
hsa-miR-21-5p	PDCD4	Functional MTI	MIRT003054	ChIP-seq, Immunofluorescence, Immunohistochemistry, Luciferase reporter assay, qRT-PCR, Western blot	27876813
hsa-miR-21-5p	PDCD4	Functional MTI	MIRT003054	Luciferase reporter assay, Western blot	27240294
hsa-miR-21-5p	ERBB2	Functional MTI	MIRT004318	qRT-PCR, Western blot	19419954
hsa-miR-21-5p	TP63	Functional MTI	MIRT005329	Luciferase reporter assay, qRT-PCR, Western blot	18829576
hsa-miR-21-5p	EGFR	Functional MTI	MIRT005807	Luciferase reporter assay, Microarray, Western blot	20864407
hsa-miR-21-5p	EGFR	Functional MTI	MIRT005807	Western blot;Other	20048743
hsa-miR-21-5p	ICAM1	Functional MTI	MIRT005952	Luciferase reporter assay, Microarray, qRT-PCR	21131358
hsa-miR-21-5p	PIAS3	Functional MTI	MIRT006288	Luciferase reporter assay	22316494
hsa-miR-21-5p	PIAS3	Functional MTI	MIRT006288	ELISA, qRT-PCR, Western blot	23998932
hsa-miR-21-5p	DUSP10	Functional MTI	MIRT006323	Luciferase reporter assay, qRT-PCR, Western blot	22387553
hsa-miR-21-5p	SMAD7	Functional MTI	MIRT007362	qRT-PCR, Western blot	23292313
hsa-miR-21-5p	SMAD7	Functional MTI	MIRT007362	Immunocytochemistry, Immunofluorescence, Immunohistochemistry, Luciferase reporter assay, Western blot	24887517
hsa-miR-21-5p	SMAD7	Functional MTI	MIRT007362	Luciferase reporter assay	28192117
hsa-miR-21-5p	SMAD7	Functional MTI	MIRT007362	Luciferase reporter assay, Western blot	26575121
hsa-miR-21-5p	SOX2	Functional MTI	MIRT030694	Immunofluorescence, Luciferase reporter assay, qRT-PCR, Western blot	26558781
hsa-miR-21-5p	VEGFA	Functional MTI	MIRT030717	Western blot;qRT-PCR	21544242
hsa-miR-21-5p	STAT3	Functional MTI	MIRT031079	Western blot;Other	20048743
hsa-miR-21-5p	STAT3	Functional MTI	MIRT031079	Western blot	26549725
hsa-miR-21-5p	SMN1	Functional MTI	MIRT053151	Luciferase reporter assay, Western blot	23657402
hsa-miR-21-5p	IRAK1	Functional MTI	MIRT054357	Chip, ELISA, Flow cytometry, Luciferase reporter assay, QRTPCR, Western blot	23633945
hsa-miR-21-5p	IGF1R	Functional MTI	MIRT438483	Luciferase reporter assay	24161401
hsa-miR-21-5p	RHO	Functional MTI	MIRT438893	qRT-PCR, Western blot	23446999
hsa-miR-21-5p	COX2	Functional MTI	MIRT732933	Flow, qRT-PCR, Western blot	26604791
hsa-miR-21-5p	FZD6	Functional MTI	MIRT733174	Luciferase reporter assay, qRT-PCR, Western blot	27347343
hsa-miR-21-5p	BMI1	Functional MTI	MIRT733326	ChIP-seq, Immunofluorescence, Immunohistochemistry, Luciferase reporter assay, qRT-PCR, Western blot	27644439
hsa-miR-21-5p	BCL2	Functional MTI	MIRT000159	Luciferase reporter assay	17072344
hsa-miR-21-5p	BCL2	Functional MTI	MIRT000159	Luciferase reporter assay, Western blot	21376256
hsa-miR-21-5p	BCL2	Functional MTI	MIRT000159	Luciferase reporter assay	22710123
hsa-miR-21-5p	BCL2	Functional MTI	MIRT000159	Western blot	21468550
hsa-miR-21-5p	BCL2	Functional MTI	MIRT000159	Western blot;Other	20048743
hsa-miR-21-5p	BCL2	Functional MTI	MIRT000159	ChIP-seq, Immunofluorescence, Western blot	24606718
hsa-miR-21-5p	BCL2	Functional MTI	MIRT000159	Luciferase reporter assay, Western blot	25327529
hsa-miR-21-5p	PTEN	Functional MTI	MIRT001190	Western blot	21544242
hsa-miR-21-5p	TGFBR2	Functional MTI	MIRT001189	qRT-PCR, Western blot	19906824
hsa-miR-21-5p	TGFBR2	Functional MTI	MIRT001189	qRT-PCR, Luciferase reporter assay, Western blot, Reporter assay	19816956
hsa-miR-21-5p	TGFBR2	Functional MTI	MIRT001189	Luciferase reporter assay, qRT-PCR, Western blot	18829576
hsa-miR-21-5p	TGFBR2	Functional MTI	MIRT001189	Luciferase reporter assay, Western blot	22072622
hsa-miR-21-5p	TGFBR2	Functional MTI	MIRT001189	Immunofluorescence, Luciferase reporter assay, qRT-PCR, Western blot	24037531
hsa-miR-21-5p	TGFBR2	Functional MTI	MIRT001189	Luciferase reporter assay	27388239
hsa-miR-21-5p	PTEN	Functional MTI	MIRT001190	Western blot	19672202
hsa-miR-21-5p	PTEN	Functional MTI	MIRT001190	Luciferase reporter assay	19072831
hsa-miR-21-5p	PTEN	Functional MTI	MIRT001190	qRT-PCR, Western blot	19906824
hsa-miR-21-5p	PTEN	Functional MTI	MIRT001190	Luciferase reporter assay, qRT-PCR, Western blot	18850008
hsa-miR-21-5p	PTEN	Functional MTI	MIRT001190	Western blot	20216554
hsa-miR-21-5p	PTEN	Functional MTI	MIRT001190	qRT-PCR, Luciferase reporter assay, Western blot	20223231
hsa-miR-21-5p	PTEN	Functional MTI	MIRT001190	Luciferase reporter assay, Western blot, Reporter assay;Western blot;Microarray	20048743
hsa-miR-21-5p	PTEN	Functional MTI	MIRT001190	qRT-PCR, Western blot	20813833
hsa-miR-21-5p	PTEN	Functional MTI	MIRT001190	GFP reporter assay, Northern blot, qRT-PCR, Western blot, ASO assay	19641183
hsa-miR-21-5p	PTEN	Functional MTI	MIRT001190	Luciferase reporter assay	19253296
hsa-miR-21-5p	PTEN	Functional MTI	MIRT001190	Immunocytochemistry, Luciferase reporter assay, Northern blot, qRT-PCR, Western blot, Microarray, Reporter assay	17681183
hsa-miR-21-5p	PTEN	Functional MTI	MIRT001190	Northern blot, qRT-PCR, Western blot, Reporter assay	16762633
hsa-miR-21-5p	PTEN	Functional MTI	MIRT001190	Luciferase reporter assay, qRT-PCR	20797623
hsa-miR-21-5p	PTEN	Functional MTI	MIRT001190	Immunocytochemistry, Luciferase reporter assay, qRT-PCR, Western blot	24817011
hsa-miR-21-5p	PTEN	Functional MTI	MIRT001190	Flow, Luciferase reporter assay, qRT-PCR, Western blot	23548551
hsa-miR-21-5p	PTEN	Functional MTI	MIRT001190	Immunohistochemistry, Luciferase reporter assay, qRT-PCR, Western blot	23174819
hsa-miR-21-5p	PTEN	Functional MTI	MIRT001190	Immunohistochemistry, qRT-PCR, Western blot	20978511
hsa-miR-21-5p	PTEN	Functional MTI	MIRT001190	Luciferase reporter assay, Microarray, Northern blot, qRT-PCR, Western blot	21187093
hsa-miR-21-5p	PTEN	Functional MTI	MIRT001190	Luciferase reporter assay, qRT-PCR, Western blot	21820606
hsa-miR-21-5p	PTEN	Functional MTI	MIRT001190	Luciferase reporter assay, Western blot	22267008
hsa-miR-21-5p	PTEN	Functional MTI	MIRT001190	Luciferase reporter assay	22956424
hsa-miR-21-5p	PTEN	Functional MTI	MIRT001190	qRT-PCR, Western blot	22761812
hsa-miR-21-5p	PTEN	Functional MTI	MIRT001190	Immunohistochemistry, Luciferase reporter assay, qRT-PCR, Western blot	22770403
hsa-miR-21-5p	PTEN	Functional MTI	MIRT001190	Luciferase reporter assay, Western blot	22879939
hsa-miR-21-5p	PTEN	Functional MTI	MIRT001190	Luciferase reporter assay	23226804
hsa-miR-21-5p	PTEN	Functional MTI	MIRT001190	qRT-PCR, Western blot	23466500
hsa-miR-21-5p	PTEN	Functional MTI	MIRT001190	Luciferase reporter assay, qRT-PCR, Western blot	24154840
hsa-miR-21-5p	PTEN	Functional MTI	MIRT001190	qRT-PCR, Western blot	24659669
hsa-miR-21-5p	PTEN	Functional MTI	MIRT001190	qRT-PCR, Western blot	22956257
hsa-miR-21-5p	PTEN	Functional MTI	MIRT001190	Luciferase reporter assay, qRT-PCR, Western blot	24603539
hsa-miR-21-5p	PTEN	Functional MTI	MIRT001190	qRT-PCR, Western blot	24468088
hsa-miR-21-5p	PTEN	Functional MTI	MIRT001190	Luciferase reporter assay,	24356956
hsa-miR-21-5p	PTEN	Functional MTI	MIRT001190	Immunofluorescence, Immunohistochemistry, qRT-PCR, Western blot	23811941
hsa-miR-21-5p	PTEN	Functional MTI	MIRT001190	Luciferase reporter assay	24161401
hsa-miR-21-5p	PTEN	Functional MTI	MIRT001190	Luciferase reporter assay, qRT-PCR, Western blot	23981302
hsa-miR-21-5p	PTEN	Functional MTI	MIRT001190	qRT-PCR, Western blot	23643356
hsa-miR-21-5p	PTEN	Functional MTI	MIRT001190	Luciferase reporter assay	23275230
hsa-miR-21-5p	PTEN	Functional MTI	MIRT001190	qRT-PCR, Western blot	23446999
hsa-miR-21-5p	PTEN	Functional MTI	MIRT001190	Luciferase reporter assay, Western blot	23708209
hsa-miR-21-5p	PTEN	Functional MTI	MIRT001190	qRT-PCR, Luciferase reporter assay, Western blot	25361012
hsa-miR-21-5p	PTEN	Functional MTI	MIRT001190	Luciferase reporter assay	26864640
hsa-miR-21-5p	PTEN	Functional MTI	MIRT001190	Flow, qRT-PCR, Western blot	26284486
hsa-miR-21-5p	PTEN	Functional MTI	MIRT001190	FACS, Luciferase reporter assay, qRT-PCR, Western blot	26387848
hsa-miR-21-5p	PTEN	Functional MTI	MIRT001190	Luciferase reporter assay, qRT-PCR, Western blot	27725205
hsa-miR-21-5p	PTEN	Functional MTI	MIRT001190	Luciferase reporter assay	26568302
hsa-miR-21-5p	PTEN	Functional MTI	MIRT001190	qRT-PCR, Western blot	26559642
hsa-miR-21-5p	PTEN	Functional MTI	MIRT001190	Western blot	28069514
hsa-miR-21-5p	PTEN	Functional MTI	MIRT001190	Flow, Luciferase reporter assay, qRT-PCR, Western blot	26975392
hsa-miR-21-5p	PTEN	Functional MTI	MIRT001190	qRT-PCR, Western blot	27350731
hsa-miR-21-5p	PTEN	Functional MTI	MIRT001190	Immunohistochemistry, Luciferase reporter assay, qRT-PCR, Western blot	27611950
hsa-miR-21-5p	PTEN	Functional MTI	MIRT001190	qRT-PCR, Western blot	26741162
hsa-miR-21-5p	PTEN	Functional MTI	MIRT001190	Luciferase reporter assay, Western blot, qRT-PCR	25799148
hsa-miR-21-5p	PTEN	Functional MTI	MIRT001190	qRT-PCR, Western blot	24912785
hsa-miR-21-5p	PTEN	Functional MTI	MIRT001190	Flow, Microarray, qRT-PCR, Western blot	28407783
hsa-miR-21-5p	PTEN	Functional MTI	MIRT001190	Western blot	26847601
hsa-miR-21-5p	PTEN	Functional MTI	MIRT001190	Immunohistochemistry, Luciferase reporter assay, qRT-PCR, Western blot	25803229
hsa-miR-21-5p	PTEN	Functional MTI	MIRT001190	Luciferase reporter assay, qRT-PCR, Western blot	27811366
hsa-miR-21-5p	PTEN	Functional MTI	MIRT001190	Flow, Immunohistochemistry, Microarray, qRT-PCR, Western blot	27574331
hsa-miR-21-5p	E2F1	Functional MTI	MIRT001191	qRT-PCR, Western blot	19906824
hsa-miR-21-5p	BTG2	Functional MTI	MIRT002416	semi-qRT-PCR, GFP reporter assay, Western blot, Luciferase reporter assay	19546886
hsa-miR-21-5p	BTG2	Functional MTI	MIRT002416	Western blot	23857284
hsa-miR-21-5p	BTG2	Functional MTI	MIRT002416	Luciferase reporter assay, qRT-PCR, Western blot	24821435
hsa-miR-21-5p	BTG2	Functional MTI	MIRT002416	qRT-PCR, Western blot	23446999
hsa-miR-21-5p	PDCD4	Functional MTI	MIRT003054	Immunohistochemistry, Western blot	24732841
hsa-miR-21-5p	PDCD4	Functional MTI	MIRT003054	Luciferase reporter assay, Westren blot, Reporter assay	17968323
hsa-miR-21-5p	PDCD4	Functional MTI	MIRT003054	Western blot	19672202
hsa-miR-21-5p	PDCD4	Functional MTI	MIRT003054	Western blot	19509156
hsa-miR-21-5p	PDCD4	Functional MTI	MIRT003054	Luciferase reporter assay, Western blot, Reporter assay	18372920
hsa-miR-21-5p	PDCD4	Functional MTI	MIRT003054	Luciferase reporter assay, Western blot	19682430
hsa-miR-21-5p	PDCD4	Functional MTI	MIRT003054	qRT-PCR, Western blot	19906824
hsa-miR-21-5p	PDCD4	Functional MTI	MIRT003054	Luciferase reporter assay, Western blot, Reporter assay;Other, Reporter assay	18270520
hsa-miR-21-5p	PDCD4	Functional MTI	MIRT003054	Western blot, Northern blot, qRT-PCR, Luciferase reporter assay	19013014
hsa-miR-21-5p	PDCD4	Functional MTI	MIRT003054	Luciferase reporter assay, qRT-PCR, Western blot	18850008
hsa-miR-21-5p	PDCD4	Functional MTI	MIRT003054	qRT-PCR, Luciferase reporter assay, Western blot	20143188
hsa-miR-21-5p	PDCD4	Functional MTI	MIRT003054	Luciferase reporter assay	19836969
hsa-miR-21-5p	PDCD4	Functional MTI	MIRT003054	Luciferase reporter assay	19419954
hsa-miR-21-5p	PDCD4	Functional MTI	MIRT003054	Luciferase reporter assay	19133651
hsa-miR-21-5p	PDCD4	Functional MTI	MIRT003054	Immunofluorescence, Immunohistochemistry, qRT-PCR, Western blot	23827854
hsa-miR-21-5p	PDCD4	Functional MTI	MIRT003054	Luciferase reporter assay, qRT-PCR, Western blot	19264808
hsa-miR-21-5p	PDCD4	Functional MTI	MIRT003054	Luciferase reporter assay	20056717
hsa-miR-21-5p	PDCD4	Functional MTI	MIRT003054	Immunohistochemistry, qRT-PCR, Western blot	20831814
hsa-miR-21-5p	PDCD4	Functional MTI	MIRT003054	qRT-PCR, Western blot	23824073
hsa-miR-21-5p	PDCD4	Functional MTI	MIRT003054	GFP reporter assay, Northern blot, qRT-PCR, Western blot, ASO assay	19641183
hsa-miR-21-5p	PDCD4	Functional MTI	MIRT003054	Immunohistochemistry, qRT-PCR, Western blot	23417858
hsa-miR-21-5p	PDCD4	Functional MTI	MIRT003054	Luciferase reporter assay, Western blot	23708209
hsa-miR-21-5p	PDCD4	Functional MTI	MIRT003054	Immunohistochemistry, Luciferase reporter assay, qRT-PCR, Western blot	26367487
hsa-miR-21-5p	PDCD4	Functional MTI	MIRT003054	Luciferase reporter assay, qRT-PCR, Quantitative proteomic approach	19253296
hsa-miR-21-5p	PDCD4	Functional MTI	MIRT003054	Luciferase reporter assay, qRT-PCR, Western blot	19276261
hsa-miR-21-5p	PDCD4	Functional MTI	MIRT003054	Luciferase reporter assay, qRT-PCR	18829576
hsa-miR-21-5p	PDCD4	Functional MTI	MIRT003054	Immunoblot, Immunofluorescence, Luciferase reporter assay, qRT-PCR	20533548
hsa-miR-21-5p	PDCD4	Functional MTI	MIRT003054	Immunohistochemistry, qRT-PCR, Western blot	20978511
hsa-miR-21-5p	PDCD4	Functional MTI	MIRT003054	Luciferase reporter assay	21469086
hsa-miR-21-5p	PDCD4	Functional MTI	MIRT003054	Luciferase reporter assay, Western blot	20219857
hsa-miR-21-5p	PDCD4	Functional MTI	MIRT003054	Reporter assay	17991735
hsa-miR-21-5p	PDCD4	Functional MTI	MIRT003054	Western blot	22766763
hsa-miR-21-5p	PDCD4	Functional MTI	MIRT003054	Flow, Luciferase reporter assay, qRT-PCR, Western blot	23548551
hsa-miR-21-5p	PDCD4	Functional MTI	MIRT003054	Luciferase reporter assay	26864640
hsa-miR-21-5p	PDCD4	Functional MTI	MIRT003054	Immunohistochemistry, qRT-PCR, Western blot	22212233
hsa-miR-21-5p	PDCD4	Functional MTI	MIRT003054	qRT-PCR, Western blot	24659669
hsa-miR-21-5p	PDCD4	Functional MTI	MIRT003054	Luciferase reporter assay, Western blot	25994220
hsa-miR-21-5p	PDCD4	Functional MTI	MIRT003054	Flow, qRT-PCR, Western blot	26028073
hsa-miR-21-5p	PDCD4	Functional MTI	MIRT003054	Immunofluorescence, Immunohistochemistry, qRT-PCR, Western blot	23811941
hsa-miR-21-5p	PDCD4	Functional MTI	MIRT003054	FACS, Luciferase reporter assay, qRT-PCR, Western blot	26387848
hsa-miR-21-5p	PDCD4	Functional MTI	MIRT003054	qRT-PCR, Western blot	26320576
hsa-miR-21-5p	PDCD4	Functional MTI	MIRT003054	Western blot	28069514
hsa-miR-21-5p	PDCD4	Functional MTI	MIRT003054	ChIP-seq, Immunofluorescence, Immunohistochemistry, Luciferase reporter assay, qRT-PCR, Western blot	27876813
hsa-miR-21-5p	PDCD4	Functional MTI	MIRT003054	Luciferase reporter assay, Western blot	27240294
hsa-miR-21-5p	ERBB2	Functional MTI	MIRT004318	qRT-PCR, Western blot	19419954
hsa-miR-21-5p	TP63	Functional MTI	MIRT005329	Luciferase reporter assay, qRT-PCR, Western blot	18829576
hsa-miR-21-5p	EGFR	Functional MTI	MIRT005807	Luciferase reporter assay, Microarray, Western blot	20864407
hsa-miR-21-5p	EGFR	Functional MTI	MIRT005807	Western blot;Other	20048743
hsa-miR-21-5p	ICAM1	Functional MTI	MIRT005952	Luciferase reporter assay, Microarray, qRT-PCR	21131358
hsa-miR-21-5p	PIAS3	Functional MTI	MIRT006288	Luciferase reporter assay	22316494
hsa-miR-21-5p	PIAS3	Functional MTI	MIRT006288	ELISA, qRT-PCR, Western blot	23998932
hsa-miR-21-5p	DUSP10	Functional MTI	MIRT006323	Luciferase reporter assay, qRT-PCR, Western blot	22387553
hsa-miR-21-5p	SMAD7	Functional MTI	MIRT007362	qRT-PCR, Western blot	23292313
hsa-miR-21-5p	SMAD7	Functional MTI	MIRT007362	Immunocytochemistry, Immunofluorescence, Immunohistochemistry, Luciferase reporter assay, Western blot	24887517
hsa-miR-21-5p	SMAD7	Functional MTI	MIRT007362	Luciferase reporter assay	28192117
hsa-miR-21-5p	SMAD7	Functional MTI	MIRT007362	Luciferase reporter assay, Western blot	26575121
hsa-miR-21-5p	SOX2	Functional MTI	MIRT030694	Immunofluorescence, Luciferase reporter assay, qRT-PCR, Western blot	26558781
hsa-miR-21-5p	VEGFA	Functional MTI	MIRT030717	Western blot;qRT-PCR	21544242
hsa-miR-21-5p	STAT3	Functional MTI	MIRT031079	Western blot;Other	20048743
hsa-miR-21-5p	STAT3	Functional MTI	MIRT031079	Western blot	26549725
hsa-miR-21-5p	SMN1	Functional MTI	MIRT053151	Luciferase reporter assay, Western blot	23657402
hsa-miR-21-5p	IRAK1	Functional MTI	MIRT054357	Chip, ELISA, Flow cytometry, Luciferase reporter assay, QRTPCR, Western blot	23633945
hsa-miR-21-5p	IGF1R	Functional MTI	MIRT438483	Luciferase reporter assay	24161401
hsa-miR-21-5p	RHO	Functional MTI	MIRT438893	qRT-PCR, Western blot	23446999
hsa-miR-221-5p	IL6R	Functional MTI	MIRT732213	Luciferase reporter assay, qRT-PCR, Western blot	26645045
hsa-miR-221-5p	CDKN1B	Functional MTI	MIRT733230	Co-immunoprecipitation, Chromatin immunoprecipitation, qRT-PCR, Western blot	26153983
hsa-miR-221-5p	IL6R	Functional MTI	MIRT732213	Luciferase reporter assay, qRT-PCR, Western blot	26645045
hsa-miR-221-5p	CDKN1B	Functional MTI	MIRT733230	Co-immunoprecipitation, Chromatin immunoprecipitation, qRT-PCR, Western blot	26153983
hsa-miR-484	SMAD2	Functional MTI	MIRT042141	GFP reporter assay, Western blot	28286418
hsa-miR-484	SMAD2	Functional MTI	MIRT042141	GFP reporter assay, Western blot	28286418
hsa-miR-520h	CDKN1A	Functional MTI	MIRT000582	qRT-PCR, Luciferase reporter assay, Western blot	20190813
hsa-miR-520h	VEGFA	Functional MTI	MIRT004458	ELISA, Luciferase reporter assay	18320040
hsa-miR-520h	CDKN1A	Functional MTI	MIRT000582	qRT-PCR, Luciferase reporter assay, Western blot	20190813
hsa-miR-520h	VEGFA	Functional MTI	MIRT004458	ELISA, Luciferase reporter assay	18320040
hsa-miR-92a-3p	TP63	Functional MTI	MIRT004281	Luciferase reporter assay, qRT-PCR, Western blot	19608627
hsa-miR-92a-3p	CDH1	Functional MTI	MIRT006029	Luciferase reporter assay, Northern blot, qRT-PCR	21148309
hsa-miR-92a-3p	STAT3	Functional MTI	MIRT049359	Luciferase reporter assay, qRT-PCR, Western blot	23820254
hsa-miR-92a-3p	PTEN	Functional MTI	MIRT054327	Luciferase reporter assay, qRT-PCR, Western blot	27366095
hsa-miR-92a-3p	PTEN	Functional MTI	MIRT054327	Immunohistochemistry, Luciferase reporter assay, qRT-PCR, Western blot	24026406
hsa-miR-92a-3p	PTEN	Functional MTI	MIRT054327	Luciferase reporter assay, qRT-PCR, Western blot	26432332
hsa-miR-92a-3p	DUSP10	Functional MTI	MIRT438170	ELISA, Luciferase reporter assay, qRT-PCR, Western blot	24332650
hsa-miR-92a-3p	TP63	Functional MTI	MIRT004281	Luciferase reporter assay, qRT-PCR, Western blot	19608627
hsa-miR-92a-3p	CDH1	Functional MTI	MIRT006029	Luciferase reporter assay, Northern blot, qRT-PCR	21148309
hsa-miR-92a-3p	STAT3	Functional MTI	MIRT049359	Luciferase reporter assay, qRT-PCR, Western blot	23820254
hsa-miR-92a-3p	PTEN	Functional MTI	MIRT054327	Immunohistochemistry, Luciferase reporter assay, qRT-PCR, Western blot	24026406
hsa-miR-92a-3p	PTEN	Functional MTI	MIRT054327	Luciferase reporter assay, qRT-PCR, Western blot	26432332
hsa-miR-92a-3p	PTEN	Functional MTI	MIRT054327	Luciferase reporter assay, qRT-PCR, Western blot	27366095
hsa-miR-92a-3p	DUSP10	Functional MTI	MIRT438170	ELISA, Luciferase reporter assay, qRT-PCR, Western blot	24332650
hsa-miR-93-5p	PDCD4	Functional MTI	MIRT733146	Luciferase reporter assay, qRT-PCR, Western blot	27021515
hsa-miR-93-5p	CDKN1A	Functional MTI	MIRT000577	Luciferase reporter assay, Microarray, Western blot	18328430
hsa-miR-93-5p	CDKN1A	Functional MTI	MIRT000577	qRT-PCR, Luciferase reporter assay, Western blot	19153141
hsa-miR-93-5p	CDKN1A	Functional MTI	MIRT000577	qRT-PCR, Luciferase reporter assay, Western blot	20190813
hsa-miR-93-5p	CDKN1A	Functional MTI	MIRT000577	Luciferase reporter assay, Western blot	27185265
hsa-miR-93-5p	CDKN1A	Functional MTI	MIRT000577	qRT-PCR, Western blot	28356951
hsa-miR-93-5p	E2F1	Functional MTI	MIRT002472	Luciferase reporter assay, Western blot	19486339
hsa-miR-93-5p	E2F1	Functional MTI	MIRT002472	Luciferase reporter assay, Microarray, Western blot	18328430
hsa-miR-93-5p	VEGFA	Functional MTI	MIRT004055	ELISA, Luciferase reporter assay	18320040
hsa-miR-93-5p	VEGFA	Functional MTI	MIRT004055	Luciferase reporter assay, qRT-PCR, Western blot	26175939
hsa-miR-93-5p	PTEN	Functional MTI	MIRT006216	GFP reporter assay, qRT-PCR, Western blot	22465665
hsa-miR-93-5p	PTEN	Functional MTI	MIRT006216	Luciferase reporter assay	27119510
hsa-miR-93-5p	PTEN	Functional MTI	MIRT006216	Luciferase reporter assay, qRT-PCR, Western blot	26087719
hsa-miR-93-5p	PTEN	Functional MTI	MIRT006216	Luciferase reporter assay	25823655
hsa-miR-93-5p	STK11	Functional MTI	MIRT028122	Luciferase reporter assay	28382150
hsa-miR-93-5p	TGFBR2	Functional MTI	MIRT027974	ELISA, Immunohistochemistry, Luciferase reporter assay, Microarray, qRT-PCR, Western blot	24606633
hsa-miR-93-5p	SMAD7	Functional MTI	MIRT053874	Luciferase reporter assay, qRT-PCR, Western blot	22286770
hsa-miR-93-5p	CXCL8	Functional MTI	MIRT438087	Luciferase reporter assay, qRT-PCR	24433094
hsa-miR-93-5p	PDCD4	Functional MTI	MIRT733146	Luciferase reporter assay, qRT-PCR, Western blot	27021515
hsa-miR-93-5p	TP53INP1	Functional MTI	MIRT000021	Luciferase reporter assay, Western blot	18974142
hsa-miR-93-5p	TP53INP1	Functional MTI	MIRT000021	Luciferase reporter assay, Western blot	18974142
hsa-miR-93-5p	CDKN1A	Functional MTI	MIRT000577	Luciferase reporter assay, Microarray, Western blot	18328430
hsa-miR-93-5p	CDKN1A	Functional MTI	MIRT000577	qRT-PCR, Luciferase reporter assay, Western blot	19153141
hsa-miR-93-5p	CDKN1A	Functional MTI	MIRT000577	qRT-PCR, Luciferase reporter assay, Western blot	20190813
hsa-miR-93-5p	CDKN1A	Functional MTI	MIRT000577	Luciferase reporter assay, Western blot	27185265
hsa-miR-93-5p	CDKN1A	Functional MTI	MIRT000577	qRT-PCR, Western blot	28356951
hsa-miR-93-5p	E2F1	Functional MTI	MIRT002472	Luciferase reporter assay, Western blot	19486339
hsa-miR-93-5p	E2F1	Functional MTI	MIRT002472	Luciferase reporter assay, Microarray, Western blot	18328430
hsa-miR-93-5p	VEGFA	Functional MTI	MIRT004055	ELISA, Luciferase reporter assay	18320040
hsa-miR-93-5p	VEGFA	Functional MTI	MIRT004055	Luciferase reporter assay, qRT-PCR, Western blot	26175939
hsa-miR-93-5p	PTEN	Functional MTI	MIRT006216	GFP reporter assay, qRT-PCR, Western blot	22465665
hsa-miR-93-5p	PTEN	Functional MTI	MIRT006216	Luciferase reporter assay	27119510
hsa-miR-93-5p	PTEN	Functional MTI	MIRT006216	Luciferase reporter assay, qRT-PCR, Western blot	26087719
hsa-miR-93-5p	PTEN	Functional MTI	MIRT006216	Luciferase reporter assay	25823655
hsa-miR-93-5p	TGFBR2	Functional MTI	MIRT027974	ELISA, Immunohistochemistry, Luciferase reporter assay, Microarray, qRT-PCR, Western blot	24606633
hsa-miR-93-5p	STK11	Functional MTI	MIRT028122	Luciferase reporter assay	28382150
hsa-miR-93-5p	SMAD7	Functional MTI	MIRT053874	Luciferase reporter assay, qRT-PCR, Western blot	22286770
hsa-miR-93-5p	CXCL8	Functional MTI	MIRT438087	Luciferase reporter assay, qRT-PCR	24433094

## Sheet: miRNet
mirnet	mir_id	mir_acc	symbol	embl	entrez	experiment	pmid	mirtarbase	tarbase	mirecords	tissue
mirnet-hsa-7664	hsa-mir-19a-3p	MIMAT0000073	ABCA1	ENSG00000165029	19	Luciferase reporter assay	23451058	1	1	0	Breast cancerous tissues
mirnet-hsa-7665	hsa-mir-19a-3p	MIMAT0000073	ACTB	ENSG00000075624	60	PAR-CLIP	23592263|21572407	1	1	0	Breast cancerous tissues
mirnet-hsa-7666	hsa-mir-19a-3p	MIMAT0000073	ADRB1	ENSG00000043591	153	Luciferase reporter assay//qRT-PCR//Western blot	25785039	1	1	0	Breast cancerous tissues
mirnet-hsa-7667	hsa-mir-19a-3p	MIMAT0000073	ADSS	ENSG00000035687	159	HITS-CLIP//PAR-CLIP	22473208|22012620|21572407|20371350	1	0	0	Breast cancerous tissues
mirnet-hsa-7668	hsa-mir-19a-3p	MIMAT0000073	AKT1	ENSG00000142208	207	qRT-PCR//Western blot	25400827|25914465	1	1	0	Breast cancerous tissues
mirnet-hsa-7669	hsa-mir-19a-3p	MIMAT0000073	ALOX5	ENSG00000275565	240	Luciferase reporter assay//qRT-PCR//Western blot	25589070	1	0	0	Breast cancerous tissues
mirnet-hsa-7670	hsa-mir-19a-3p	MIMAT0000073	XIAP	ENSG00000101966	331	HITS-CLIP	22473208	1	0	0	Breast cancerous tissues
mirnet-hsa-7671	hsa-mir-19a-3p	MIMAT0000073	FAS	ENSG00000026103	355	HITS-CLIP	22473208	1	1	0	Breast cancerous tissues
mirnet-hsa-7672	hsa-mir-19a-3p	MIMAT0000073	RHOB	ENSG00000143878	388	HITS-CLIP//Luciferase reporter assay//PAR-CLIP//qRT-PCR//Western blot	23592263|23446348|21572407|20371350|27329239|26041879	1	1	0	Breast cancerous tissues
mirnet-hsa-7673	hsa-mir-19a-3p	MIMAT0000073	ARHGAP1	ENSG00000175220	392	HITS-CLIP//PAR-CLIP	22473208|23592263|21572407|20371350	1	1	0	Breast cancerous tissues
mirnet-hsa-7674	hsa-mir-19a-3p	MIMAT0000073	ASNA1	ENSG00000198356	439	HITS-CLIP	22473208	1	0	0	Breast cancerous tissues
mirnet-hsa-7675	hsa-mir-19a-3p	MIMAT0000073	ATP6V1B2	ENSG00000147416	526	HITS-CLIP//PAR-CLIP	22473208|23592263|23446348|22012620|21572407|20371350	1	1	0	Breast cancerous tissues
mirnet-hsa-7676	hsa-mir-19a-3p	MIMAT0000073	CCND1	ENSG00000110092	595	flow//Luciferase reporter assay//Microarray//qRT-PCR//Western blot	20133739	1	1	0	Breast cancerous tissues
mirnet-hsa-7677	hsa-mir-19a-3p	MIMAT0000073	BCL3	ENSG00000069399	602	HITS-CLIP	22473208	1	0	0	Breast cancerous tissues
mirnet-hsa-7678	hsa-mir-19a-3p	MIMAT0000073	BCL7A	ENSG00000282873	605	HITS-CLIP	22473208	1	0	0	Breast cancerous tissues
mirnet-hsa-7679	hsa-mir-19a-3p	MIMAT0000073	BMP3	ENSG00000152785	651	PAR-CLIP	21572407	1	0	0	Breast cancerous tissues
mirnet-hsa-7680	hsa-mir-19a-3p	MIMAT0000073	BMPR2	ENSG00000204217	659	HITS-CLIP//Luciferase reporter assay//qRT-PCR//Western blot	19390056|22473208|24145352	1	1	0	Breast cancerous tissues
mirnet-hsa-7681	hsa-mir-19a-3p	MIMAT0000073	BTG1	ENSG00000133639	694	HITS-CLIP	23313552	1	0	0	Breast cancerous tissues
mirnet-hsa-7682	hsa-mir-19a-3p	MIMAT0000073	CALM1	ENSG00000198668	801	PAR-CLIP	21572407	1	1	0	Breast cancerous tissues
mirnet-hsa-7683	hsa-mir-19a-3p	MIMAT0000073	CCNA2	ENSG00000145386	890	HITS-CLIP//PAR-CLIP	22473208|23592263|21572407|20371350	1	1	0	Breast cancerous tissues
mirnet-hsa-7684	hsa-mir-19a-3p	MIMAT0000073	CCND2	ENSG00000118971	894	HITS-CLIP//PAR-CLIP	22473208|23592263|22012620|21572407|20371350	1	1	0	Breast cancerous tissues
mirnet-hsa-7685	hsa-mir-19a-3p	MIMAT0000073	CCNT2	ENSG00000082258	905	HITS-CLIP	22473208	1	1	0	Breast cancerous tissues
mirnet-hsa-7686	hsa-mir-19a-3p	MIMAT0000073	CD22	ENSG00000012124	933	qRT-PCR//Western blot	24169826	1	0	0	Breast cancerous tissues
mirnet-hsa-7687	hsa-mir-19a-3p	MIMAT0000073	CFL2	ENSG00000165410	1073	PAR-CLIP	21572407	1	0	0	Breast cancerous tissues
mirnet-hsa-7688	hsa-mir-19a-3p	MIMAT0000073	CHEK1	ENSG00000149554	1111	HITS-CLIP	22473208	1	1	0	Breast cancerous tissues
mirnet-hsa-7689	hsa-mir-19a-3p	MIMAT0000073	COX10	ENSG00000006695	1352	HITS-CLIP//PAR-CLIP	22473208|23592263|22012620|21572407	1	0	0	Breast cancerous tissues
mirnet-hsa-7690	hsa-mir-19a-3p	MIMAT0000073	CREBL2	ENSG00000111269	1389	HITS-CLIP//PAR-CLIP	22473208|23446348|22012620|21572407|20371350	1	1	0	Breast cancerous tissues
mirnet-hsa-7691	hsa-mir-19a-3p	MIMAT0000073	MAPK14	ENSG00000112062	1432	HITS-CLIP	22473208	1	1	0	Breast cancerous tissues
mirnet-hsa-7692	hsa-mir-19a-3p	MIMAT0000073	CSNK2A1	ENSG00000101266	1457	PAR-CLIP	26701625	1	0	0	Breast cancerous tissues
mirnet-hsa-7693	hsa-mir-19a-3p	MIMAT0000073	DAD1	ENSG00000129562	1603	HITS-CLIP//PAR-CLIP	22473208|21572407|27292025	1	1	0	Breast cancerous tissues
mirnet-hsa-7694	hsa-mir-19a-3p	MIMAT0000073	DBN1	ENSG00000113758	1627	PAR-CLIP	21572407	1	1	0	Breast cancerous tissues
mirnet-hsa-7695	hsa-mir-19a-3p	MIMAT0000073	DCC	ENSG00000187323	1630	PAR-CLIP	23446348|22012620	1	0	0	Breast cancerous tissues
mirnet-hsa-7696	hsa-mir-19a-3p	MIMAT0000073	DDX3X	ENSG00000215301	1654	PAR-CLIP	23446348|21572407|20371350	1	1	0	Breast cancerous tissues
mirnet-hsa-7697	hsa-mir-19a-3p	MIMAT0000073	DDX6	ENSG00000110367	1656	HITS-CLIP//PAR-CLIP	22473208|23592263|26701625	1	1	0	Breast cancerous tissues
mirnet-hsa-7698	hsa-mir-19a-3p	MIMAT0000073	DYNC1LI2	ENSG00000135720	1783	PAR-CLIP	21572407	1	1	0	Breast cancerous tissues
mirnet-hsa-7699	hsa-mir-19a-3p	MIMAT0000073	DNMT1	ENSG00000130816	1786	Luciferase reporter assay	23306545	1	1	0	Breast cancerous tissues
mirnet-hsa-7700	hsa-mir-19a-3p	MIMAT0000073	DPYSL2	ENSG00000092964	1808	Reporter assay	21654684	1	1	0	Breast cancerous tissues
mirnet-hsa-7701	hsa-mir-19a-3p	MIMAT0000073	DUT	ENSG00000128951	1854	HITS-CLIP	22473208	1	1	0	Breast cancerous tissues
mirnet-hsa-7702	hsa-mir-19a-3p	MIMAT0000073	EIF4A2	ENSG00000156976	1974	HITS-CLIP//PAR-CLIP	23446348|22012620|21572407|20371350	1	1	0	Breast cancerous tissues
mirnet-hsa-7703	hsa-mir-19a-3p	MIMAT0000073	EPS15	ENSG00000085832	2060	HITS-CLIP	22473208	1	0	0	Breast cancerous tissues
mirnet-hsa-7704	hsa-mir-19a-3p	MIMAT0000073	ERBB4	ENSG00000178568	2066	Luciferase reporter assay//Microarray	19885849	1	1	0	Breast cancerous tissues
mirnet-hsa-7705	hsa-mir-19a-3p	MIMAT0000073	EREG	ENSG00000124882	2069	PAR-CLIP	26701625	1	0	0	Breast cancerous tissues
mirnet-hsa-7706	hsa-mir-19a-3p	MIMAT0000073	ERCC4	ENSG00000175595	2072	PAR-CLIP	23446348|21572407	1	1	0	Breast cancerous tissues
mirnet-hsa-7707	hsa-mir-19a-3p	MIMAT0000073	ESR1	ENSG00000091831	2099	Luciferase reporter assay//qRT-PCR//Western blot	20080637	1	1	0	Breast cancerous tissues
mirnet-hsa-7708	hsa-mir-19a-3p	MIMAT0000073	ETV3	ENSG00000117036	2117	HITS-CLIP	23824327	1	0	0	Breast cancerous tissues
mirnet-hsa-7709	hsa-mir-19a-3p	MIMAT0000073	ACSL4	ENSG00000068366	2182	HITS-CLIP//PAR-CLIP	22473208|21572407	1	1	0	Breast cancerous tissues
mirnet-hsa-7710	hsa-mir-19a-3p	MIMAT0000073	G6PC	ENSG00000131482	2538	PAR-CLIP	22291592	1	0	0	Breast cancerous tissues
mirnet-hsa-7711	hsa-mir-19a-3p	MIMAT0000073	GAK	ENSG00000178950	2580	HITS-CLIP	22473208	1	0	0	Breast cancerous tissues
mirnet-hsa-7712	hsa-mir-19a-3p	MIMAT0000073	GDNF	ENSG00000168621	2668	PAR-CLIP	21572407|20371350	1	0	0	Breast cancerous tissues
mirnet-hsa-7713	hsa-mir-19a-3p	MIMAT0000073	GFPT1	ENSG00000198380	2673	PAR-CLIP	21572407|20371350	1	1	0	Breast cancerous tissues
mirnet-hsa-7714	hsa-mir-19a-3p	MIMAT0000073	B4GALT1	ENSG00000086062	2683	HITS-CLIP	22473208	1	0	0	Breast cancerous tissues
mirnet-hsa-7715	hsa-mir-19a-3p	MIMAT0000073	GMFB	ENSG00000197045	2764	HITS-CLIP//PAR-CLIP	22473208|23592263|24398324|23446348|21572407|20371350	1	1	0	Breast cancerous tissues
mirnet-hsa-7716	hsa-mir-19a-3p	MIMAT0000073	GRK6	ENSG00000198055	2870	CLASH	23622248	1	1	0	Breast cancerous tissues
mirnet-hsa-7717	hsa-mir-19a-3p	MIMAT0000073	GRB10	ENSG00000106070	2887	PAR-CLIP	23446348|21572407|20371350	1	1	0	Breast cancerous tissues
mirnet-hsa-7718	hsa-mir-19a-3p	MIMAT0000073	GRSF1	ENSG00000132463	2926	HITS-CLIP	22473208	1	1	0	Breast cancerous tissues
mirnet-hsa-7719	hsa-mir-19a-3p	MIMAT0000073	HADHB	ENSG00000138029	3032	PAR-CLIP	22012620	1	0	0	Breast cancerous tissues
mirnet-hsa-7720	hsa-mir-19a-3p	MIMAT0000073	HIC1	ENSG00000177374	3090	HITS-CLIP	22473208	1	1	0	Breast cancerous tissues
mirnet-hsa-7721	hsa-mir-19a-3p	MIMAT0000073	HNRNPF	ENSG00000169813	3185	PAR-CLIP	21572407|20371350	1	1	0	Breast cancerous tissues
mirnet-hsa-7722	hsa-mir-19a-3p	MIMAT0000073	HNRNPU	ENSG00000153187	3192	HITS-CLIP	22473208	1	1	0	Breast cancerous tissues
mirnet-hsa-7723	hsa-mir-19a-3p	MIMAT0000073	HOXA5	ENSG00000106004	3202	Luciferase reporter assay//Reporter assay	14697198|21271217	1	1	0	Breast cancerous tissues
mirnet-hsa-7724	hsa-mir-19a-3p	MIMAT0000073	HPRT1	ENSG00000165704	3251	PAR-CLIP	20371350	1	1	0	Breast cancerous tissues
mirnet-hsa-7725	hsa-mir-19a-3p	MIMAT0000073	IL10	ENSG00000136634	3586	ChIP//ELISA//qRT-PCR//Western blot	28386366	1	0	0	Breast cancerous tissues
mirnet-hsa-7726	hsa-mir-19a-3p	MIMAT0000073	IMPDH1	ENSG00000106348	3614	HITS-CLIP//Luciferase reporter assay//qRT-PCR//Western blot	22952885|22473208	1	1	0	Breast cancerous tissues
mirnet-hsa-7727	hsa-mir-19a-3p	MIMAT0000073	ITGA2	ENSG00000164171	3673	PAR-CLIP	21572407	1	0	0	Breast cancerous tissues
mirnet-hsa-7728	hsa-mir-19a-3p	MIMAT0000073	ITPR1	ENSG00000150995	3708	HITS-CLIP	22473208	1	1	0	Breast cancerous tissues
mirnet-hsa-7729	hsa-mir-19a-3p	MIMAT0000073	JARID2	ENSG00000008083	3720	HITS-CLIP	22473208	1	0	0	Breast cancerous tissues
mirnet-hsa-7730	hsa-mir-19a-3p	MIMAT0000073	KCNJ2	ENSG00000123700	3759	PAR-CLIP	20371350	1	1	0	Breast cancerous tissues
mirnet-hsa-7731	hsa-mir-19a-3p	MIMAT0000073	KIT	ENSG00000157404	3815	Luciferase reporter assay//Microarray//Northern blot//qRT-PCR//Western blot	21880628	1	1	0	Breast cancerous tissues
mirnet-hsa-7732	hsa-mir-19a-3p	MIMAT0000073	LDLR	ENSG00000130164	3949	HITS-CLIP//PAR-CLIP	22473208|22012620|21572407|20371350	1	1	0	Breast cancerous tissues
mirnet-hsa-7733	hsa-mir-19a-3p	MIMAT0000073	MXD1	ENSG00000059728	4084	Luciferase reporter assay//qRT-PCR//Western blot	24675462	1	1	0	Breast cancerous tissues
mirnet-hsa-7734	hsa-mir-19a-3p	MIMAT0000073	SMAD4	ENSG00000141646	4089	Luciferase reporter assay//Microarray//PAR-CLIP	20940405|24220575|23446348|21572407|20371350|23998804	1	1	0	Breast cancerous tissues
mirnet-hsa-7735	hsa-mir-19a-3p	MIMAT0000073	SMAD5	ENSG00000113658	4090	HITS-CLIP	22473208	1	1	0	Breast cancerous tissues
mirnet-hsa-7736	hsa-mir-19a-3p	MIMAT0000073	MBNL1	ENSG00000152601	4154	HITS-CLIP//PAR-CLIP	22473208|21572407|20371350	1	1	0	Breast cancerous tissues
mirnet-hsa-7737	hsa-mir-19a-3p	MIMAT0000073	MCC	ENSG00000171444	4163	PAR-CLIP	21572407	1	0	0	Breast cancerous tissues
mirnet-hsa-7738	hsa-mir-19a-3p	MIMAT0000073	MECP2	ENSG00000169057	4204	HITS-CLIP//Luciferase reporter assay//Microarray//PAR-CLIP//Reporter assay	14697198|18460397|22473208|21572407	1	1	0	Breast cancerous tissues
mirnet-hsa-7739	hsa-mir-19a-3p	MIMAT0000073	MEF2A	ENSG00000068305	4205	HITS-CLIP	22473208	1	0	0	Breast cancerous tissues
mirnet-hsa-7740	hsa-mir-19a-3p	MIMAT0000073	MEF2D	ENSG00000116604	4209	Immunohistochemistry//Luciferase reporter assay//qRT-PCR//Western blot	26762410	1	0	0	Breast cancerous tissues
mirnet-hsa-7741	hsa-mir-19a-3p	MIMAT0000073	MAP3K1	ENSG00000095015	4214	HITS-CLIP	22473208	1	1	0	Breast cancerous tissues
mirnet-hsa-7742	hsa-mir-19a-3p	MIMAT0000073	MAP3K5	ENSG00000197442	4217	Luciferase reporter assay//Western blot	25982447	1	0	0	Breast cancerous tissues
mirnet-hsa-7743	hsa-mir-19a-3p	MIMAT0000073	KITLG	ENSG00000049130	4254	HITS-CLIP	23313552	1	0	0	Breast cancerous tissues
mirnet-hsa-7744	hsa-mir-19a-3p	MIMAT0000073	MAP3K9	ENSG00000006432	4293	PAR-CLIP	23592263	1	0	0	Breast cancerous tissues
mirnet-hsa-7745	hsa-mir-19a-3p	MIMAT0000073	AFF1	ENSG00000172493	4299	HITS-CLIP	22473208	1	1	0	Breast cancerous tissues
mirnet-hsa-7746	hsa-mir-19a-3p	MIMAT0000073	MTHFD1	ENSG00000100714	4522	HITS-CLIP	23706177	1	0	0	Breast cancerous tissues
mirnet-hsa-7747	hsa-mir-19a-3p	MIMAT0000073	TRIM37	ENSG00000108395	4591	PAR-CLIP	24398324	1	0	0	Breast cancerous tissues
mirnet-hsa-7748	hsa-mir-19a-3p	MIMAT0000073	MYC	ENSG00000136997	4609	qRT-PCR	24955218	1	0	0	Breast cancerous tissues
mirnet-hsa-7749	hsa-mir-19a-3p	MIMAT0000073	MYCN	ENSG00000134323	4613	Reporter assay	14697198	1	1	0	Breast cancerous tissues
mirnet-hsa-7750	hsa-mir-19a-3p	MIMAT0000073	NF1	ENSG00000196712	4763	HITS-CLIP	22473208	1	1	0	Breast cancerous tissues
mirnet-hsa-7751	hsa-mir-19a-3p	MIMAT0000073	NFIA	ENSG00000162599	4774	HITS-CLIP	23824327	1	1	0	Breast cancerous tissues
mirnet-hsa-7752	hsa-mir-19a-3p	MIMAT0000073	NFIB	ENSG00000147862	4781	PAR-CLIP	23592263|21572407	1	1	0	Breast cancerous tissues
mirnet-hsa-7753	hsa-mir-19a-3p	MIMAT0000073	CNOT4	ENSG00000080802	4850	PAR-CLIP	23592263|21572407|20371350	1	1	0	Breast cancerous tissues
mirnet-hsa-7754	hsa-mir-19a-3p	MIMAT0000073	NR4A2	ENSG00000153234	4929	Luciferase reporter assay//Microarray	19885849	1	1	0	Breast cancerous tissues
mirnet-hsa-7755	hsa-mir-19a-3p	MIMAT0000073	OCRL	ENSG00000122126	4952	HITS-CLIP	22473208	1	0	0	Breast cancerous tissues
mirnet-hsa-7756	hsa-mir-19a-3p	MIMAT0000073	PAFAH1B2	ENSG00000168092	5049	PAR-CLIP	22012620|21572407|20371350	1	0	0	Breast cancerous tissues
mirnet-hsa-7757	hsa-mir-19a-3p	MIMAT0000073	PRKN	ENSG00000185345	5071	HITS-CLIP	22473208	1	0	0	Breast cancerous tissues
mirnet-hsa-7758	hsa-mir-19a-3p	MIMAT0000073	PDE4A	ENSG00000065989	5141	HITS-CLIP	22473208	1	1	0	Breast cancerous tissues
mirnet-hsa-7759	hsa-mir-19a-3p	MIMAT0000073	PFN1	ENSG00000108518	5216	PAR-CLIP	22012620	1	1	0	Breast cancerous tissues
mirnet-hsa-7760	hsa-mir-19a-3p	MIMAT0000073	PFN2	ENSG00000070087	5217	PAR-CLIP	23446348|21572407|20371350	1	1	0	Breast cancerous tissues
mirnet-hsa-7761	hsa-mir-19a-3p	MIMAT0000073	PGK1	ENSG00000102144	5230	HITS-CLIP	22473208	1	0	0	Breast cancerous tissues
mirnet-hsa-7762	hsa-mir-19a-3p	MIMAT0000073	PIK3CA	ENSG00000121879	5290	In situ hybridization//Luciferase reporter assay//qRT-PCR//Western blot	26058752	1	0	0	Breast cancerous tissues
mirnet-hsa-7763	hsa-mir-19a-3p	MIMAT0000073	PKM	ENSG00000067225	5315	PAR-CLIP	26701625	1	1	0	Breast cancerous tissues
mirnet-hsa-7764	hsa-mir-19a-3p	MIMAT0000073	PKNOX1	ENSG00000160199	5316	Luciferase reporter assay	27123834	1	0	0	Breast cancerous tissues
mirnet-hsa-7765	hsa-mir-19a-3p	MIMAT0000073	PLAU	ENSG00000122861	5328	HITS-CLIP	22473208	1	0	0	Breast cancerous tissues
mirnet-hsa-7766	hsa-mir-19a-3p	MIMAT0000073	UBL3	ENSG00000122042	5412	HITS-CLIP	23706177	1	0	0	Breast cancerous tissues
mirnet-hsa-7767	hsa-mir-19a-3p	MIMAT0000073	PPARA	ENSG00000186951	5465	HITS-CLIP	22473208	1	1	0	Breast cancerous tissues
mirnet-hsa-7768	hsa-mir-19a-3p	MIMAT0000073	PPP2R5E	ENSG00000154001	5529	PAR-CLIP	23592263	1	1	0	Breast cancerous tissues
mirnet-hsa-7769	hsa-mir-19a-3p	MIMAT0000073	PRKAA1	ENSG00000132356	5562	HITS-CLIP	22473208	1	1	0	Breast cancerous tissues
mirnet-hsa-7770	hsa-mir-19a-3p	MIMAT0000073	PRKACB	ENSG00000142875	5567	PAR-CLIP	21572407	1	1	0	Breast cancerous tissues
mirnet-hsa-7771	hsa-mir-19a-3p	MIMAT0000073	MAPK1	ENSG00000100030	5594	PAR-CLIP	24398324|23446348|22012620|21572407|20371350	1	1	0	Breast cancerous tissues
mirnet-hsa-7772	hsa-mir-19a-3p	MIMAT0000073	MAP2K3	ENSG00000034152	5606	HITS-CLIP	22473208	1	1	0	Breast cancerous tissues
mirnet-hsa-7773	hsa-mir-19a-3p	MIMAT0000073	PSAP	ENSG00000197746	5660	HITS-CLIP//Luciferase reporter assay	23451058|22473208	1	1	0	Breast cancerous tissues
mirnet-hsa-7774	hsa-mir-19a-3p	MIMAT0000073	PTEN	ENSG00000171862	5728	HITS-CLIP//In situ hybridization//Luciferase reporter assay//qRT-PCR//Reporter assay//Western blot	18460397|14697198|21853360|20388916|23603256|24220575|22473208|23824915|26098000	1	1	0	Breast cancerous tissues
mirnet-hsa-7775	hsa-mir-19a-3p	MIMAT0000073	PTPRB	ENSG00000127329	5787	PAR-CLIP	23592263	1	0	0	Breast cancerous tissues
mirnet-hsa-7776	hsa-mir-19a-3p	MIMAT0000073	PTPRG	ENSG00000144724	5793	PAR-CLIP	21572407	1	0	0	Breast cancerous tissues
mirnet-hsa-7777	hsa-mir-19a-3p	MIMAT0000073	RAB1A	ENSG00000138069	5861	PAR-CLIP	21572407	1	1	0	Breast cancerous tissues
mirnet-hsa-7778	hsa-mir-19a-3p	MIMAT0000073	RAB5B	ENSG00000111540	5869	HITS-CLIP//PAR-CLIP	22473208|23592263|23446348|21572407|20371350|27292025	1	0	0	Breast cancerous tissues
mirnet-hsa-7779	hsa-mir-19a-3p	MIMAT0000073	RAB13	ENSG00000143545	5872	Luciferase reporter assay	23451058	1	1	0	Breast cancerous tissues
mirnet-hsa-7780	hsa-mir-19a-3p	MIMAT0000073	RAF1	ENSG00000132155	5894	HITS-CLIP	22473208	1	1	0	Breast cancerous tissues
mirnet-hsa-7781	hsa-mir-19a-3p	MIMAT0000073	RAN	ENSG00000132341	5901	HITS-CLIP//PAR-CLIP	22473208|23446348|22012620|21572407|20371350|27292025	1	1	0	Breast cancerous tissues
mirnet-hsa-7782	hsa-mir-19a-3p	MIMAT0000073	RAP1A	ENSG00000116473	5906	HITS-CLIP//PAR-CLIP	22473208|21572407	1	1	0	Breast cancerous tissues
mirnet-hsa-7783	hsa-mir-19a-3p	MIMAT0000073	RAP1B	ENSG00000127314	5908	PAR-CLIP	23446348|27292025	1	0	0	Breast cancerous tissues
mirnet-hsa-7784	hsa-mir-19a-3p	MIMAT0000073	RASA1	ENSG00000145715	5921	HITS-CLIP	22473208	1	1	0	Breast cancerous tissues
mirnet-hsa-7785	hsa-mir-19a-3p	MIMAT0000073	RBBP8	ENSG00000101773	5932	HITS-CLIP	22473208	1	0	0	Breast cancerous tissues
mirnet-hsa-7786	hsa-mir-19a-3p	MIMAT0000073	RNF4	ENSG00000063978	6047	CLASH	23622248	1	1	0	Breast cancerous tissues
mirnet-hsa-7787	hsa-mir-19a-3p	MIMAT0000073	RORA	ENSG00000069667	6095	PAR-CLIP	21572407|20371350	1	1	0	Breast cancerous tissues
mirnet-hsa-7788	hsa-mir-19a-3p	MIMAT0000073	RPS4Y1	ENSG00000129824	6192	HITS-CLIP	22473208	1	0	0	Breast cancerous tissues
mirnet-hsa-7789	hsa-mir-19a-3p	MIMAT0000073	CLIP1	ENSG00000130779	6249	HITS-CLIP//PAR-CLIP	22473208|24398324|23446348|21572407|20371350	1	1	0	Breast cancerous tissues
mirnet-hsa-7790	hsa-mir-19a-3p	MIMAT0000073	SATB1	ENSG00000182568	6304	PAR-CLIP	23446348|21572407	1	1	0	Breast cancerous tissues
mirnet-hsa-7791	hsa-mir-19a-3p	MIMAT0000073	MSMO1	ENSG00000052802	6307	HITS-CLIP//Luciferase reporter assay//PAR-CLIP	23451058|22473208|21572407	1	1	0	Breast cancerous tissues
mirnet-hsa-7792	hsa-mir-19a-3p	MIMAT0000073	ATXN1	ENSG00000124788	6310	HITS-CLIP//Luciferase reporter assay//qRT-PCR//Western blot	18758459|22473208	1	1	0	Breast cancerous tissues
mirnet-hsa-7793	hsa-mir-19a-3p	MIMAT0000073	ATXN7	ENSG00000163635	6314	HITS-CLIP	22473208	1	0	0	Breast cancerous tissues
mirnet-hsa-7794	hsa-mir-19a-3p	MIMAT0000073	SCD	ENSG00000099194	6319	HITS-CLIP	22473208	1	1	0	Breast cancerous tissues
mirnet-hsa-7795	hsa-mir-19a-3p	MIMAT0000073	SEL1L	ENSG00000071537	6400	HITS-CLIP	22473208	1	1	0	Breast cancerous tissues
mirnet-hsa-7796	hsa-mir-19a-3p	MIMAT0000073	SGK1	ENSG00000118515	6446	HITS-CLIP//PAR-CLIP	22473208|23592263	1	1	0	Breast cancerous tissues
mirnet-hsa-7797	hsa-mir-19a-3p	MIMAT0000073	SKIL	ENSG00000136603	6498	PAR-CLIP	24398324|23446348|22012620|21572407|20371350	1	1	0	Breast cancerous tissues
mirnet-hsa-7798	hsa-mir-19a-3p	MIMAT0000073	SLC6A8	ENSG00000130821	6535	PAR-CLIP	21572407|20371350	1	1	0	Breast cancerous tissues
mirnet-hsa-7799	hsa-mir-19a-3p	MIMAT0000073	SLC9A1	ENSG00000090020	6548	HITS-CLIP	22473208	1	1	0	Breast cancerous tissues
mirnet-hsa-7800	hsa-mir-19a-3p	MIMAT0000073	SMARCA2	ENSG00000080503	6595	HITS-CLIP	22473208	1	1	0	Breast cancerous tissues
mirnet-hsa-7801	hsa-mir-19a-3p	MIMAT0000073	SOX4	ENSG00000124766	6659	PAR-CLIP	23592263|24398324|23446348|21572407|20371350	1	1	0	Breast cancerous tissues
mirnet-hsa-7802	hsa-mir-19a-3p	MIMAT0000073	STAT5B	ENSG00000173757	6777	HITS-CLIP	23313552	1	0	0	Breast cancerous tissues
mirnet-hsa-7803	hsa-mir-19a-3p	MIMAT0000073	STK4	ENSG00000101109	6789	HITS-CLIP	22473208	1	1	0	Breast cancerous tissues
mirnet-hsa-7804	hsa-mir-19a-3p	MIMAT0000073	VAMP1	ENSG00000139190	6843	HITS-CLIP	22473208	1	0	0	Breast cancerous tissues
mirnet-hsa-7805	hsa-mir-19a-3p	MIMAT0000073	TAF4	ENSG00000130699	6874	HITS-CLIP	22473208	1	0	0	Breast cancerous tissues
mirnet-hsa-7806	hsa-mir-19a-3p	MIMAT0000073	TMBIM6	ENSG00000139644	7009	HITS-CLIP//PAR-CLIP	22473208|23592263|23446348	1	1	0	Breast cancerous tissues
mirnet-hsa-7807	hsa-mir-19a-3p	MIMAT0000073	TF	ENSG00000091513	7018	Luciferase reporter assay//qRT-PCR//Western blot	23666757	1	0	0	Breast cancerous tissues
mirnet-hsa-7808	hsa-mir-19a-3p	MIMAT0000073	TGFBR2	ENSG00000163513	7048	HITS-CLIP//Luciferase reporter assay//Microarray//PAR-CLIP//qRT-PCR//Western blot	20940405|24220575|22473208|22012620|21572407|20371350|25443138|27080303|27098600	1	1	0	Breast cancerous tissues
mirnet-hsa-7809	hsa-mir-19a-3p	MIMAT0000073	TGIF1	ENSG00000177426	7050	PAR-CLIP	22012620|21572407	1	1	0	Breast cancerous tissues
mirnet-hsa-7810	hsa-mir-19a-3p	MIMAT0000073	THBS1	ENSG00000137801	7057	PAR-CLIP	23592263	1	1	0	Breast cancerous tissues
mirnet-hsa-7811	hsa-mir-19a-3p	MIMAT0000073	TLR2	ENSG00000137462	7097	Luciferase reporter assay//qRT-PCR//Western blot	22105995|28078022	1	0	0	Breast cancerous tissues
mirnet-hsa-7812	hsa-mir-19a-3p	MIMAT0000073	GPR137B	ENSG00000077585	7107	HITS-CLIP	22473208	1	1	0	Breast cancerous tissues
mirnet-hsa-7813	hsa-mir-19a-3p	MIMAT0000073	TNF	ENSG00000228978	7124	Immunohistochemistry//Luciferase reporter assay//qRT-PCR//Western blot	21271217|23795660|26041742	1	0	0	Breast cancerous tissues
mirnet-hsa-7814	hsa-mir-19a-3p	MIMAT0000073	TNFAIP3	ENSG00000118503	7128	HITS-CLIP//Luciferase reporter assay//qRT-PCR//Western blot	22473208|26367773	1	0	0	Breast cancerous tissues
mirnet-hsa-7815	hsa-mir-19a-3p	MIMAT0000073	TNFRSF1B	ENSG00000028137	7133	HITS-CLIP	22473208	1	0	0	Breast cancerous tissues
mirnet-hsa-7816	hsa-mir-19a-3p	MIMAT0000073	TP53	ENSG00000141510	7157	HITS-CLIP	22473208	1	1	0	Breast cancerous tissues
mirnet-hsa-7817	hsa-mir-19a-3p	MIMAT0000073	TRPC3	ENSG00000138741	7222	PAR-CLIP	21572407|20371350	1	0	0	Breast cancerous tissues
mirnet-hsa-7818	hsa-mir-19a-3p	MIMAT0000073	UBE2A	ENSG00000077721	7319	PAR-CLIP	21572407	1	1	0	Breast cancerous tissues
mirnet-hsa-7819	hsa-mir-19a-3p	MIMAT0000073	UBE2D3	ENSG00000109332	7323	PAR-CLIP	23446348	1	1	0	Breast cancerous tissues
mirnet-hsa-7820	hsa-mir-19a-3p	MIMAT0000073	WNT7B	ENSG00000188064	7477	PAR-CLIP	23592263|26701625	1	0	0	Breast cancerous tissues
mirnet-hsa-7821	hsa-mir-19a-3p	MIMAT0000073	YY1	ENSG00000100811	7528	PAR-CLIP	23592263|23446348|21572407|20371350	1	0	0	Breast cancerous tissues
mirnet-hsa-7822	hsa-mir-19a-3p	MIMAT0000073	ZNF134	ENSG00000213762	7693	PAR-CLIP	23446348|21572407|20371350	1	1	0	Breast cancerous tissues
mirnet-hsa-7823	hsa-mir-19a-3p	MIMAT0000073	ZNF138	ENSG00000197008	7697	PAR-CLIP	21572407	1	1	0	Breast cancerous tissues
mirnet-hsa-7824	hsa-mir-19a-3p	MIMAT0000073	ZNF154	ENSG00000179909	7710	HITS-CLIP//PAR-CLIP	23446348|21572407|20371350	1	0	0	Breast cancerous tissues
mirnet-hsa-7825	hsa-mir-19a-3p	MIMAT0000073	ZFAND5	ENSG00000107372	7763	PAR-CLIP	23446348|21572407|20371350	1	1	0	Breast cancerous tissues
mirnet-hsa-7826	hsa-mir-19a-3p	MIMAT0000073	ZNF217	ENSG00000171940	7764	HITS-CLIP	22473208	1	1	0	Breast cancerous tissues
mirnet-hsa-7827	hsa-mir-19a-3p	MIMAT0000073	MLLT10	ENSG00000078403	8028	PAR-CLIP	23592263|27292025	1	1	0	Breast cancerous tissues
mirnet-hsa-7828	hsa-mir-19a-3p	MIMAT0000073	CUL5	ENSG00000166266	8065	qRT-PCR//Western blot	22561557	1	0	0	Breast cancerous tissues
mirnet-hsa-7829	hsa-mir-19a-3p	MIMAT0000073	FXR1	ENSG00000114416	8087	HITS-CLIP//PAR-CLIP	22473208|26701625	1	1	0	Breast cancerous tissues
mirnet-hsa-7830	hsa-mir-19a-3p	MIMAT0000073	FZD6	ENSG00000164930	8323	HITS-CLIP//PAR-CLIP	22473208|23592263|24398324|21572407|20371350	1	1	0	Breast cancerous tissues
mirnet-hsa-7831	hsa-mir-19a-3p	MIMAT0000073	HIST2H4A	ENSG00000270882	8370	PAR-CLIP	23592263|23446348|20371350	1	0	0	Breast cancerous tissues
mirnet-hsa-7832	hsa-mir-19a-3p	MIMAT0000073	PIK3R3	ENSG00000117461	8503	HITS-CLIP	22473208	1	1	0	Breast cancerous tissues
mirnet-hsa-7833	hsa-mir-19a-3p	MIMAT0000073	IFITM1	ENSG00000185885	8519	PAR-CLIP	27292025	1	0	0	Breast cancerous tissues
mirnet-hsa-7834	hsa-mir-19a-3p	MIMAT0000073	SLC25A12	ENSG00000115840	8604	HITS-CLIP	22473208	1	0	0	Breast cancerous tissues
mirnet-hsa-7835	hsa-mir-19a-3p	MIMAT0000073	SOCS1	ENSG00000185338	8651	HITS-CLIP//Luciferase reporter assay//PAR-CLIP//qRT-PCR//Western blot	18728182|23621248|22473208|23592263|22291592	1	1	0	Breast cancerous tissues
mirnet-hsa-7836	hsa-mir-19a-3p	MIMAT0000073	DDX3Y	ENSG00000067048	8653	HITS-CLIP	22473208	1	1	0	Breast cancerous tissues
mirnet-hsa-7837	hsa-mir-19a-3p	MIMAT0000073	TNKS	ENSG00000173273	8658	HITS-CLIP	22473208	1	0	0	Breast cancerous tissues
mirnet-hsa-7838	hsa-mir-19a-3p	MIMAT0000073	STX16	ENSG00000124222	8675	PAR-CLIP	23592263	1	0	0	Breast cancerous tissues
mirnet-hsa-7839	hsa-mir-19a-3p	MIMAT0000073	CD164	ENSG00000135535	8763	PAR-CLIP	23592263|21572407|27292025	1	1	0	Breast cancerous tissues
mirnet-hsa-7840	hsa-mir-19a-3p	MIMAT0000073	TNFRSF11A	ENSG00000141655	8792	PAR-CLIP	21572407	1	0	0	Breast cancerous tissues
mirnet-hsa-7841	hsa-mir-19a-3p	MIMAT0000073	TNFRSF10B	ENSG00000120889	8795	PAR-CLIP	23592263|23446348|26701625	1	1	0	Breast cancerous tissues
mirnet-hsa-7842	hsa-mir-19a-3p	MIMAT0000073	KAT2B	ENSG00000114166	8850	Luciferase reporter assay//Western blot	18728182	1	1	0	Breast cancerous tissues
mirnet-hsa-7843	hsa-mir-19a-3p	MIMAT0000073	MBD4	ENSG00000129071	8930	HITS-CLIP	22473208	1	1	0	Breast cancerous tissues
mirnet-hsa-7844	hsa-mir-19a-3p	MIMAT0000073	USP13	ENSG00000058056	8975	PAR-CLIP	21572407	1	0	0	Breast cancerous tissues
mirnet-hsa-7845	hsa-mir-19a-3p	MIMAT0000073	WASL	ENSG00000106299	8976	PAR-CLIP	21572407|20371350	1	1	0	Breast cancerous tissues
mirnet-hsa-7846	hsa-mir-19a-3p	MIMAT0000073	ATP6V0E1	ENSG00000113732	8992	HITS-CLIP//PAR-CLIP	22473208|27292025	1	1	0	Breast cancerous tissues
mirnet-hsa-7847	hsa-mir-19a-3p	MIMAT0000073	MAP3K14	ENSG00000282637	9020	HITS-CLIP	22473208	1	0	0	Breast cancerous tissues
mirnet-hsa-7848	hsa-mir-19a-3p	MIMAT0000073	SOCS3	ENSG00000184557	9021	HITS-CLIP//Luciferase reporter assay	22473208|23894411	1	1	0	Breast cancerous tissues
mirnet-hsa-7849	hsa-mir-19a-3p	MIMAT0000073	USP8	ENSG00000138592	9101	PAR-CLIP	23446348|20371350	1	1	0	Breast cancerous tissues
mirnet-hsa-7850	hsa-mir-19a-3p	MIMAT0000073	MTMR6	ENSG00000139505	9107	HITS-CLIP//PAR-CLIP	23592263|23446348|21572407|20371350|26701625|27292025	1	1	0	Breast cancerous tissues
mirnet-hsa-7851	hsa-mir-19a-3p	MIMAT0000073	DLG5	ENSG00000274429	9231	PAR-CLIP	23592263|21572407|20371350	1	1	0	Breast cancerous tissues
mirnet-hsa-7852	hsa-mir-19a-3p	MIMAT0000073	RPS6KA5	ENSG00000100784	9252	CLASH	23622248	1	0	0	Breast cancerous tissues
mirnet-hsa-7853	hsa-mir-19a-3p	MIMAT0000073	BCL7B	ENSG00000106635	9275	HITS-CLIP	22473208	1	1	0	Breast cancerous tissues
mirnet-hsa-7854	hsa-mir-19a-3p	MIMAT0000073	S1PR2	ENSG00000267534	9294	HITS-CLIP	22473208	1	0	0	Breast cancerous tissues
mirnet-hsa-7855	hsa-mir-19a-3p	MIMAT0000073	VAMP3	ENSG00000049245	9341	HITS-CLIP	22473208	1	1	0	Breast cancerous tissues
mirnet-hsa-7856	hsa-mir-19a-3p	MIMAT0000073	ZFYVE9	ENSG00000157077	9372	PAR-CLIP	23592263|26701625|27292025	1	1	0	Breast cancerous tissues
mirnet-hsa-7857	hsa-mir-19a-3p	MIMAT0000073	QKI	ENSG00000112531	9444	PAR-CLIP	23446348|21572407	1	1	0	Breast cancerous tissues
mirnet-hsa-7858	hsa-mir-19a-3p	MIMAT0000073	HOMER1	ENSG00000152413	9456	HITS-CLIP	23824327|27418678	1	0	0	Breast cancerous tissues
mirnet-hsa-7859	hsa-mir-19a-3p	MIMAT0000073	EIF4E2	ENSG00000135930	9470	HITS-CLIP	22473208	1	1	0	Breast cancerous tissues
mirnet-hsa-7860	hsa-mir-19a-3p	MIMAT0000073	ATG5	ENSG00000057663	9474	HITS-CLIP	22473208	1	1	0	Breast cancerous tissues
mirnet-hsa-7861	hsa-mir-19a-3p	MIMAT0000073	VPS4B	ENSG00000119541	9525	Reporter assay	14697198	1	1	0	Breast cancerous tissues
mirnet-hsa-7862	hsa-mir-19a-3p	MIMAT0000073	CLOCK	ENSG00000134852	9575	HITS-CLIP//PAR-CLIP	22473208|22012620	1	1	0	Breast cancerous tissues
mirnet-hsa-7863	hsa-mir-19a-3p	MIMAT0000073	RAPGEF2	ENSG00000109756	9693	HITS-CLIP	22473208	1	1	0	Breast cancerous tissues
mirnet-hsa-7864	hsa-mir-19a-3p	MIMAT0000073	SECISBP2L	ENSG00000138593	9728	HITS-CLIP//PAR-CLIP	22473208|23592263|20371350|26701625	1	1	0	Breast cancerous tissues
mirnet-hsa-7865	hsa-mir-19a-3p	MIMAT0000073	HDAC4	ENSG00000068024	9759	HITS-CLIP	22473208	1	0	0	Breast cancerous tissues
mirnet-hsa-7866	hsa-mir-19a-3p	MIMAT0000073	MLEC	ENSG00000110917	9761	HITS-CLIP//PAR-CLIP	22473208|21572407|20371350	1	1	0	Breast cancerous tissues
mirnet-hsa-7867	hsa-mir-19a-3p	MIMAT0000073	RASSF2	ENSG00000101265	9770	HITS-CLIP	22473208	1	1	0	Breast cancerous tissues
mirnet-hsa-7868	hsa-mir-19a-3p	MIMAT0000073	SNX17	ENSG00000115234	9784	HITS-CLIP	22473208	1	1	0	Breast cancerous tissues
mirnet-hsa-7869	hsa-mir-19a-3p	MIMAT0000073	GIT2	ENSG00000139436	9815	HITS-CLIP	22473208	1	1	0	Breast cancerous tissues
mirnet-hsa-7870	hsa-mir-19a-3p	MIMAT0000073	SPATA2	ENSG00000158480	9825	HITS-CLIP//PAR-CLIP	22473208|23446348|26701625|27292025	1	1	0	Breast cancerous tissues
mirnet-hsa-7871	hsa-mir-19a-3p	MIMAT0000073	GINS1	ENSG00000101003	9837	HITS-CLIP	22473208	1	1	0	Breast cancerous tissues
mirnet-hsa-7872	hsa-mir-19a-3p	MIMAT0000073	CEP350	ENSG00000135837	9857	HITS-CLIP//PAR-CLIP	22473208|23446348|21572407	1	1	0	Breast cancerous tissues
mirnet-hsa-7873	hsa-mir-19a-3p	MIMAT0000073	CEP170	ENSG00000276725	9859	PAR-CLIP	23446348|20371350	1	0	0	Breast cancerous tissues
mirnet-hsa-7874	hsa-mir-19a-3p	MIMAT0000073	G3BP2	ENSG00000138757	9908	PAR-CLIP	24398324|23446348|22012620|21572407|20371350	1	1	0	Breast cancerous tissues
mirnet-hsa-7875	hsa-mir-19a-3p	MIMAT0000073	WDR1	ENSG00000071127	9948	HITS-CLIP	22473208	1	1	0	Breast cancerous tissues
mirnet-hsa-7876	hsa-mir-19a-3p	MIMAT0000073	BCL2L11	ENSG00000153094	10018	Luciferase reporter assay	18728182	1	1	0	Breast cancerous tissues
mirnet-hsa-7877	hsa-mir-19a-3p	MIMAT0000073	HIPK3	ENSG00000110422	10114	HITS-CLIP	22473208	1	1	0	Breast cancerous tissues
mirnet-hsa-7878	hsa-mir-19a-3p	MIMAT0000073	MBNL2	ENSG00000139793	10150	HITS-CLIP	22473208	1	1	0	Breast cancerous tissues
mirnet-hsa-7879	hsa-mir-19a-3p	MIMAT0000073	PLXNC1	ENSG00000136040	10154	HITS-CLIP	22473208	1	0	0	Breast cancerous tissues
mirnet-hsa-7880	hsa-mir-19a-3p	MIMAT0000073	STX6	ENSG00000135823	10228	HITS-CLIP//PAR-CLIP	22473208|23592263|23446348|21572407	1	1	0	Breast cancerous tissues
mirnet-hsa-7881	hsa-mir-19a-3p	MIMAT0000073	DCAF7	ENSG00000136485	10238	HITS-CLIP//PAR-CLIP	22473208|21572407	1	1	0	Breast cancerous tissues
mirnet-hsa-7882	hsa-mir-19a-3p	MIMAT0000073	AP3S2	ENSG00000157823	10239	PAR-CLIP	20371350	1	0	0	Breast cancerous tissues
mirnet-hsa-7883	hsa-mir-19a-3p	MIMAT0000073	DSCR3	ENSG00000157538	10311	HITS-CLIP	22473208	1	0	0	Breast cancerous tissues
mirnet-hsa-7884	hsa-mir-19a-3p	MIMAT0000073	TNIP1	ENSG00000145901	10318	HITS-CLIP	22473208	1	1	0	Breast cancerous tissues
mirnet-hsa-7885	hsa-mir-19a-3p	MIMAT0000073	IKZF1	ENSG00000185811	10320	HITS-CLIP	22473208	1	0	0	Breast cancerous tissues
mirnet-hsa-7886	hsa-mir-19a-3p	MIMAT0000073	NDRG1	ENSG00000104419	10397	PAR-CLIP	21572407	1	0	0	Breast cancerous tissues
mirnet-hsa-7887	hsa-mir-19a-3p	MIMAT0000073	PRMT5	ENSG00000100462	10419	Western blot	18694959	1	0	0	Breast cancerous tissues
mirnet-hsa-7888	hsa-mir-19a-3p	MIMAT0000073	ARIH2	ENSG00000177479	10425	qRT-PCR	19296935	1	0	0	Breast cancerous tissues
mirnet-hsa-7889	hsa-mir-19a-3p	MIMAT0000073	ZBTB18	ENSG00000179456	10472	HITS-CLIP//PAR-CLIP	22473208|20371350	1	1	0	Breast cancerous tissues
mirnet-hsa-7890	hsa-mir-19a-3p	MIMAT0000073	SLC9A6	ENSG00000198689	10479	HITS-CLIP	22473208	1	1	0	Breast cancerous tissues
mirnet-hsa-7891	hsa-mir-19a-3p	MIMAT0000073	CHERP	ENSG00000085872	10523	HITS-CLIP	19536157	1	1	0	Breast cancerous tissues
mirnet-hsa-7892	hsa-mir-19a-3p	MIMAT0000073	ARFGEF1	ENSG00000066777	10565	HITS-CLIP	22473208	1	1	0	Breast cancerous tissues
mirnet-hsa-7893	hsa-mir-19a-3p	MIMAT0000073	SIVA1	ENSG00000184990	10572	HITS-CLIP//Luciferase reporter assay//PAR-CLIP//qRT-PCR//Western blot	22473208|20371350|26367773	1	1	0	Breast cancerous tissues
mirnet-hsa-7894	hsa-mir-19a-3p	MIMAT0000073	PAICS	ENSG00000128050	10606	HITS-CLIP//PAR-CLIP	22473208|21572407|20371350|26701625|27292025	1	1	0	Breast cancerous tissues
mirnet-hsa-7895	hsa-mir-19a-3p	MIMAT0000073	TGOLN2	ENSG00000152291	10618	HITS-CLIP//PAR-CLIP	22473208|23592263|21572407|26701625	1	1	0	Breast cancerous tissues
mirnet-hsa-7896	hsa-mir-19a-3p	MIMAT0000073	SLC12A7	ENSG00000113504	10723	PAR-CLIP	22012620	1	0	0	Breast cancerous tissues
mirnet-hsa-7897	hsa-mir-19a-3p	MIMAT0000073	ZMYND11	ENSG00000015171	10771	HITS-CLIP//PAR-CLIP	22473208|20371350	1	1	0	Breast cancerous tissues
mirnet-hsa-7898	hsa-mir-19a-3p	MIMAT0000073	ARPP19	ENSG00000128989	10776	HITS-CLIP//PAR-CLIP	22473208|23592263	1	1	0	Breast cancerous tissues
mirnet-hsa-7899	hsa-mir-19a-3p	MIMAT0000073	FRS2	ENSG00000166225	10818	HITS-CLIP//PAR-CLIP	22473208|21572407	1	1	0	Breast cancerous tissues
mirnet-hsa-7900	hsa-mir-19a-3p	MIMAT0000073	MALT1	ENSG00000172175	10892	PAR-CLIP	22012620	1	1	0	Breast cancerous tissues
mirnet-hsa-7901	hsa-mir-19a-3p	MIMAT0000073	BLCAP	ENSG00000166619	10904	HITS-CLIP//PAR-CLIP	22473208|23592263|24398324|23446348|21572407|20371350	1	1	0	Breast cancerous tissues
mirnet-hsa-7902	hsa-mir-19a-3p	MIMAT0000073	EHD1	ENSG00000110047	10938	HITS-CLIP	22473208	1	0	0	Breast cancerous tissues
mirnet-hsa-7903	hsa-mir-19a-3p	MIMAT0000073	SERINC3	ENSG00000132824	10955	PAR-CLIP	23592263|24398324|23446348|21572407|20371350	1	1	0	Breast cancerous tissues
mirnet-hsa-7904	hsa-mir-19a-3p	MIMAT0000073	PNRC1	ENSG00000146278	10957	HITS-CLIP	22473208	1	1	0	Breast cancerous tissues
mirnet-hsa-7905	hsa-mir-19a-3p	MIMAT0000073	KDELR2	ENSG00000136240	11014	CLASH	23622248	1	0	0	Breast cancerous tissues
mirnet-hsa-7906	hsa-mir-19a-3p	MIMAT0000073	ADRM1	ENSG00000130706	11047	PAR-CLIP	23446348|26701625	1	1	0	Breast cancerous tissues
mirnet-hsa-7907	hsa-mir-19a-3p	MIMAT0000073	RAPGEF4	ENSG00000091428	11069	HITS-CLIP	22473208	1	0	0	Breast cancerous tissues
mirnet-hsa-7908	hsa-mir-19a-3p	MIMAT0000073	HNRNPUL1	ENSG00000105323	11100	HITS-CLIP//PAR-CLIP	22473208|23446348|21572407	1	1	0	Breast cancerous tissues
mirnet-hsa-7909	hsa-mir-19a-3p	MIMAT0000073	CIT	ENSG00000122966	11113	HITS-CLIP	22473208	1	0	0	Breast cancerous tissues
mirnet-hsa-7910	hsa-mir-19a-3p	MIMAT0000073	FGFR1OP	ENSG00000213066	11116	PAR-CLIP	20371350	1	0	0	Breast cancerous tissues
mirnet-hsa-7911	hsa-mir-19a-3p	MIMAT0000073	KIF3A	ENSG00000131437	11127	HITS-CLIP	22473208	1	0	0	Breast cancerous tissues
mirnet-hsa-7912	hsa-mir-19a-3p	MIMAT0000073	WBP4	ENSG00000120688	11193	PAR-CLIP	21572407|20371350	1	0	0	Breast cancerous tissues
mirnet-hsa-7913	hsa-mir-19a-3p	MIMAT0000073	CHEK2	ENSG00000183765	11200	PAR-CLIP	21572407|20371350	1	0	0	Breast cancerous tissues
mirnet-hsa-7914	hsa-mir-19a-3p	MIMAT0000073	POLI	ENSG00000101751	11201	PAR-CLIP	22100165|22291592	1	0	0	Breast cancerous tissues
mirnet-hsa-7915	hsa-mir-19a-3p	MIMAT0000073	AKAP2	ENSG00000241978	11217	PAR-CLIP	23446348	1	0	0	Breast cancerous tissues
mirnet-hsa-7916	hsa-mir-19a-3p	MIMAT0000073	SEC63	ENSG00000025796	11231	HITS-CLIP	22473208	1	0	0	Breast cancerous tissues
mirnet-hsa-7917	hsa-mir-19a-3p	MIMAT0000073	STK38	ENSG00000112079	11329	HITS-CLIP	22473208|23313552	1	1	0	Breast cancerous tissues
mirnet-hsa-7918	hsa-mir-19a-3p	MIMAT0000073	TUSC2	ENSG00000114383	11334	Luciferase reporter assay//qRT-PCR//Western blot	26367773	1	0	0	Breast cancerous tissues
mirnet-hsa-7919	hsa-mir-19a-3p	MIMAT0000073	RRAS2	ENSG00000133818	22800	PAR-CLIP	20371350	1	0	0	Breast cancerous tissues
mirnet-hsa-7920	hsa-mir-19a-3p	MIMAT0000073	PHLDA1	ENSG00000139289	22822	PAR-CLIP	26701625	1	1	0	Breast cancerous tissues
mirnet-hsa-7921	hsa-mir-19a-3p	MIMAT0000073	MTF2	ENSG00000143033	22823	CLASH	23622248	1	1	0	Breast cancerous tissues
mirnet-hsa-7922	hsa-mir-19a-3p	MIMAT0000073	RNF44	ENSG00000146083	22838	PAR-CLIP	24398324|20371350|27292025	1	1	0	Breast cancerous tissues
mirnet-hsa-7923	hsa-mir-19a-3p	MIMAT0000073	FNDC3A	ENSG00000102531	22862	HITS-CLIP	22473208	1	1	0	Breast cancerous tissues
mirnet-hsa-7924	hsa-mir-19a-3p	MIMAT0000073	ATG14	ENSG00000126775	22863	HITS-CLIP	22473208	1	0	0	Breast cancerous tissues
mirnet-hsa-7925	hsa-mir-19a-3p	MIMAT0000073	PPP6R1	ENSG00000105063	22870	PAR-CLIP	23592263|27292025	1	1	0	Breast cancerous tissues
mirnet-hsa-7926	hsa-mir-19a-3p	MIMAT0000073	ENPP4	ENSG00000001561	22875	HITS-CLIP//PAR-CLIP	22473208|21572407	1	1	0	Breast cancerous tissues
mirnet-hsa-7927	hsa-mir-19a-3p	MIMAT0000073	KIAA0907	ENSG00000132680	22889	HITS-CLIP	22473208|23313552|21572407	1	0	0	Breast cancerous tissues
mirnet-hsa-7928	hsa-mir-19a-3p	MIMAT0000073	EPN2	ENSG00000072134	22905	HITS-CLIP	22473208	1	1	0	Breast cancerous tissues
mirnet-hsa-7929	hsa-mir-19a-3p	MIMAT0000073	SEPHS2	ENSG00000179918	22928	HITS-CLIP	22473208	1	1	0	Breast cancerous tissues
mirnet-hsa-7930	hsa-mir-19a-3p	MIMAT0000073	RAB18	ENSG00000099246	22931	HITS-CLIP	22473208	1	1	0	Breast cancerous tissues
mirnet-hsa-7931	hsa-mir-19a-3p	MIMAT0000073	ELL2	ENSG00000118985	22936	PAR-CLIP	23592263	1	0	0	Breast cancerous tissues
mirnet-hsa-7932	hsa-mir-19a-3p	MIMAT0000073	WDFY3	ENSG00000163625	23001	CLASH	23622248	1	0	0	Breast cancerous tissues
mirnet-hsa-7933	hsa-mir-19a-3p	MIMAT0000073	RAB21	ENSG00000080371	23011	HITS-CLIP	22473208	1	1	0	Breast cancerous tissues
mirnet-hsa-7934	hsa-mir-19a-3p	MIMAT0000073	SMG1	ENSG00000157106	23049	HITS-CLIP//PAR-CLIP	22473208|23592263|24398324|21572407|20371350|26701625	1	1	0	Breast cancerous tissues
mirnet-hsa-7935	hsa-mir-19a-3p	MIMAT0000073	ZNF423	ENSG00000102935	23090	PAR-CLIP	27292025	1	0	0	Breast cancerous tissues
mirnet-hsa-7936	hsa-mir-19a-3p	MIMAT0000073	SPART	ENSG00000133104	23111	PAR-CLIP	23446348|21572407|20371350	1	0	0	Breast cancerous tissues
mirnet-hsa-7937	hsa-mir-19a-3p	MIMAT0000073	TNRC6B	ENSG00000100354	23112	HITS-CLIP	22473208	1	1	0	Breast cancerous tissues
mirnet-hsa-7938	hsa-mir-19a-3p	MIMAT0000073	POGZ	ENSG00000143442	23126	PAR-CLIP	21572407	1	1	0	Breast cancerous tissues
mirnet-hsa-7939	hsa-mir-19a-3p	MIMAT0000073	MPRIP	ENSG00000133030	23164	PAR-CLIP	21572407|20371350	1	1	0	Breast cancerous tissues
mirnet-hsa-7940	hsa-mir-19a-3p	MIMAT0000073	EFR3A	ENSG00000132294	23167	HITS-CLIP	22473208	1	1	0	Breast cancerous tissues
mirnet-hsa-7941	hsa-mir-19a-3p	MIMAT0000073	RGL1	ENSG00000143344	23179	HITS-CLIP	22473208	1	1	0	Breast cancerous tissues
mirnet-hsa-7942	hsa-mir-19a-3p	MIMAT0000073	DIP2A	ENSG00000160305	23181	HITS-CLIP	23706177	1	0	0	Breast cancerous tissues
mirnet-hsa-7943	hsa-mir-19a-3p	MIMAT0000073	RCOR1	ENSG00000089902	23186	HITS-CLIP	22473208	1	1	0	Breast cancerous tissues
mirnet-hsa-7944	hsa-mir-19a-3p	MIMAT0000073	PRRC2C	ENSG00000117523	23215	CLASH	23622248	1	0	0	Breast cancerous tissues
mirnet-hsa-7945	hsa-mir-19a-3p	MIMAT0000073	FBXO28	ENSG00000143756	23219	PAR-CLIP	21572407|20371350	1	1	0	Breast cancerous tissues
mirnet-hsa-7946	hsa-mir-19a-3p	MIMAT0000073	ARC	ENSG00000198576	23237	PAR-CLIP	21572407	1	0	0	Breast cancerous tissues
mirnet-hsa-7947	hsa-mir-19a-3p	MIMAT0000073	PHLPP1	ENSG00000081913	23239	Immunoblot//Luciferase reporter assay	22116552	1	0	0	Breast cancerous tissues
mirnet-hsa-7948	hsa-mir-19a-3p	MIMAT0000073	ANKRD12	ENSG00000101745	23253	HITS-CLIP	22473208	1	0	0	Breast cancerous tissues
mirnet-hsa-7949	hsa-mir-19a-3p	MIMAT0000073	CAMTA1	ENSG00000171735	23261	HITS-CLIP	22473208	1	1	0	Breast cancerous tissues
mirnet-hsa-7950	hsa-mir-19a-3p	MIMAT0000073	EXOC7	ENSG00000182473	23265	HITS-CLIP	22473208	1	1	0	Breast cancerous tissues
mirnet-hsa-7951	hsa-mir-19a-3p	MIMAT0000073	CAMSAP2	ENSG00000118200	23271	HITS-CLIP//PAR-CLIP	22473208|24398324	1	1	0	Breast cancerous tissues
mirnet-hsa-7952	hsa-mir-19a-3p	MIMAT0000073	ATMIN	ENSG00000166454	23300	PAR-CLIP	22012620|21572407|20371350	1	0	0	Breast cancerous tissues
mirnet-hsa-7953	hsa-mir-19a-3p	MIMAT0000073	FKBP15	ENSG00000119321	23307	HITS-CLIP	22473208|23313552	1	1	0	Breast cancerous tissues
mirnet-hsa-7954	hsa-mir-19a-3p	MIMAT0000073	DMXL2	ENSG00000104093	23312	HITS-CLIP	22473208	1	0	0	Breast cancerous tissues
mirnet-hsa-7955	hsa-mir-19a-3p	MIMAT0000073	ESYT1	ENSG00000139641	23344	PAR-CLIP	21572407	1	1	0	Breast cancerous tissues
mirnet-hsa-7956	hsa-mir-19a-3p	MIMAT0000073	DICER1	ENSG00000100697	23405	PAR-CLIP	23592263|21572407	1	1	0	Breast cancerous tissues
mirnet-hsa-7957	hsa-mir-19a-3p	MIMAT0000073	SF3B3	ENSG00000189091	23450	HITS-CLIP//PAR-CLIP	22473208|23446348	1	1	0	Breast cancerous tissues
mirnet-hsa-7958	hsa-mir-19a-3p	MIMAT0000073	CBX5	ENSG00000094916	23468	HITS-CLIP	22473208	1	0	0	Breast cancerous tissues
mirnet-hsa-7959	hsa-mir-19a-3p	MIMAT0000073	CBX7	ENSG00000100307	23492	HITS-CLIP	22473208	1	1	0	Breast cancerous tissues
mirnet-hsa-7960	hsa-mir-19a-3p	MIMAT0000073	MACF1	ENSG00000127603	23499	HITS-CLIP	22473208	1	0	0	Breast cancerous tissues
mirnet-hsa-7961	hsa-mir-19a-3p	MIMAT0000073	ZFYVE26	ENSG00000072121	23503	PAR-CLIP	23592263|22012620	1	0	0	Breast cancerous tissues
mirnet-hsa-7962	hsa-mir-19a-3p	MIMAT0000073	SUZ12	ENSG00000178691	23512	HITS-CLIP//Luciferase reporter assay	23451058|22473208	1	1	0	Breast cancerous tissues
mirnet-hsa-7963	hsa-mir-19a-3p	MIMAT0000073	WBP2	ENSG00000132471	23558	HITS-CLIP	22473208	1	1	0	Breast cancerous tissues
mirnet-hsa-7964	hsa-mir-19a-3p	MIMAT0000073	KLHDC2	ENSG00000165516	23588	HITS-CLIP	22473208	1	0	0	Breast cancerous tissues
mirnet-hsa-7965	hsa-mir-19a-3p	MIMAT0000073	PHLDA3	ENSG00000174307	23612	PAR-CLIP	24398324|26701625	1	1	0	Breast cancerous tissues
mirnet-hsa-7966	hsa-mir-19a-3p	MIMAT0000073	KPNA6	ENSG00000025800	23633	PAR-CLIP	23446348|21572407|20371350	1	1	0	Breast cancerous tissues
mirnet-hsa-7967	hsa-mir-19a-3p	MIMAT0000073	SLC7A11	ENSG00000151012	23657	PAR-CLIP	21572407	1	1	0	Breast cancerous tissues
mirnet-hsa-7968	hsa-mir-19a-3p	MIMAT0000073	TMEM2	ENSG00000135048	23670	HITS-CLIP	23313552	1	0	0	Breast cancerous tissues
mirnet-hsa-7969	hsa-mir-19a-3p	MIMAT0000073	STX12	ENSG00000117758	23673	HITS-CLIP	22473208	1	1	0	Breast cancerous tissues
mirnet-hsa-7970	hsa-mir-19a-3p	MIMAT0000073	CBY1	ENSG00000100211	25776	PAR-CLIP	21572407|20371350	1	1	0	Breast cancerous tissues
mirnet-hsa-7971	hsa-mir-19a-3p	MIMAT0000073	BAMBI	ENSG00000095739	25805	HITS-CLIP	23313552	1	1	0	Breast cancerous tissues
mirnet-hsa-7972	hsa-mir-19a-3p	MIMAT0000073	ARMC8	ENSG00000114098	25852	HITS-CLIP	22473208	1	1	0	Breast cancerous tissues
mirnet-hsa-7973	hsa-mir-19a-3p	MIMAT0000073	CLIC4	ENSG00000169504	25932	HITS-CLIP	22473208	1	1	0	Breast cancerous tissues
mirnet-hsa-7974	hsa-mir-19a-3p	MIMAT0000073	TMEM87A	ENSG00000103978	25963	CLASH	23622248	1	0	0	Breast cancerous tissues
mirnet-hsa-7975	hsa-mir-19a-3p	MIMAT0000073	RNF167	ENSG00000108523	26001	HITS-CLIP	22473208	1	1	0	Breast cancerous tissues
mirnet-hsa-7976	hsa-mir-19a-3p	MIMAT0000073	ARHGEF26	ENSG00000277101	26084	PAR-CLIP	21572407	1	1	0	Breast cancerous tissues
mirnet-hsa-7977	hsa-mir-19a-3p	MIMAT0000073	SERBP1	ENSG00000142864	26135	HITS-CLIP	22473208	1	1	0	Breast cancerous tissues
mirnet-hsa-7978	hsa-mir-19a-3p	MIMAT0000073	KLHL3	ENSG00000146021	26249	HITS-CLIP	22473208	1	0	0	Breast cancerous tissues
mirnet-hsa-7979	hsa-mir-19a-3p	MIMAT0000073	FBXO10	ENSG00000147912	26267	HITS-CLIP	22473208	1	0	0	Breast cancerous tissues
mirnet-hsa-7980	hsa-mir-19a-3p	MIMAT0000073	FBXO8	ENSG00000164117	26269	PAR-CLIP	21572407	1	0	0	Breast cancerous tissues
mirnet-hsa-7981	hsa-mir-19a-3p	MIMAT0000073	AGO1	ENSG00000092847	26523	HITS-CLIP	22473208	1	0	0	Breast cancerous tissues
mirnet-hsa-7982	hsa-mir-19a-3p	MIMAT0000073	HBP1	ENSG00000283847	26959	HITS-CLIP//PAR-CLIP	22473208|21572407|20371350	1	1	0	Breast cancerous tissues
mirnet-hsa-7983	hsa-mir-19a-3p	MIMAT0000073	RNF11	ENSG00000123091	26994	HITS-CLIP//PAR-CLIP	22473208|23446348|21572407|20371350	1	1	0	Breast cancerous tissues
mirnet-hsa-7984	hsa-mir-19a-3p	MIMAT0000073	NPTN	ENSG00000156642	27020	HITS-CLIP	22473208	1	1	0	Breast cancerous tissues
mirnet-hsa-7985	hsa-mir-19a-3p	MIMAT0000073	FOXP1	ENSG00000114861	27086	HITS-CLIP//Luciferase reporter assay//qRT-PCR//Western blot	22473208|26367773	1	1	0	Breast cancerous tissues
mirnet-hsa-7986	hsa-mir-19a-3p	MIMAT0000073	SNX5	ENSG00000089006	27131	PAR-CLIP	21572407	1	1	0	Breast cancerous tissues
mirnet-hsa-7987	hsa-mir-19a-3p	MIMAT0000073	AHDC1	ENSG00000126705	27245	HITS-CLIP	22473208	1	0	0	Breast cancerous tissues
mirnet-hsa-7988	hsa-mir-19a-3p	MIMAT0000073	KLHL20	ENSG00000076321	27252	HITS-CLIP	22473208	1	1	0	Breast cancerous tissues
mirnet-hsa-7989	hsa-mir-19a-3p	MIMAT0000073	ZNF544	ENSG00000198131	27300	PAR-CLIP	20371350	1	0	0	Breast cancerous tissues
mirnet-hsa-7990	hsa-mir-19a-3p	MIMAT0000073	TNRC6A	ENSG00000090905	27327	PAR-CLIP	23592263|24398324|20371350	1	1	0	Breast cancerous tissues
mirnet-hsa-7991	hsa-mir-19a-3p	MIMAT0000073	RACGAP1	ENSG00000161800	29127	PAR-CLIP	20371350	1	1	0	Breast cancerous tissues
mirnet-hsa-7992	hsa-mir-19a-3p	MIMAT0000073	TMOD3	ENSG00000138594	29766	PAR-CLIP	23592263|24398324|21572407|20371350	1	1	0	Breast cancerous tissues
mirnet-hsa-7993	hsa-mir-19a-3p	MIMAT0000073	CNOT7	ENSG00000198791	29883	HITS-CLIP	22473208	1	1	0	Breast cancerous tissues
mirnet-hsa-7994	hsa-mir-19a-3p	MIMAT0000073	SEC61A1	ENSG00000058262	29927	HITS-CLIP//PAR-CLIP	22473208|23592263|23446348|21572407|20371350	1	1	0	Breast cancerous tissues
mirnet-hsa-7995	hsa-mir-19a-3p	MIMAT0000073	PURG	ENSG00000172733	29942	PAR-CLIP	21572407	1	0	0	Breast cancerous tissues
mirnet-hsa-7996	hsa-mir-19a-3p	MIMAT0000073	NRBP1	ENSG00000115216	29959	HITS-CLIP	22473208	1	1	0	Breast cancerous tissues
mirnet-hsa-7997	hsa-mir-19a-3p	MIMAT0000073	NRBF2	ENSG00000148572	29982	PAR-CLIP	24398324|21572407|20371350	1	1	0	Breast cancerous tissues
mirnet-hsa-7998	hsa-mir-19a-3p	MIMAT0000073	TNPO2	ENSG00000105576	30000	HITS-CLIP	22473208	1	0	0	Breast cancerous tissues
mirnet-hsa-7999	hsa-mir-19a-3p	MIMAT0000073	SH3KBP1	ENSG00000147010	30011	HITS-CLIP	22473208	1	0	0	Breast cancerous tissues
mirnet-hsa-8000	hsa-mir-19a-3p	MIMAT0000073	ZBTB7B	ENSG00000160685	51043	HITS-CLIP	22473208	1	0	0	Breast cancerous tissues
mirnet-hsa-8001	hsa-mir-19a-3p	MIMAT0000073	ABHD5	ENSG00000011198	51099	PAR-CLIP	23592263|23446348|20371350	1	1	0	Breast cancerous tissues
mirnet-hsa-8002	hsa-mir-19a-3p	MIMAT0000073	TFB1M	ENSG00000029639	51106	HITS-CLIP	22473208	1	0	0	Breast cancerous tissues
mirnet-hsa-8003	hsa-mir-19a-3p	MIMAT0000073	RLIM	ENSG00000131263	51132	PAR-CLIP	21572407	1	0	0	Breast cancerous tissues
mirnet-hsa-8004	hsa-mir-19a-3p	MIMAT0000073	CERCAM	ENSG00000167123	51148	PAR-CLIP	21572407	1	0	0	Breast cancerous tissues
mirnet-hsa-8005	hsa-mir-19a-3p	MIMAT0000073	TLR7	ENSG00000196664	51284	Luciferase reporter assay	26041742	1	0	0	Breast cancerous tissues
mirnet-hsa-8006	hsa-mir-19a-3p	MIMAT0000073	WAC	ENSG00000095787	51322	HITS-CLIP	22473208	1	1	0	Breast cancerous tissues
mirnet-hsa-8007	hsa-mir-19a-3p	MIMAT0000073	TNFRSF12A	ENSG00000006327	51330	HITS-CLIP//Luciferase reporter assay//qRT-PCR//Western blot	22473208|26367773	1	1	0	Breast cancerous tissues
mirnet-hsa-8008	hsa-mir-19a-3p	MIMAT0000073	ZNF107	ENSG00000196247	51427	HITS-CLIP//PAR-CLIP	22473208|20371350	1	1	0	Breast cancerous tissues
mirnet-hsa-8009	hsa-mir-19a-3p	MIMAT0000073	TMEM138	ENSG00000149483	51524	PAR-CLIP	21572407	1	0	0	Breast cancerous tissues
mirnet-hsa-8010	hsa-mir-19a-3p	MIMAT0000073	GSKIP	ENSG00000100744	51527	HITS-CLIP	22473208	1	1	0	Breast cancerous tissues
mirnet-hsa-8011	hsa-mir-19a-3p	MIMAT0000073	RAB14	ENSG00000119396	51552	HITS-CLIP//PAR-CLIP//Reporter assay	21751348|22473208|23592263	1	1	0	Breast cancerous tissues
mirnet-hsa-8012	hsa-mir-19a-3p	MIMAT0000073	AZIN1	ENSG00000155096	51582	HITS-CLIP	22473208	1	1	0	Breast cancerous tissues
mirnet-hsa-8013	hsa-mir-19a-3p	MIMAT0000073	TRIM33	ENSG00000197323	51592	HITS-CLIP//PAR-CLIP	22473208|21572407	1	0	0	Breast cancerous tissues
mirnet-hsa-8014	hsa-mir-19a-3p	MIMAT0000073	KLF13	ENSG00000275746	51621	HITS-CLIP	22473208	1	0	0	Breast cancerous tissues
mirnet-hsa-8015	hsa-mir-19a-3p	MIMAT0000073	CAB39	ENSG00000135932	51719	HITS-CLIP	22473208	1	1	0	Breast cancerous tissues
mirnet-hsa-8016	hsa-mir-19a-3p	MIMAT0000073	RAPGEF6	ENSG00000158987	51735	HITS-CLIP	22473208	1	0	0	Breast cancerous tissues
mirnet-hsa-8017	hsa-mir-19a-3p	MIMAT0000073	RAB8B	ENSG00000166128	51762	HITS-CLIP	22473208	1	1	0	Breast cancerous tissues
mirnet-hsa-8018	hsa-mir-19a-3p	MIMAT0000073	NUP54	ENSG00000138750	53371	HITS-CLIP//PAR-CLIP	22473208|23446348|21572407|20371350	1	1	0	Breast cancerous tissues
mirnet-hsa-8019	hsa-mir-19a-3p	MIMAT0000073	MBD3	ENSG00000071655	53615	HITS-CLIP	23824327	1	0	0	Breast cancerous tissues
mirnet-hsa-8020	hsa-mir-19a-3p	MIMAT0000073	BRWD1	ENSG00000185658	54014	HITS-CLIP//PAR-CLIP	21572407|23313552	1	1	0	Breast cancerous tissues
mirnet-hsa-8021	hsa-mir-19a-3p	MIMAT0000073	SLC37A1	ENSG00000160190	54020	HITS-CLIP	22473208	1	0	0	Breast cancerous tissues
mirnet-hsa-8022	hsa-mir-19a-3p	MIMAT0000073	SLC38A2	ENSG00000134294	54407	HITS-CLIP//PAR-CLIP	22473208|23592263|21572407	1	0	0	Breast cancerous tissues
mirnet-hsa-8023	hsa-mir-19a-3p	MIMAT0000073	CCSER2	ENSG00000107771	54462	HITS-CLIP	22473208	1	1	0	Breast cancerous tissues
mirnet-hsa-8024	hsa-mir-19a-3p	MIMAT0000073	ANKIB1	ENSG00000001629	54467	HITS-CLIP	22473208	1	1	0	Breast cancerous tissues
mirnet-hsa-8025	hsa-mir-19a-3p	MIMAT0000073	RNF216	ENSG00000011275	54476	HITS-CLIP	22473208	1	0	0	Breast cancerous tissues
mirnet-hsa-8026	hsa-mir-19a-3p	MIMAT0000073	MTMR12	ENSG00000150712	54545	HITS-CLIP	22473208	1	0	0	Breast cancerous tissues
mirnet-hsa-8027	hsa-mir-19a-3p	MIMAT0000073	INO80	ENSG00000128908	54617	HITS-CLIP	22473208	1	1	0	Breast cancerous tissues
mirnet-hsa-8028	hsa-mir-19a-3p	MIMAT0000073	TMEM106B	ENSG00000106460	54664	HITS-CLIP	22473208	1	0	0	Breast cancerous tissues
mirnet-hsa-8029	hsa-mir-19a-3p	MIMAT0000073	OTUD4	ENSG00000164164	54726	HITS-CLIP	22473208	1	0	0	Breast cancerous tissues
mirnet-hsa-8030	hsa-mir-19a-3p	MIMAT0000073	FBLIM1	ENSG00000162458	54751	PAR-CLIP	23592263|20371350	1	0	0	Breast cancerous tissues
mirnet-hsa-8031	hsa-mir-19a-3p	MIMAT0000073	RNF111	ENSG00000157450	54778	HITS-CLIP	22473208	1	1	0	Breast cancerous tissues
mirnet-hsa-8032	hsa-mir-19a-3p	MIMAT0000073	AFTPH	ENSG00000119844	54812	HITS-CLIP	22473208	1	1	0	Breast cancerous tissues
mirnet-hsa-8033	hsa-mir-19a-3p	MIMAT0000073	MFSD6	ENSG00000151690	54842	HITS-CLIP	22473208	1	1	0	Breast cancerous tissues
mirnet-hsa-8034	hsa-mir-19a-3p	MIMAT0000073	DEF8	ENSG00000140995	54849	HITS-CLIP	22473208	1	0	0	Breast cancerous tissues
mirnet-hsa-8035	hsa-mir-19a-3p	MIMAT0000073	FAM46C	ENSG00000183508	54855	HITS-CLIP	22473208	1	0	0	Breast cancerous tissues
mirnet-hsa-8036	hsa-mir-19a-3p	MIMAT0000073	CC2D1A	ENSG00000132024	54862	HITS-CLIP	22473208	1	1	0	Breast cancerous tissues
mirnet-hsa-8037	hsa-mir-19a-3p	MIMAT0000073	CASZ1	ENSG00000130940	54897	PAR-CLIP	21572407|20371350	1	0	0	Breast cancerous tissues
mirnet-hsa-8038	hsa-mir-19a-3p	MIMAT0000073	SEMA4C	ENSG00000168758	54910	HITS-CLIP//PAR-CLIP	24398324|23446348|20371350|23824327	1	1	0	Breast cancerous tissues
mirnet-hsa-8039	hsa-mir-19a-3p	MIMAT0000073	YTHDF1	ENSG00000149658	54915	PAR-CLIP	23592263|23446348|21572407	1	1	0	Breast cancerous tissues
mirnet-hsa-8040	hsa-mir-19a-3p	MIMAT0000073	C2orf42	ENSG00000115998	54980	HITS-CLIP	22473208	1	1	0	Breast cancerous tissues
mirnet-hsa-8041	hsa-mir-19a-3p	MIMAT0000073	ATG16L1	ENSG00000085978	55054	HITS-CLIP	22473208	1	1	0	Breast cancerous tissues
mirnet-hsa-8042	hsa-mir-19a-3p	MIMAT0000073	ATG2B	ENSG00000066739	55102	HITS-CLIP	22473208	1	0	0	Breast cancerous tissues
mirnet-hsa-8043	hsa-mir-19a-3p	MIMAT0000073	CEP55	ENSG00000138180	55165	PAR-CLIP	21572407|20371350	1	0	0	Breast cancerous tissues
mirnet-hsa-8044	hsa-mir-19a-3p	MIMAT0000073	KLHL11	ENSG00000178502	55175	PAR-CLIP	23592263|23446348|21572407|20371350	1	0	0	Breast cancerous tissues
mirnet-hsa-8045	hsa-mir-19a-3p	MIMAT0000073	C11orf57	ENSG00000150776	55216	HITS-CLIP//PAR-CLIP	22473208|23592263	1	0	0	Breast cancerous tissues
mirnet-hsa-8046	hsa-mir-19a-3p	MIMAT0000073	AGPAT5	ENSG00000155189	55326	PAR-CLIP	23592263	1	1	0	Breast cancerous tissues
mirnet-hsa-8047	hsa-mir-19a-3p	MIMAT0000073	RBM38	ENSG00000132819	55544	PAR-CLIP	21572407|26701625	1	1	0	Breast cancerous tissues
mirnet-hsa-8048	hsa-mir-19a-3p	MIMAT0000073	SOX6	ENSG00000110693	55553	PAR-CLIP	21572407	1	1	0	Breast cancerous tissues
mirnet-hsa-8049	hsa-mir-19a-3p	MIMAT0000073	ZDHHC7	ENSG00000153786	55625	HITS-CLIP//PAR-CLIP	22473208|20371350	1	1	0	Breast cancerous tissues
mirnet-hsa-8050	hsa-mir-19a-3p	MIMAT0000073	DEPDC1	ENSG00000024526	55635	PAR-CLIP	21572407	1	0	0	Breast cancerous tissues
mirnet-hsa-8051	hsa-mir-19a-3p	MIMAT0000073	SLC48A1	ENSG00000211584	55652	PAR-CLIP	23592263	1	1	0	Breast cancerous tissues
mirnet-hsa-8052	hsa-mir-19a-3p	MIMAT0000073	BTBD7	ENSG00000277222	55727	HITS-CLIP	22473208	1	1	0	Breast cancerous tissues
mirnet-hsa-8053	hsa-mir-19a-3p	MIMAT0000073	TXLNG	ENSG00000086712	55787	PAR-CLIP	21572407	1	1	0	Breast cancerous tissues
mirnet-hsa-8054	hsa-mir-19a-3p	MIMAT0000073	MBNL3	ENSG00000076770	55796	PAR-CLIP	21572407|20371350	1	0	0	Breast cancerous tissues
mirnet-hsa-8055	hsa-mir-19a-3p	MIMAT0000073	ALG1	ENSG00000033011	56052	PAR-CLIP	21572407	1	0	0	Breast cancerous tissues
mirnet-hsa-8056	hsa-mir-19a-3p	MIMAT0000073	WDR45B	ENSG00000141580	56270	PAR-CLIP	23592263|24398324|21572407|20371350|26701625	1	1	0	Breast cancerous tissues
mirnet-hsa-8057	hsa-mir-19a-3p	MIMAT0000073	TMEM9B	ENSG00000175348	56674	HITS-CLIP	22473208	1	0	0	Breast cancerous tissues
mirnet-hsa-8058	hsa-mir-19a-3p	MIMAT0000073	PMEPA1	ENSG00000124225	56937	Luciferase reporter assay//Western blot	27035427	1	1	0	Breast cancerous tissues
mirnet-hsa-8059	hsa-mir-19a-3p	MIMAT0000073	MFF	ENSG00000168958	56947	PAR-CLIP	21572407|20371350	1	0	0	Breast cancerous tissues
mirnet-hsa-8060	hsa-mir-19a-3p	MIMAT0000073	OTUD7B	ENSG00000264522	56957	HITS-CLIP	22473208	1	1	0	Breast cancerous tissues
mirnet-hsa-8061	hsa-mir-19a-3p	MIMAT0000073	STOX2	ENSG00000173320	56977	PAR-CLIP	21572407|20371350	1	1	0	Breast cancerous tissues
mirnet-hsa-8062	hsa-mir-19a-3p	MIMAT0000073	CCNL1	ENSG00000163660	57018	PAR-CLIP	24398324|23446348|21572407|20371350	1	1	0	Breast cancerous tissues
mirnet-hsa-8063	hsa-mir-19a-3p	MIMAT0000073	ANKRD50	ENSG00000151458	57182	PAR-CLIP	23592263	1	0	0	Breast cancerous tissues
mirnet-hsa-8064	hsa-mir-19a-3p	MIMAT0000073	GATAD2B	ENSG00000143614	57459	HITS-CLIP	22473208	1	1	0	Breast cancerous tissues
mirnet-hsa-8065	hsa-mir-19a-3p	MIMAT0000073	CNOT6	ENSG00000113300	57472	HITS-CLIP	22473208	1	1	0	Breast cancerous tissues
mirnet-hsa-8066	hsa-mir-19a-3p	MIMAT0000073	MKL2	ENSG00000186260	57496	HITS-CLIP	22473208	1	0	0	Breast cancerous tissues
mirnet-hsa-8067	hsa-mir-19a-3p	MIMAT0000073	MAVS	ENSG00000088888	57506	PAR-CLIP	21572407|20371350	1	1	0	Breast cancerous tissues
mirnet-hsa-8068	hsa-mir-19a-3p	MIMAT0000073	MTUS1	ENSG00000129422	57509	Luciferase reporter assay//qRT-PCR//Western blot	28364280	1	1	0	Breast cancerous tissues
mirnet-hsa-8069	hsa-mir-19a-3p	MIMAT0000073	HECW2	ENSG00000138411	57520	HITS-CLIP	22473208	1	0	0	Breast cancerous tissues
mirnet-hsa-8070	hsa-mir-19a-3p	MIMAT0000073	NUFIP2	ENSG00000108256	57532	HITS-CLIP	22473208	1	1	0	Breast cancerous tissues
mirnet-hsa-8071	hsa-mir-19a-3p	MIMAT0000073	KLHL42	ENSG00000087448	57542	HITS-CLIP	22473208	1	1	0	Breast cancerous tissues
mirnet-hsa-8072	hsa-mir-19a-3p	MIMAT0000073	ARRDC3	ENSG00000113369	57561	HITS-CLIP	22473208	1	1	0	Breast cancerous tissues
mirnet-hsa-8073	hsa-mir-19a-3p	MIMAT0000073	PCDH10	ENSG00000138650	57575	HITS-CLIP	22473208	1	1	0	Breast cancerous tissues
mirnet-hsa-8074	hsa-mir-19a-3p	MIMAT0000073	KIAA1468	ENSG00000134444	57614	HITS-CLIP	22473208	1	0	0	Breast cancerous tissues
mirnet-hsa-8075	hsa-mir-19a-3p	MIMAT0000073	ZBTB4	ENSG00000283868	57659	HITS-CLIP//Luciferase reporter assay//PAR-CLIP	24220575|22473208|24398324|21572407|20371350	1	1	0	Breast cancerous tissues
mirnet-hsa-8076	hsa-mir-19a-3p	MIMAT0000073	BEND3	ENSG00000178409	57673	HITS-CLIP//PAR-CLIP	22473208|23446348|21572407|20371350	1	1	0	Breast cancerous tissues
mirnet-hsa-8077	hsa-mir-19a-3p	MIMAT0000073	GPAM	ENSG00000119927	57678	HITS-CLIP	22473208	1	0	0	Breast cancerous tissues
mirnet-hsa-8078	hsa-mir-19a-3p	MIMAT0000073	USP37	ENSG00000135913	57695	HITS-CLIP	22473208|23313552	1	1	0	Breast cancerous tissues
mirnet-hsa-8079	hsa-mir-19a-3p	MIMAT0000073	MIER1	ENSG00000198160	57708	HITS-CLIP	22473208	1	0	0	Breast cancerous tissues
mirnet-hsa-8080	hsa-mir-19a-3p	MIMAT0000073	RAP2C	ENSG00000123728	57826	HITS-CLIP	22473208	1	1	0	Breast cancerous tissues
mirnet-hsa-8081	hsa-mir-19a-3p	MIMAT0000073	PTBP2	ENSG00000117569	58155	HITS-CLIP//PAR-CLIP	24398324|23446348|21572407|20371350|23706177|27292025	1	1	0	Breast cancerous tissues
mirnet-hsa-8082	hsa-mir-19a-3p	MIMAT0000073	ABHD17C	ENSG00000136379	58489	HITS-CLIP	22473208	1	1	0	Breast cancerous tissues
mirnet-hsa-8083	hsa-mir-19a-3p	MIMAT0000073	RBM25	ENSG00000119707	58517	HITS-CLIP	22473208	1	0	0	Breast cancerous tissues
mirnet-hsa-8084	hsa-mir-19a-3p	MIMAT0000073	MID1IP1	ENSG00000165175	58526	HITS-CLIP//PAR-CLIP	24398324|23446348|21572407|20371350	1	0	0	Breast cancerous tissues
mirnet-hsa-8085	hsa-mir-19a-3p	MIMAT0000073	RRAGD	ENSG00000025039	58528	PAR-CLIP	23446348|20371350	1	1	0	Breast cancerous tissues
mirnet-hsa-8086	hsa-mir-19a-3p	MIMAT0000073	ENPP5	ENSG00000112796	59084	PAR-CLIP	21572407	1	1	0	Breast cancerous tissues
mirnet-hsa-8087	hsa-mir-19a-3p	MIMAT0000073	ELOVL5	ENSG00000012660	60481	HITS-CLIP//PAR-CLIP	22473208|23446348|21572407|20371350	1	1	0	Breast cancerous tissues
mirnet-hsa-8088	hsa-mir-19a-3p	MIMAT0000073	MRPL17	ENSG00000158042	63875	PAR-CLIP	23446348|21572407|20371350	1	1	0	Breast cancerous tissues
mirnet-hsa-8089	hsa-mir-19a-3p	MIMAT0000073	NAPB	ENSG00000125814	63908	HITS-CLIP	22473208	1	0	0	Breast cancerous tissues
mirnet-hsa-8090	hsa-mir-19a-3p	MIMAT0000073	KIF13A	ENSG00000137177	63971	PAR-CLIP	23592263|24398324|21572407|26701625	1	0	0	Breast cancerous tissues
mirnet-hsa-8091	hsa-mir-19a-3p	MIMAT0000073	SMOC1	ENSG00000198732	64093	PAR-CLIP	21572407	1	0	0	Breast cancerous tissues
mirnet-hsa-8092	hsa-mir-19a-3p	MIMAT0000073	ZMAT3	ENSG00000172667	64393	PAR-CLIP	24398324|23446348|22012620|21572407|20371350	1	1	0	Breast cancerous tissues
mirnet-hsa-8093	hsa-mir-19a-3p	MIMAT0000073	GIGYF1	ENSG00000146830	64599	HITS-CLIP//PAR-CLIP	22473208|21572407|26701625	1	1	0	Breast cancerous tissues
mirnet-hsa-8094	hsa-mir-19a-3p	MIMAT0000073	ATPAF1	ENSG00000123472	64756	HITS-CLIP	22473208	1	1	0	Breast cancerous tissues
mirnet-hsa-8095	hsa-mir-19a-3p	MIMAT0000073	CREB3L2	ENSG00000182158	64764	HITS-CLIP	22473208	1	0	0	Breast cancerous tissues
mirnet-hsa-8096	hsa-mir-19a-3p	MIMAT0000073	WNK1	ENSG00000060237	65125	HITS-CLIP	22473208	1	1	0	Breast cancerous tissues
mirnet-hsa-8097	hsa-mir-19a-3p	MIMAT0000073	WNK3	ENSG00000196632	65267	HITS-CLIP//PAR-CLIP	21572407	1	0	0	Breast cancerous tissues
mirnet-hsa-8098	hsa-mir-19a-3p	MIMAT0000073	BRD9	ENSG00000028310	65980	HITS-CLIP	22473208	1	0	0	Breast cancerous tissues
mirnet-hsa-8099	hsa-mir-19a-3p	MIMAT0000073	CAPRIN2	ENSG00000110888	65981	PAR-CLIP	23592263|20371350	1	1	0	Breast cancerous tissues
mirnet-hsa-8100	hsa-mir-19a-3p	MIMAT0000073	TRAK2	ENSG00000115993	66008	HITS-CLIP	22473208	1	1	0	Breast cancerous tissues
mirnet-hsa-8101	hsa-mir-19a-3p	MIMAT0000073	PRRG4	ENSG00000135378	79056	PAR-CLIP	20371350	1	1	0	Breast cancerous tissues
mirnet-hsa-8102	hsa-mir-19a-3p	MIMAT0000073	GNPTAB	ENSG00000111670	79158	PAR-CLIP	21572407	1	1	0	Breast cancerous tissues
mirnet-hsa-8103	hsa-mir-19a-3p	MIMAT0000073	ADIPOR2	ENSG00000006831	79602	HITS-CLIP	22473208	1	1	0	Breast cancerous tissues
mirnet-hsa-8104	hsa-mir-19a-3p	MIMAT0000073	DHX40	ENSG00000108406	79665	HITS-CLIP	22473208	1	1	0	Breast cancerous tissues
mirnet-hsa-8105	hsa-mir-19a-3p	MIMAT0000073	PLEKHF2	ENSG00000175895	79666	PAR-CLIP	24398324|21572407	1	0	0	Breast cancerous tissues
mirnet-hsa-8106	hsa-mir-19a-3p	MIMAT0000073	FN3KRP	ENSG00000141560	79672	HITS-CLIP	22473208	1	1	0	Breast cancerous tissues
mirnet-hsa-8107	hsa-mir-19a-3p	MIMAT0000073	NPEPL1	ENSG00000215440	79716	Luciferase reporter assay//qRT-PCR//Western blot	22952885	1	1	0	Breast cancerous tissues
mirnet-hsa-8108	hsa-mir-19a-3p	MIMAT0000073	VPS37B	ENSG00000139722	79720	HITS-CLIP//PAR-CLIP	22473208|23446348	1	1	0	Breast cancerous tissues
mirnet-hsa-8109	hsa-mir-19a-3p	MIMAT0000073	E2F8	ENSG00000129173	79733	HITS-CLIP//PAR-CLIP	22473208|21572407	1	1	0	Breast cancerous tissues
mirnet-hsa-8110	hsa-mir-19a-3p	MIMAT0000073	SHCBP1	ENSG00000171241	79801	HITS-CLIP	22473208	1	1	0	Breast cancerous tissues
mirnet-hsa-8111	hsa-mir-19a-3p	MIMAT0000073	PTCD2	ENSG00000049883	79810	HITS-CLIP	23824327	1	0	0	Breast cancerous tissues
mirnet-hsa-8112	hsa-mir-19a-3p	MIMAT0000073	RPAP2	ENSG00000122484	79871	HITS-CLIP	27418678	1	1	0	Breast cancerous tissues
mirnet-hsa-8113	hsa-mir-19a-3p	MIMAT0000073	DSN1	ENSG00000149636	79980	PAR-CLIP	21572407	1	1	0	Breast cancerous tissues
mirnet-hsa-8114	hsa-mir-19a-3p	MIMAT0000073	CHD9	ENSG00000177200	80205	HITS-CLIP	22473208	1	0	0	Breast cancerous tissues
mirnet-hsa-8115	hsa-mir-19a-3p	MIMAT0000073	COQ10B	ENSG00000115520	80219	HITS-CLIP	22473208	1	1	0	Breast cancerous tissues
mirnet-hsa-8116	hsa-mir-19a-3p	MIMAT0000073	WDR26	ENSG00000162923	80232	PAR-CLIP	21572407|20371350	1	0	0	Breast cancerous tissues
mirnet-hsa-8117	hsa-mir-19a-3p	MIMAT0000073	C16orf70	ENSG00000125149	80262	HITS-CLIP//PAR-CLIP	22473208|21572407|20371350	1	1	0	Breast cancerous tissues
mirnet-hsa-8118	hsa-mir-19a-3p	MIMAT0000073	WNT10A	ENSG00000135925	80326	HITS-CLIP	22473208	1	0	0	Breast cancerous tissues
mirnet-hsa-8119	hsa-mir-19a-3p	MIMAT0000073	PDRG1	ENSG00000088356	81572	PAR-CLIP	23592263|24398324|23446348|21572407|20371350	1	0	0	Breast cancerous tissues
mirnet-hsa-8120	hsa-mir-19a-3p	MIMAT0000073	FAM83D	ENSG00000101447	81610	HITS-CLIP	22473208	1	1	0	Breast cancerous tissues
mirnet-hsa-8121	hsa-mir-19a-3p	MIMAT0000073	SBF2	ENSG00000133812	81846	HITS-CLIP	22473208	1	0	0	Breast cancerous tissues
mirnet-hsa-8122	hsa-mir-19a-3p	MIMAT0000073	RASSF5	ENSG00000266094	83593	HITS-CLIP	22473208	1	0	0	Breast cancerous tissues
mirnet-hsa-8123	hsa-mir-19a-3p	MIMAT0000073	AMMECR1L	ENSG00000144233	83607	HITS-CLIP	22473208|23313552	1	1	0	Breast cancerous tissues
mirnet-hsa-8124	hsa-mir-19a-3p	MIMAT0000073	TMTC1	ENSG00000133687	83857	HITS-CLIP	19536157	1	0	0	Breast cancerous tissues
mirnet-hsa-8125	hsa-mir-19a-3p	MIMAT0000073	RAB34	ENSG00000109113	83871	PAR-CLIP	21572407	1	0	0	Breast cancerous tissues
mirnet-hsa-8126	hsa-mir-19a-3p	MIMAT0000073	KCTD10	ENSG00000110906	83892	PAR-CLIP	23592263|24398324|26701625	1	1	0	Breast cancerous tissues
mirnet-hsa-8127	hsa-mir-19a-3p	MIMAT0000073	KATNAL1	ENSG00000102781	84056	HITS-CLIP	22473208	1	0	0	Breast cancerous tissues
mirnet-hsa-8128	hsa-mir-19a-3p	MIMAT0000073	ZNF644	ENSG00000122482	84146	PAR-CLIP	23592263	1	1	0	Breast cancerous tissues
mirnet-hsa-8129	hsa-mir-19a-3p	MIMAT0000073	RPF2	ENSG00000197498	84154	PAR-CLIP	21572407|20371350	1	0	0	Breast cancerous tissues
mirnet-hsa-8130	hsa-mir-19a-3p	MIMAT0000073	TMEM117	ENSG00000139173	84216	PAR-CLIP	21572407	1	0	0	Breast cancerous tissues
mirnet-hsa-8131	hsa-mir-19a-3p	MIMAT0000073	ZDHHC18	ENSG00000204160	84243	PAR-CLIP	20371350	1	1	0	Breast cancerous tissues
mirnet-hsa-8132	hsa-mir-19a-3p	MIMAT0000073	NICN1	ENSG00000145029	84276	PAR-CLIP	23708386|23446348	1	0	0	Breast cancerous tissues
mirnet-hsa-8133	hsa-mir-19a-3p	MIMAT0000073	LZIC	ENSG00000162441	84328	PAR-CLIP	23446348|20371350	1	1	0	Breast cancerous tissues
mirnet-hsa-8134	hsa-mir-19a-3p	MIMAT0000073	MCRIP2	ENSG00000172366	84331	PAR-CLIP	23446348|21572407|20371350	1	0	0	Breast cancerous tissues
mirnet-hsa-8135	hsa-mir-19a-3p	MIMAT0000073	ABHD14B	ENSG00000114779	84836	PAR-CLIP	23592263	1	1	0	Breast cancerous tissues
mirnet-hsa-8136	hsa-mir-19a-3p	MIMAT0000073	MIGA2	ENSG00000148343	84895	PAR-CLIP	23592263|27292025	1	0	0	Breast cancerous tissues
mirnet-hsa-8137	hsa-mir-19a-3p	MIMAT0000073	TBRG1	ENSG00000154144	84897	PAR-CLIP	23446348|21572407|20371350	1	1	0	Breast cancerous tissues
mirnet-hsa-8138	hsa-mir-19a-3p	MIMAT0000073	NFATC2IP	ENSG00000176953	84901	PAR-CLIP	21572407|20371350	1	1	0	Breast cancerous tissues
mirnet-hsa-8139	hsa-mir-19a-3p	MIMAT0000073	PPP1R15B	ENSG00000158615	84919	PAR-CLIP	24398324|23446348|22012620|21572407|20371350	1	1	0	Breast cancerous tissues
mirnet-hsa-8140	hsa-mir-19a-3p	MIMAT0000073	RAB2B	ENSG00000129472	84932	HITS-CLIP	22473208	1	1	0	Breast cancerous tissues
mirnet-hsa-8141	hsa-mir-19a-3p	MIMAT0000073	ALG2	ENSG00000119523	85365	HITS-CLIP	22473208	1	1	0	Breast cancerous tissues
mirnet-hsa-8142	hsa-mir-19a-3p	MIMAT0000073	ZIC5	ENSG00000139800	85416	PAR-CLIP	21572407	1	1	0	Breast cancerous tissues
mirnet-hsa-8143	hsa-mir-19a-3p	MIMAT0000073	LMLN	ENSG00000185621	89782	PAR-CLIP	23446348|21572407	1	1	0	Breast cancerous tissues
mirnet-hsa-8144	hsa-mir-19a-3p	MIMAT0000073	C5orf30	ENSG00000181751	90355	HITS-CLIP	22473208	1	1	0	Breast cancerous tissues
mirnet-hsa-8145	hsa-mir-19a-3p	MIMAT0000073	ANGEL2	ENSG00000174606	90806	HITS-CLIP	22473208	1	0	0	Breast cancerous tissues
mirnet-hsa-8146	hsa-mir-19a-3p	MIMAT0000073	BTF3L4	ENSG00000134717	91408	HITS-CLIP//PAR-CLIP	22473208|23592263|21572407|20371350	1	1	0	Breast cancerous tissues
mirnet-hsa-8147	hsa-mir-19a-3p	MIMAT0000073	ACBD5	ENSG00000107897	91452	HITS-CLIP//PAR-CLIP	22473208|21572407	1	1	0	Breast cancerous tissues
mirnet-hsa-8148	hsa-mir-19a-3p	MIMAT0000073	LONRF1	ENSG00000154359	91694	HITS-CLIP//PAR-CLIP	22473208|21572407	1	1	0	Breast cancerous tissues
mirnet-hsa-8149	hsa-mir-19a-3p	MIMAT0000073	WDR20	ENSG00000140153	91833	HITS-CLIP	22473208	1	1	0	Breast cancerous tissues
mirnet-hsa-8150	hsa-mir-19a-3p	MIMAT0000073	DSEL	ENSG00000171451	92126	PAR-CLIP	27292025	1	1	0	Breast cancerous tissues
mirnet-hsa-8151	hsa-mir-19a-3p	MIMAT0000073	MOB1B	ENSG00000173542	92597	PAR-CLIP	23446348|21572407|20371350	1	1	0	Breast cancerous tissues
mirnet-hsa-8152	hsa-mir-19a-3p	MIMAT0000073	ZBTB47	ENSG00000114853	92999	PAR-CLIP	23446348|21572407|20371350	1	0	0	Breast cancerous tissues
mirnet-hsa-8153	hsa-mir-19a-3p	MIMAT0000073	MMGT1	ENSG00000169446	93380	PAR-CLIP	23592263|24398324|23446348|22012620|21572407|20371350	1	0	0	Breast cancerous tissues
mirnet-hsa-8154	hsa-mir-19a-3p	MIMAT0000073	PIGS	ENSG00000087111	94005	HITS-CLIP	22473208	1	1	0	Breast cancerous tissues
mirnet-hsa-8155	hsa-mir-19a-3p	MIMAT0000073	ARHGAP12	ENSG00000165322	94134	HITS-CLIP//PAR-CLIP	22473208|21572407|20371350	1	0	0	Breast cancerous tissues
mirnet-hsa-8156	hsa-mir-19a-3p	MIMAT0000073	FOXQ1	ENSG00000164379	94234	PAR-CLIP	23592263|27292025	1	0	0	Breast cancerous tissues
mirnet-hsa-8157	hsa-mir-19a-3p	MIMAT0000073	TP53INP1	ENSG00000164938	94241	HITS-CLIP//Luciferase reporter assay//qRT-PCR//Western blot	22473208|26367773	1	1	0	Breast cancerous tissues
mirnet-hsa-8158	hsa-mir-19a-3p	MIMAT0000073	NACC1	ENSG00000160877	112939	PAR-CLIP	23592263|20371350	1	0	0	Breast cancerous tissues
mirnet-hsa-8159	hsa-mir-19a-3p	MIMAT0000073	SLC46A1	ENSG00000076351	113235	PAR-CLIP	23446348	1	0	0	Breast cancerous tissues
mirnet-hsa-8160	hsa-mir-19a-3p	MIMAT0000073	CYP2U1	ENSG00000155016	113612	PAR-CLIP	21572407|20371350	1	1	0	Breast cancerous tissues
mirnet-hsa-8161	hsa-mir-19a-3p	MIMAT0000073	MCM3AP-AS1		114044	HITS-CLIP	22473208	1	0	0	Breast cancerous tissues
mirnet-hsa-8162	hsa-mir-19a-3p	MIMAT0000073	ZNF618	ENSG00000157657	114991	HITS-CLIP	27418678	1	0	0	Breast cancerous tissues
mirnet-hsa-8163	hsa-mir-19a-3p	MIMAT0000073	MB21D1	ENSG00000164430	115004	PAR-CLIP	23592263|24398324|20371350	1	0	0	Breast cancerous tissues
mirnet-hsa-8164	hsa-mir-19a-3p	MIMAT0000073	EVI5L	ENSG00000142459	115704	HITS-CLIP//PAR-CLIP	22473208|21572407	1	1	0	Breast cancerous tissues
mirnet-hsa-8165	hsa-mir-19a-3p	MIMAT0000073	ZNF526	ENSG00000167625	116115	HITS-CLIP	22473208	1	0	0	Breast cancerous tissues
mirnet-hsa-8166	hsa-mir-19a-3p	MIMAT0000073	NUS1	ENSG00000153989	116150	PAR-CLIP	22291592	1	0	0	Breast cancerous tissues
mirnet-hsa-8167	hsa-mir-19a-3p	MIMAT0000073	MED12L	ENSG00000144893	116931	PAR-CLIP	23446348|21572407|20371350	1	1	0	Breast cancerous tissues
mirnet-hsa-8168	hsa-mir-19a-3p	MIMAT0000073	ARAP2	ENSG00000047365	116984	HITS-CLIP	22473208	1	1	0	Breast cancerous tissues
mirnet-hsa-8169	hsa-mir-19a-3p	MIMAT0000073	FRMD6	ENSG00000139926	122786	HITS-CLIP	22473208	1	1	0	Breast cancerous tissues
mirnet-hsa-8170	hsa-mir-19a-3p	MIMAT0000073	NIPA1	ENSG00000170113	123606	HITS-CLIP//PAR-CLIP	22473208|23446348|20371350	1	0	0	Breast cancerous tissues
mirnet-hsa-8171	hsa-mir-19a-3p	MIMAT0000073	DCUN1D3	ENSG00000188215	123879	PAR-CLIP	21572407	1	0	0	Breast cancerous tissues
mirnet-hsa-8172	hsa-mir-19a-3p	MIMAT0000073	TPRG1L	ENSG00000158109	127262	PAR-CLIP	27292025	1	1	0	Breast cancerous tissues
mirnet-hsa-8173	hsa-mir-19a-3p	MIMAT0000073	ARL8A	ENSG00000143862	127829	HITS-CLIP//PAR-CLIP	22473208|21572407	1	1	0	Breast cancerous tissues
mirnet-hsa-8174	hsa-mir-19a-3p	MIMAT0000073	DCBLD2	ENSG00000057019	131566	PAR-CLIP	26701625	1	0	0	Breast cancerous tissues
mirnet-hsa-8175	hsa-mir-19a-3p	MIMAT0000073	PABPC4L	ENSG00000254535	132430	PAR-CLIP	20371350	1	1	0	Breast cancerous tissues
mirnet-hsa-8176	hsa-mir-19a-3p	MIMAT0000073	C5orf24	ENSG00000181904	134553	HITS-CLIP	22473208	1	1	0	Breast cancerous tissues
mirnet-hsa-8177	hsa-mir-19a-3p	MIMAT0000073	CLVS2	ENSG00000146352	134829	PAR-CLIP	20371350	1	1	0	Breast cancerous tissues
mirnet-hsa-8178	hsa-mir-19a-3p	MIMAT0000073	VPS37A	ENSG00000155975	137492	PAR-CLIP	21572407	1	1	0	Breast cancerous tissues
mirnet-hsa-8179	hsa-mir-19a-3p	MIMAT0000073	NACC2	ENSG00000148411	138151	PAR-CLIP	23446348|20371350	1	1	0	Breast cancerous tissues
mirnet-hsa-8180	hsa-mir-19a-3p	MIMAT0000073	SAMD8	ENSG00000156671	142891	PAR-CLIP	21572407	1	1	0	Breast cancerous tissues
mirnet-hsa-8181	hsa-mir-19a-3p	MIMAT0000073	SESN3	ENSG00000149212	143686	PAR-CLIP	23446348	1	1	0	Breast cancerous tissues
mirnet-hsa-8182	hsa-mir-19a-3p	MIMAT0000073	ODF4	ENSG00000184650	146852	HITS-CLIP	23824327	1	0	0	Breast cancerous tissues
mirnet-hsa-8183	hsa-mir-19a-3p	MIMAT0000073	PHF13	ENSG00000116273	148479	HITS-CLIP	22473208	1	1	0	Breast cancerous tissues
mirnet-hsa-8184	hsa-mir-19a-3p	MIMAT0000073	B3GALNT2	ENSG00000282880	148789	PAR-CLIP	27292025	1	1	0	Breast cancerous tissues
mirnet-hsa-8185	hsa-mir-19a-3p	MIMAT0000073	SLC30A7	ENSG00000162695	148867	HITS-CLIP//PAR-CLIP	22473208|21572407	1	1	0	Breast cancerous tissues
mirnet-hsa-8186	hsa-mir-19a-3p	MIMAT0000073	CCDC80	ENSG00000091986	151887	PAR-CLIP	20371350	1	0	0	Breast cancerous tissues
mirnet-hsa-8187	hsa-mir-19a-3p	MIMAT0000073	MB21D2	ENSG00000180611	151963	PAR-CLIP	21572407	1	1	0	Breast cancerous tissues
mirnet-hsa-8188	hsa-mir-19a-3p	MIMAT0000073	CREBRF	ENSG00000164463	153222	PAR-CLIP	21572407	1	1	0	Breast cancerous tissues
mirnet-hsa-8189	hsa-mir-19a-3p	MIMAT0000073	CAMSAP1	ENSG00000130559	157922	HITS-CLIP	23313552	1	1	0	Breast cancerous tissues
mirnet-hsa-8190	hsa-mir-19a-3p	MIMAT0000073	PRUNE2	ENSG00000106772	158471	PAR-CLIP	21572407	1	0	0	Breast cancerous tissues
mirnet-hsa-8191	hsa-mir-19a-3p	MIMAT0000073	PPTC7	ENSG00000196850	160760	PAR-CLIP	23446348|22012620|21572407|20371350	1	1	0	Breast cancerous tissues
mirnet-hsa-8192	hsa-mir-19a-3p	MIMAT0000073	DGKH	ENSG00000102780	160851	PAR-CLIP	22012620	1	0	0	Breast cancerous tissues
mirnet-hsa-8193	hsa-mir-19a-3p	MIMAT0000073	SDE2	ENSG00000143751	163859	HITS-CLIP//PAR-CLIP	22473208|26701625|27292025	1	1	0	Breast cancerous tissues
mirnet-hsa-8194	hsa-mir-19a-3p	MIMAT0000073	PRICKLE2	ENSG00000163637	166336	PAR-CLIP	21572407	1	1	0	Breast cancerous tissues
mirnet-hsa-8195	hsa-mir-19a-3p	MIMAT0000073	PAPD4	ENSG00000164329	167153	PAR-CLIP	21572407	1	0	0	Breast cancerous tissues
mirnet-hsa-8196	hsa-mir-19a-3p	MIMAT0000073	DCP2	ENSG00000172795	167227	HITS-CLIP	22473208	1	1	0	Breast cancerous tissues
mirnet-hsa-8197	hsa-mir-19a-3p	MIMAT0000073	ZNF800	ENSG00000048405	168850	HITS-CLIP//PAR-CLIP	22473208|23592263|24398324|23446348|22012620|21572407|20371350|26701625|27292025	1	1	0	Breast cancerous tissues
mirnet-hsa-8198	hsa-mir-19a-3p	MIMAT0000073	TMEM64	ENSG00000180694	169200	PAR-CLIP	22012620|20371350	1	1	0	Breast cancerous tissues
mirnet-hsa-8199	hsa-mir-19a-3p	MIMAT0000073	ZNF721	ENSG00000182903	170960	HITS-CLIP	22473208	1	1	0	Breast cancerous tissues
mirnet-hsa-8200	hsa-mir-19a-3p	MIMAT0000073	SPTSSA	ENSG00000165389	171546	HITS-CLIP	22473208	1	1	0	Breast cancerous tissues
mirnet-hsa-8201	hsa-mir-19a-3p	MIMAT0000073	AGO3	ENSG00000126070	192669	PAR-CLIP	21572407	1	0	0	Breast cancerous tissues
mirnet-hsa-8202	hsa-mir-19a-3p	MIMAT0000073	ZNF367	ENSG00000165244	195828	PAR-CLIP	21572407|20371350	1	1	0	Breast cancerous tissues
mirnet-hsa-8203	hsa-mir-19a-3p	MIMAT0000073	DENND6A	ENSG00000174839	201627	HITS-CLIP	22473208	1	1	0	Breast cancerous tissues
mirnet-hsa-8204	hsa-mir-19a-3p	MIMAT0000073	PATL1	ENSG00000166889	219988	HITS-CLIP//PAR-CLIP	22473208|23592263|23446348|20371350	1	1	0	Breast cancerous tissues
mirnet-hsa-8205	hsa-mir-19a-3p	MIMAT0000073	OTUD1	ENSG00000165312	220213	HITS-CLIP	22473208	1	1	0	Breast cancerous tissues
mirnet-hsa-8206	hsa-mir-19a-3p	MIMAT0000073	REEP3	ENSG00000165476	221035	HITS-CLIP	22473208	1	1	0	Breast cancerous tissues
mirnet-hsa-8207	hsa-mir-19a-3p	MIMAT0000073	JAZF1	ENSG00000153814	221895	PAR-CLIP	21572407	1	1	0	Breast cancerous tissues
mirnet-hsa-8208	hsa-mir-19a-3p	MIMAT0000073	PRR14L	ENSG00000183530	253143	HITS-CLIP	22473208	1	0	0	Breast cancerous tissues
mirnet-hsa-8209	hsa-mir-19a-3p	MIMAT0000073	LCLAT1	ENSG00000172954	253558	HITS-CLIP//PAR-CLIP	22473208|21572407|20371350	1	1	0	Breast cancerous tissues
mirnet-hsa-8210	hsa-mir-19a-3p	MIMAT0000073	UBN2	ENSG00000157741	254048	PAR-CLIP	23446348|22012620|21572407|20371350|27292025	1	0	0	Breast cancerous tissues
mirnet-hsa-8211	hsa-mir-19a-3p	MIMAT0000073	BRWD3	ENSG00000165288	254065	PAR-CLIP	23592263	1	1	0	Breast cancerous tissues
mirnet-hsa-8212	hsa-mir-19a-3p	MIMAT0000073	ELMOD2	ENSG00000179387	255520	HITS-CLIP//PAR-CLIP	22473208|21572407	1	1	0	Breast cancerous tissues
mirnet-hsa-8213	hsa-mir-19a-3p	MIMAT0000073	RBM20	ENSG00000203867	282996	PAR-CLIP	23446348|22012620	1	0	0	Breast cancerous tissues
mirnet-hsa-8214	hsa-mir-19a-3p	MIMAT0000073	PGM2L1	ENSG00000165434	283209	HITS-CLIP	22473208	1	1	0	Breast cancerous tissues
mirnet-hsa-8215	hsa-mir-19a-3p	MIMAT0000073	EOGT	ENSG00000163378	285203	PAR-CLIP	23592263|21572407|27292025	1	0	0	Breast cancerous tissues
mirnet-hsa-8216	hsa-mir-19a-3p	MIMAT0000073	C5orf51	ENSG00000205765	285636	HITS-CLIP//PAR-CLIP	22473208|23592263	1	1	0	Breast cancerous tissues
mirnet-hsa-8217	hsa-mir-19a-3p	MIMAT0000073	LIN9	ENSG00000183814	286826	HITS-CLIP	22473208	1	1	0	Breast cancerous tissues
mirnet-hsa-8218	hsa-mir-19a-3p	MIMAT0000073	CCDC137	ENSG00000185298	339230	HITS-CLIP//PAR-CLIP	22473208|20371350	1	1	0	Breast cancerous tissues
mirnet-hsa-8219	hsa-mir-19a-3p	MIMAT0000073	ZNF680	ENSG00000173041	340252	PAR-CLIP	20371350	1	1	0	Breast cancerous tissues
mirnet-hsa-8220	hsa-mir-19a-3p	MIMAT0000073	MTX3	ENSG00000177034	345778	HITS-CLIP	23824327	1	1	0	Breast cancerous tissues
mirnet-hsa-8221	hsa-mir-19a-3p	MIMAT0000073	ARPIN	ENSG00000242498	348110	HITS-CLIP	22473208	1	0	0	Breast cancerous tissues
mirnet-hsa-8222	hsa-mir-19a-3p	MIMAT0000073	MIGA1	ENSG00000180488	374986	HITS-CLIP	22473208	1	0	0	Breast cancerous tissues
mirnet-hsa-8223	hsa-mir-19a-3p	MIMAT0000073	SLC27A1	ENSG00000130304	376497	HITS-CLIP	22473208	1	0	0	Breast cancerous tissues
mirnet-hsa-8224	hsa-mir-19a-3p	MIMAT0000073	FAM102A	ENSG00000167106	399665	HITS-CLIP	22473208	1	1	0	Breast cancerous tissues
mirnet-hsa-8225	hsa-mir-19a-3p	MIMAT0000073	ZNF772	ENSG00000197128	400720	PAR-CLIP	21572407|20371350	1	1	0	Breast cancerous tissues
mirnet-hsa-8226	hsa-mir-19a-3p	MIMAT0000073	IDNK	ENSG00000148057	414328	HITS-CLIP	22473208	1	0	0	Breast cancerous tissues
mirnet-hsa-8227	hsa-mir-19a-3p	MIMAT0000073	PALM2-AKAP2	ENSG00000157654	445815	PAR-CLIP	23446348	1	0	0	Breast cancerous tissues
mirnet-hsa-8228	hsa-mir-19a-3p	MIMAT0000073	FBXO48	ENSG00000204923	554251	HITS-CLIP	22473208	1	0	0	Breast cancerous tissues
mirnet-hsa-8229	hsa-mir-19a-3p	MIMAT0000073	HIST2H4B	ENSG00000270276	554313	PAR-CLIP	23592263|23446348|20371350	1	0	0	Breast cancerous tissues
mirnet-hsa-8230	hsa-mir-19a-3p	MIMAT0000073	LOC613266		613266	HITS-CLIP	22473208	1	0	0	Breast cancerous tissues
mirnet-hsa-8231	hsa-mir-19a-3p	MIMAT0000073	C6orf132	ENSG00000188112	647024	HITS-CLIP	23824327	1	0	0	Breast cancerous tissues
mirnet-hsa-8232	hsa-mir-19a-3p	MIMAT0000073	SFTPA1	ENSG00000122852	653509	PAR-CLIP	21572407	1	0	0	Breast cancerous tissues
mirnet-hsa-8233	hsa-mir-19a-3p	MIMAT0000073	IMPDH1P11		727833	PAR-CLIP	23592263|23446348|20371350	1	0	0	Breast cancerous tissues
mirnet-hsa-8234	hsa-mir-19a-3p	MIMAT0000073	C15orf38-AP3S2	ENSG00000250021	100526783	PAR-CLIP	20371350	1	0	0	Breast cancerous tissues
mirnet-hsa-8235	hsa-mir-19b-3p	MIMAT0000074	ABCA2	ENSG00000107331	20	Immunoprecipitaion	22382630	1	0	0	Breast cancerous tissues
mirnet-hsa-8236	hsa-mir-19b-3p	MIMAT0000074	ACTB	ENSG00000075624	60	PAR-CLIP	23592263|21572407	1	1	0	Breast cancerous tissues
mirnet-hsa-8237	hsa-mir-19b-3p	MIMAT0000074	ACVR1	ENSG00000115170	90	Sequencing	20371350	1	1	0	Breast cancerous tissues
mirnet-hsa-8238	hsa-mir-19b-3p	MIMAT0000074	ADSS	ENSG00000035687	159	HITS-CLIP//PAR-CLIP	22473208|22012620|21572407|20371350	1	0	0	Breast cancerous tissues
mirnet-hsa-8239	hsa-mir-19b-3p	MIMAT0000074	AP2B1	ENSG00000006125	163	CLASH	23622248	1	1	0	Breast cancerous tissues
mirnet-hsa-8240	hsa-mir-19b-3p	MIMAT0000074	ALAD	ENSG00000148218	210	CLASH	23622248	1	0	0	Breast cancerous tissues
mirnet-hsa-8241	hsa-mir-19b-3p	MIMAT0000074	XIAP	ENSG00000101966	331	HITS-CLIP	22473208	1	0	0	Breast cancerous tissues
mirnet-hsa-8242	hsa-mir-19b-3p	MIMAT0000074	FAS	ENSG00000026103	355	HITS-CLIP	22473208	1	1	0	Breast cancerous tissues
mirnet-hsa-8243	hsa-mir-19b-3p	MIMAT0000074	RHOB	ENSG00000143878	388	HITS-CLIP//PAR-CLIP	23592263|23446348|21572407|20371350	1	1	0	Breast cancerous tissues
mirnet-hsa-8244	hsa-mir-19b-3p	MIMAT0000074	ARHGAP1	ENSG00000175220	392	HITS-CLIP//PAR-CLIP//Sequencing	20371350|22473208|23592263|21572407	1	0	0	Breast cancerous tissues
mirnet-hsa-8245	hsa-mir-19b-3p	MIMAT0000074	ASNA1	ENSG00000198356	439	HITS-CLIP	22473208	1	0	0	Breast cancerous tissues
mirnet-hsa-8246	hsa-mir-19b-3p	MIMAT0000074	ATM	ENSG00000149311	472	Sequencing	20371350	1	0	0	Breast cancerous tissues
mirnet-hsa-8247	hsa-mir-19b-3p	MIMAT0000074	ATP6V1B2	ENSG00000147416	526	HITS-CLIP//PAR-CLIP	22473208|23592263|23446348|22012620|21572407|20371350	1	1	0	Breast cancerous tissues
mirnet-hsa-8248	hsa-mir-19b-3p	MIMAT0000074	ATP6V1C1	ENSG00000155097	528	Sequencing	20371350	1	0	0	Breast cancerous tissues
mirnet-hsa-8249	hsa-mir-19b-3p	MIMAT0000074	BCL3	ENSG00000069399	602	HITS-CLIP//Immunohistochemistry//Luciferase reporter assay//qRT-PCR//Western blot	22473208|27572553	1	0	0	Breast cancerous tissues
mirnet-hsa-8250	hsa-mir-19b-3p	MIMAT0000074	BCL7A	ENSG00000282873	605	HITS-CLIP	22473208	1	0	0	Breast cancerous tissues
mirnet-hsa-8251	hsa-mir-19b-3p	MIMAT0000074	BMP3	ENSG00000152785	651	PAR-CLIP	21572407	1	0	0	Breast cancerous tissues
mirnet-hsa-8252	hsa-mir-19b-3p	MIMAT0000074	BMPR2	ENSG00000204217	659	HITS-CLIP//Luciferase reporter assay//qRT-PCR//Western blot	19390056|22473208|24145352	1	1	0	Breast cancerous tissues
mirnet-hsa-8253	hsa-mir-19b-3p	MIMAT0000074	BTG1	ENSG00000133639	694	HITS-CLIP	23313552	1	0	0	Breast cancerous tissues
mirnet-hsa-8254	hsa-mir-19b-3p	MIMAT0000074	CALM1	ENSG00000198668	801	PAR-CLIP	21572407	1	1	0	Breast cancerous tissues
mirnet-hsa-8255	hsa-mir-19b-3p	MIMAT0000074	CASQ1	ENSG00000143318	844	Immunoprecipitaion	22382630	1	0	0	Breast cancerous tissues
mirnet-hsa-8256	hsa-mir-19b-3p	MIMAT0000074	CCNA2	ENSG00000145386	890	HITS-CLIP//PAR-CLIP	22473208|23592263|21572407|20371350	1	1	0	Breast cancerous tissues
mirnet-hsa-8257	hsa-mir-19b-3p	MIMAT0000074	CCND2	ENSG00000118971	894	HITS-CLIP//PAR-CLIP//Sequencing	20371350|22473208|23592263|22012620|21572407	1	1	0	Breast cancerous tissues
mirnet-hsa-8258	hsa-mir-19b-3p	MIMAT0000074	CCNT2	ENSG00000082258	905	HITS-CLIP	22473208	1	1	0	Breast cancerous tissues
mirnet-hsa-8259	hsa-mir-19b-3p	MIMAT0000074	CFL2	ENSG00000165410	1073	PAR-CLIP	21572407	1	0	0	Breast cancerous tissues
mirnet-hsa-8260	hsa-mir-19b-3p	MIMAT0000074	CHEK1	ENSG00000149554	1111	HITS-CLIP	22473208	1	1	0	Breast cancerous tissues
mirnet-hsa-8261	hsa-mir-19b-3p	MIMAT0000074	COX10	ENSG00000006695	1352	HITS-CLIP//PAR-CLIP//Sequencing	20371350|22473208|23592263|22012620|21572407	1	0	0	Breast cancerous tissues
mirnet-hsa-8262	hsa-mir-19b-3p	MIMAT0000074	CPD	ENSG00000108582	1362	Sequencing	20371350	1	1	0	Breast cancerous tissues
mirnet-hsa-8263	hsa-mir-19b-3p	MIMAT0000074	CREB1	ENSG00000118260	1385	qRT-PCR	23433743	1	1	0	Breast cancerous tissues
mirnet-hsa-8264	hsa-mir-19b-3p	MIMAT0000074	ATF2	ENSG00000115966	1386	Sequencing	20371350	1	1	0	Breast cancerous tissues
mirnet-hsa-8265	hsa-mir-19b-3p	MIMAT0000074	CREBL2	ENSG00000111269	1389	HITS-CLIP//PAR-CLIP//Sequencing	20371350|22473208|23446348|22012620|21572407	1	1	0	Breast cancerous tissues
mirnet-hsa-8266	hsa-mir-19b-3p	MIMAT0000074	MAPK14	ENSG00000112062	1432	HITS-CLIP	22473208	1	1	0	Breast cancerous tissues
mirnet-hsa-8267	hsa-mir-19b-3p	MIMAT0000074	CSNK2A1	ENSG00000101266	1457	PAR-CLIP	26701625	1	0	0	Breast cancerous tissues
mirnet-hsa-8268	hsa-mir-19b-3p	MIMAT0000074	CYP19A1	ENSG00000137869	1588	Luciferase reporter assay	23438603	1	1	0	Breast cancerous tissues
mirnet-hsa-8269	hsa-mir-19b-3p	MIMAT0000074	DAD1	ENSG00000129562	1603	HITS-CLIP//PAR-CLIP	22473208|21572407|27292025	1	1	0	Breast cancerous tissues
mirnet-hsa-8270	hsa-mir-19b-3p	MIMAT0000074	DBN1	ENSG00000113758	1627	PAR-CLIP	21572407	1	1	0	Breast cancerous tissues
mirnet-hsa-8271	hsa-mir-19b-3p	MIMAT0000074	DCC	ENSG00000187323	1630	PAR-CLIP	23446348|22012620	1	0	0	Breast cancerous tissues
mirnet-hsa-8272	hsa-mir-19b-3p	MIMAT0000074	DDX3X	ENSG00000215301	1654	PAR-CLIP	23446348|21572407|20371350	1	1	0	Breast cancerous tissues
mirnet-hsa-8273	hsa-mir-19b-3p	MIMAT0000074	DDX6	ENSG00000110367	1656	CLASH//HITS-CLIP//PAR-CLIP//Sequencing	20371350|23622248|22473208|23592263|26701625	1	1	0	Breast cancerous tissues
mirnet-hsa-8274	hsa-mir-19b-3p	MIMAT0000074	DYNC1LI2	ENSG00000135720	1783	PAR-CLIP	21572407	1	0	0	Breast cancerous tissues
mirnet-hsa-8275	hsa-mir-19b-3p	MIMAT0000074	DNMT1	ENSG00000130816	1786	Luciferase reporter assay	23306545	1	1	0	Breast cancerous tissues
mirnet-hsa-8276	hsa-mir-19b-3p	MIMAT0000074	TSC22D3	ENSG00000157514	1831	CLASH	23622248	1	0	0	Breast cancerous tissues
mirnet-hsa-8277	hsa-mir-19b-3p	MIMAT0000074	DUT	ENSG00000128951	1854	HITS-CLIP	22473208	1	1	0	Breast cancerous tissues
mirnet-hsa-8278	hsa-mir-19b-3p	MIMAT0000074	EIF4A2	ENSG00000156976	1974	HITS-CLIP//PAR-CLIP	23446348|22012620|21572407|20371350	1	1	0	Breast cancerous tissues
mirnet-hsa-8279	hsa-mir-19b-3p	MIMAT0000074	EPS15	ENSG00000085832	2060	HITS-CLIP	22473208	1	0	0	Breast cancerous tissues
mirnet-hsa-8280	hsa-mir-19b-3p	MIMAT0000074	EREG	ENSG00000124882	2069	PAR-CLIP	26701625	1	0	0	Breast cancerous tissues
mirnet-hsa-8281	hsa-mir-19b-3p	MIMAT0000074	ERCC4	ENSG00000175595	2072	PAR-CLIP	23446348|21572407	1	1	0	Breast cancerous tissues
mirnet-hsa-8282	hsa-mir-19b-3p	MIMAT0000074	ESR1	ENSG00000091831	2099	Luciferase reporter assay//qRT-PCR//Western blot	19706389	1	0	0	Breast cancerous tissues
mirnet-hsa-8283	hsa-mir-19b-3p	MIMAT0000074	ESRRB	ENSG00000119715	2103	Immunoprecipitaion	22382630	1	0	0	Breast cancerous tissues
mirnet-hsa-8284	hsa-mir-19b-3p	MIMAT0000074	ETV3	ENSG00000117036	2117	HITS-CLIP	23824327	1	0	0	Breast cancerous tissues
mirnet-hsa-8285	hsa-mir-19b-3p	MIMAT0000074	ACSL4	ENSG00000068366	2182	HITS-CLIP//PAR-CLIP	22473208|21572407	1	1	0	Breast cancerous tissues
mirnet-hsa-8286	hsa-mir-19b-3p	MIMAT0000074	GAK	ENSG00000178950	2580	HITS-CLIP	22473208	1	0	0	Breast cancerous tissues
mirnet-hsa-8287	hsa-mir-19b-3p	MIMAT0000074	KAT2A	ENSG00000108773	2648	Immunoprecipitaion	22382630	1	0	0	Breast cancerous tissues
mirnet-hsa-8288	hsa-mir-19b-3p	MIMAT0000074	GDNF	ENSG00000168621	2668	PAR-CLIP	21572407|20371350	1	0	0	Breast cancerous tissues
mirnet-hsa-8289	hsa-mir-19b-3p	MIMAT0000074	GFPT1	ENSG00000198380	2673	PAR-CLIP	21572407|20371350	1	1	0	Breast cancerous tissues
mirnet-hsa-8290	hsa-mir-19b-3p	MIMAT0000074	B4GALT1	ENSG00000086062	2683	HITS-CLIP	22473208	1	0	0	Breast cancerous tissues
mirnet-hsa-8291	hsa-mir-19b-3p	MIMAT0000074	GMFB	ENSG00000197045	2764	HITS-CLIP//PAR-CLIP	22473208|23592263|24398324|23446348|21572407|20371350	1	1	0	Breast cancerous tissues
mirnet-hsa-8292	hsa-mir-19b-3p	MIMAT0000074	GRK4	ENSG00000125388	2868	Immunoprecipitaion	22382630	1	0	0	Breast cancerous tissues
mirnet-hsa-8293	hsa-mir-19b-3p	MIMAT0000074	GRB10	ENSG00000106070	2887	PAR-CLIP	23446348|21572407|20371350	1	1	0	Breast cancerous tissues
mirnet-hsa-8294	hsa-mir-19b-3p	MIMAT0000074	NR3C1	ENSG00000113580	2908	Sequencing	20371350	1	0	0	Breast cancerous tissues
mirnet-hsa-8295	hsa-mir-19b-3p	MIMAT0000074	GRSF1	ENSG00000132463	2926	HITS-CLIP	22473208	1	1	0	Breast cancerous tissues
mirnet-hsa-8296	hsa-mir-19b-3p	MIMAT0000074	HADHB	ENSG00000138029	3032	PAR-CLIP	22012620	1	0	0	Breast cancerous tissues
mirnet-hsa-8297	hsa-mir-19b-3p	MIMAT0000074	HARS	ENSG00000170445	3035	Sequencing	20371350	1	0	0	Breast cancerous tissues
mirnet-hsa-8298	hsa-mir-19b-3p	MIMAT0000074	HHEX	ENSG00000152804	3087	Sequencing	20371350	1	0	0	Breast cancerous tissues
mirnet-hsa-8299	hsa-mir-19b-3p	MIMAT0000074	HIC1	ENSG00000177374	3090	HITS-CLIP	22473208	1	1	0	Breast cancerous tissues
mirnet-hsa-8300	hsa-mir-19b-3p	MIMAT0000074	HMGCS1	ENSG00000112972	3157	Sequencing	20371350	1	0	0	Breast cancerous tissues
mirnet-hsa-8301	hsa-mir-19b-3p	MIMAT0000074	HNRNPA1	ENSG00000135486	3178	Sequencing	20371350	1	1	0	Breast cancerous tissues
mirnet-hsa-8302	hsa-mir-19b-3p	MIMAT0000074	HNRNPF	ENSG00000169813	3185	PAR-CLIP	21572407|20371350	1	1	0	Breast cancerous tissues
mirnet-hsa-8303	hsa-mir-19b-3p	MIMAT0000074	HNRNPU	ENSG00000153187	3192	HITS-CLIP	22473208	1	1	0	Breast cancerous tissues
mirnet-hsa-8304	hsa-mir-19b-3p	MIMAT0000074	HOXA5	ENSG00000106004	3202	Sequencing	20371350	1	1	0	Breast cancerous tissues
mirnet-hsa-8305	hsa-mir-19b-3p	MIMAT0000074	HOXC8	ENSG00000037965	3224	Sequencing	20371350	1	0	0	Breast cancerous tissues
mirnet-hsa-8306	hsa-mir-19b-3p	MIMAT0000074	HPRT1	ENSG00000165704	3251	PAR-CLIP	20371350	1	1	0	Breast cancerous tissues
mirnet-hsa-8307	hsa-mir-19b-3p	MIMAT0000074	IMPDH1	ENSG00000106348	3614	HITS-CLIP//Sequencing	20371350|22473208	1	1	0	Breast cancerous tissues
mirnet-hsa-8308	hsa-mir-19b-3p	MIMAT0000074	ITGA2	ENSG00000164171	3673	PAR-CLIP	21572407	1	0	0	Breast cancerous tissues
mirnet-hsa-8309	hsa-mir-19b-3p	MIMAT0000074	ITPR1	ENSG00000150995	3708	HITS-CLIP	22473208	1	1	0	Breast cancerous tissues
mirnet-hsa-8310	hsa-mir-19b-3p	MIMAT0000074	JARID2	ENSG00000008083	3720	HITS-CLIP//Sequencing	20371350|22473208	1	1	0	Breast cancerous tissues
mirnet-hsa-8311	hsa-mir-19b-3p	MIMAT0000074	KCNJ2	ENSG00000123700	3759	PAR-CLIP	20371350	1	1	0	Breast cancerous tissues
mirnet-hsa-8312	hsa-mir-19b-3p	MIMAT0000074	LBR	ENSG00000143815	3930	Sequencing	20371350	1	1	0	Breast cancerous tissues
mirnet-hsa-8313	hsa-mir-19b-3p	MIMAT0000074	LDLR	ENSG00000130164	3949	HITS-CLIP//PAR-CLIP//Sequencing	20371350|22473208|22012620|21572407	1	1	0	Breast cancerous tissues
mirnet-hsa-8314	hsa-mir-19b-3p	MIMAT0000074	MXD1	ENSG00000059728	4084	Luciferase reporter assay//qRT-PCR//Western blot	24675462	1	1	0	Breast cancerous tissues
mirnet-hsa-8315	hsa-mir-19b-3p	MIMAT0000074	SMAD4	ENSG00000141646	4089	Luciferase reporter assay//PAR-CLIP//Sequencing	20371350|23446348|21572407|23998804	1	1	0	Breast cancerous tissues
mirnet-hsa-8316	hsa-mir-19b-3p	MIMAT0000074	SMAD5	ENSG00000113658	4090	HITS-CLIP	22473208	1	1	0	Breast cancerous tissues
mirnet-hsa-8317	hsa-mir-19b-3p	MIMAT0000074	MBNL1	ENSG00000152601	4154	HITS-CLIP//PAR-CLIP//Sequencing	20371350|22473208|21572407	1	1	0	Breast cancerous tissues
mirnet-hsa-8318	hsa-mir-19b-3p	MIMAT0000074	MCC	ENSG00000171444	4163	PAR-CLIP	21572407	1	0	0	Breast cancerous tissues
mirnet-hsa-8319	hsa-mir-19b-3p	MIMAT0000074	CD46	ENSG00000117335	4179	Sequencing	20371350	1	1	0	Breast cancerous tissues
mirnet-hsa-8320	hsa-mir-19b-3p	MIMAT0000074	MECP2	ENSG00000169057	4204	HITS-CLIP//PAR-CLIP	22473208|21572407	1	1	0	Breast cancerous tissues
mirnet-hsa-8321	hsa-mir-19b-3p	MIMAT0000074	MEF2A	ENSG00000068305	4205	HITS-CLIP	22473208	1	0	0	Breast cancerous tissues
mirnet-hsa-8322	hsa-mir-19b-3p	MIMAT0000074	MEF2D	ENSG00000116604	4209	Sequencing	20371350	1	0	0	Breast cancerous tissues
mirnet-hsa-8323	hsa-mir-19b-3p	MIMAT0000074	MAP3K1	ENSG00000095015	4214	HITS-CLIP	22473208	1	1	0	Breast cancerous tissues
mirnet-hsa-8324	hsa-mir-19b-3p	MIMAT0000074	KITLG	ENSG00000049130	4254	HITS-CLIP	23313552	1	0	0	Breast cancerous tissues
mirnet-hsa-8325	hsa-mir-19b-3p	MIMAT0000074	MAP3K9	ENSG00000006432	4293	PAR-CLIP	23592263	1	0	0	Breast cancerous tissues
mirnet-hsa-8326	hsa-mir-19b-3p	MIMAT0000074	AFF1	ENSG00000172493	4299	HITS-CLIP	22473208	1	1	0	Breast cancerous tissues
mirnet-hsa-8327	hsa-mir-19b-3p	MIMAT0000074	NR3C2	ENSG00000151623	4306	Sequencing	20371350	1	1	0	Breast cancerous tissues
mirnet-hsa-8328	hsa-mir-19b-3p	MIMAT0000074	MTHFD1	ENSG00000100714	4522	HITS-CLIP	23706177	1	0	0	Breast cancerous tissues
mirnet-hsa-8329	hsa-mir-19b-3p	MIMAT0000074	MTRR	ENSG00000124275	4552	Sequencing	20371350	1	1	0	Breast cancerous tissues
mirnet-hsa-8330	hsa-mir-19b-3p	MIMAT0000074	TRIM37	ENSG00000108395	4591	PAR-CLIP	24398324	1	0	0	Breast cancerous tissues
mirnet-hsa-8331	hsa-mir-19b-3p	MIMAT0000074	MYBL2	ENSG00000101057	4605	Immunoprecipitaion	22382630	1	0	0	Breast cancerous tissues
mirnet-hsa-8332	hsa-mir-19b-3p	MIMAT0000074	MYCN	ENSG00000134323	4613	Reporter assay	21654684	1	1	0	Breast cancerous tissues
mirnet-hsa-8333	hsa-mir-19b-3p	MIMAT0000074	NDUFB2	ENSG00000090266	4708	Sequencing	20371350	1	1	0	Breast cancerous tissues
mirnet-hsa-8334	hsa-mir-19b-3p	MIMAT0000074	NF1	ENSG00000196712	4763	HITS-CLIP	22473208	1	1	0	Breast cancerous tissues
mirnet-hsa-8335	hsa-mir-19b-3p	MIMAT0000074	NFIA	ENSG00000162599	4774	HITS-CLIP	23824327	1	1	0	Breast cancerous tissues
mirnet-hsa-8336	hsa-mir-19b-3p	MIMAT0000074	NFIB	ENSG00000147862	4781	PAR-CLIP//Sequencing	20371350|23592263|21572407	1	1	0	Breast cancerous tissues
mirnet-hsa-8337	hsa-mir-19b-3p	MIMAT0000074	CNOT4	ENSG00000080802	4850	PAR-CLIP//Sequencing	20371350|23592263|21572407	1	1	0	Breast cancerous tissues
mirnet-hsa-8338	hsa-mir-19b-3p	MIMAT0000074	ROR1	ENSG00000185483	4919	Sequencing	20371350	1	0	0	Breast cancerous tissues
mirnet-hsa-8339	hsa-mir-19b-3p	MIMAT0000074	TBC1D25	ENSG00000068354	4943	Sequencing	20371350	1	1	0	Breast cancerous tissues
mirnet-hsa-8340	hsa-mir-19b-3p	MIMAT0000074	OCRL	ENSG00000122126	4952	HITS-CLIP	22473208	1	1	0	Breast cancerous tissues
mirnet-hsa-8341	hsa-mir-19b-3p	MIMAT0000074	PAFAH1B2	ENSG00000168092	5049	PAR-CLIP	22012620|21572407|20371350	1	0	0	Breast cancerous tissues
mirnet-hsa-8342	hsa-mir-19b-3p	MIMAT0000074	PRKN	ENSG00000185345	5071	HITS-CLIP	22473208	1	0	0	Breast cancerous tissues
mirnet-hsa-8343	hsa-mir-19b-3p	MIMAT0000074	PDE4A	ENSG00000065989	5141	HITS-CLIP	22473208	1	1	0	Breast cancerous tissues
mirnet-hsa-8344	hsa-mir-19b-3p	MIMAT0000074	PDE4D	ENSG00000113448	5144	Sequencing	20371350	1	0	0	Breast cancerous tissues
mirnet-hsa-8345	hsa-mir-19b-3p	MIMAT0000074	PFN1	ENSG00000108518	5216	PAR-CLIP	22012620	1	1	0	Breast cancerous tissues
mirnet-hsa-8346	hsa-mir-19b-3p	MIMAT0000074	PFN2	ENSG00000070087	5217	PAR-CLIP	23446348|21572407|20371350	1	1	0	Breast cancerous tissues
mirnet-hsa-8347	hsa-mir-19b-3p	MIMAT0000074	PGK1	ENSG00000102144	5230	HITS-CLIP	22473208	1	0	0	Breast cancerous tissues
mirnet-hsa-8348	hsa-mir-19b-3p	MIMAT0000074	PITX1	ENSG00000069011	5307	Luciferase reporter assay//Western blot	25643913	1	0	0	Breast cancerous tissues
mirnet-hsa-8349	hsa-mir-19b-3p	MIMAT0000074	PKM	ENSG00000067225	5315	PAR-CLIP	26701625	1	1	0	Breast cancerous tissues
mirnet-hsa-8350	hsa-mir-19b-3p	MIMAT0000074	PKNOX1	ENSG00000160199	5316	Luciferase reporter assay	27123834	1	0	0	Breast cancerous tissues
mirnet-hsa-8351	hsa-mir-19b-3p	MIMAT0000074	PLAU	ENSG00000122861	5328	HITS-CLIP	22473208	1	0	0	Breast cancerous tissues
mirnet-hsa-8352	hsa-mir-19b-3p	MIMAT0000074	UBL3	ENSG00000122042	5412	HITS-CLIP	23706177	1	1	0	Breast cancerous tissues
mirnet-hsa-8353	hsa-mir-19b-3p	MIMAT0000074	PPARA	ENSG00000186951	5465	HITS-CLIP	22473208	1	1	0	Breast cancerous tissues
mirnet-hsa-8354	hsa-mir-19b-3p	MIMAT0000074	PPP2R5E	ENSG00000154001	5529	Luciferase reporter assay//PAR-CLIP	20190740|23592263|27720936	1	1	0	Breast cancerous tissues
mirnet-hsa-8355	hsa-mir-19b-3p	MIMAT0000074	PRKAA1	ENSG00000132356	5562	HITS-CLIP//Luciferase reporter assay//Sequencing	20190740|20371350|22473208	1	1	0	Breast cancerous tissues
mirnet-hsa-8356	hsa-mir-19b-3p	MIMAT0000074	PRKACB	ENSG00000142875	5567	PAR-CLIP//Sequencing	20371350|21572407	1	1	0	Breast cancerous tissues
mirnet-hsa-8357	hsa-mir-19b-3p	MIMAT0000074	MAPK1	ENSG00000100030	5594	PAR-CLIP	24398324|23446348|22012620|21572407|20371350	1	1	0	Breast cancerous tissues
mirnet-hsa-8358	hsa-mir-19b-3p	MIMAT0000074	MAP2K3	ENSG00000034152	5606	HITS-CLIP	22473208	1	1	0	Breast cancerous tissues
mirnet-hsa-8359	hsa-mir-19b-3p	MIMAT0000074	PSAP	ENSG00000197746	5660	HITS-CLIP//Sequencing	20371350|22473208	1	1	0	Breast cancerous tissues
mirnet-hsa-8360	hsa-mir-19b-3p	MIMAT0000074	PSG4	ENSG00000243137	5672	Immunoprecipitaion	22382630	1	0	0	Breast cancerous tissues
mirnet-hsa-8361	hsa-mir-19b-3p	MIMAT0000074	PSMD9	ENSG00000110801	5715	Sequencing	20371350	1	0	0	Breast cancerous tissues
mirnet-hsa-8362	hsa-mir-19b-3p	MIMAT0000074	PTEN	ENSG00000171862	5728	HITS-CLIP//In situ hybridization//Luciferase reporter assay//qRT-PCR//Western blot	20008935|20190740|23603256|22473208|23824915|23433743	1	1	0	Breast cancerous tissues
mirnet-hsa-8363	hsa-mir-19b-3p	MIMAT0000074	PTPN4	ENSG00000088179	5775	Sequencing	20371350	1	1	0	Breast cancerous tissues
mirnet-hsa-8364	hsa-mir-19b-3p	MIMAT0000074	PTPRB	ENSG00000127329	5787	PAR-CLIP	23592263	1	0	0	Breast cancerous tissues
mirnet-hsa-8365	hsa-mir-19b-3p	MIMAT0000074	PTPRG	ENSG00000144724	5793	PAR-CLIP//Sequencing	20371350|21572407	1	0	0	Breast cancerous tissues
mirnet-hsa-8366	hsa-mir-19b-3p	MIMAT0000074	RAB1A	ENSG00000138069	5861	PAR-CLIP//Sequencing	20371350|21572407	1	1	0	Breast cancerous tissues
mirnet-hsa-8367	hsa-mir-19b-3p	MIMAT0000074	RAB5B	ENSG00000111540	5869	HITS-CLIP//PAR-CLIP//Sequencing	20371350|22473208|23592263|23446348|21572407|27292025	1	0	0	Breast cancerous tissues
mirnet-hsa-8368	hsa-mir-19b-3p	MIMAT0000074	RAF1	ENSG00000132155	5894	HITS-CLIP	22473208	1	1	0	Breast cancerous tissues
mirnet-hsa-8369	hsa-mir-19b-3p	MIMAT0000074	RAN	ENSG00000132341	5901	HITS-CLIP//PAR-CLIP	22473208|23446348|22012620|21572407|20371350|27292025	1	1	0	Breast cancerous tissues
mirnet-hsa-8370	hsa-mir-19b-3p	MIMAT0000074	RAP1A	ENSG00000116473	5906	HITS-CLIP//PAR-CLIP	22473208|21572407	1	1	0	Breast cancerous tissues
mirnet-hsa-8371	hsa-mir-19b-3p	MIMAT0000074	RAP1B	ENSG00000127314	5908	PAR-CLIP	23446348|27292025	1	0	0	Breast cancerous tissues
mirnet-hsa-8372	hsa-mir-19b-3p	MIMAT0000074	RASA1	ENSG00000145715	5921	HITS-CLIP	22473208	1	1	0	Breast cancerous tissues
mirnet-hsa-8373	hsa-mir-19b-3p	MIMAT0000074	RBBP8	ENSG00000101773	5932	HITS-CLIP	22473208	1	0	0	Breast cancerous tissues
mirnet-hsa-8374	hsa-mir-19b-3p	MIMAT0000074	RNASE1	ENSG00000129538	6035	Immunoprecipitaion	22382630	1	0	0	Breast cancerous tissues
mirnet-hsa-8375	hsa-mir-19b-3p	MIMAT0000074	RORA	ENSG00000069667	6095	PAR-CLIP	21572407|20371350	1	1	0	Breast cancerous tissues
mirnet-hsa-8376	hsa-mir-19b-3p	MIMAT0000074	RPA2	ENSG00000117748	6118	Sequencing	20371350	1	1	0	Breast cancerous tissues
mirnet-hsa-8377	hsa-mir-19b-3p	MIMAT0000074	RPS4Y1	ENSG00000129824	6192	HITS-CLIP	22473208	1	1	0	Breast cancerous tissues
mirnet-hsa-8378	hsa-mir-19b-3p	MIMAT0000074	CLIP1	ENSG00000130779	6249	HITS-CLIP//PAR-CLIP//Sequencing	20371350|22473208|24398324|23446348|21572407	1	1	0	Breast cancerous tissues
mirnet-hsa-8379	hsa-mir-19b-3p	MIMAT0000074	SATB1	ENSG00000182568	6304	PAR-CLIP	23446348|21572407	1	1	0	Breast cancerous tissues
mirnet-hsa-8380	hsa-mir-19b-3p	MIMAT0000074	MSMO1	ENSG00000052802	6307	HITS-CLIP//PAR-CLIP	22473208|21572407	1	1	0	Breast cancerous tissues
mirnet-hsa-8381	hsa-mir-19b-3p	MIMAT0000074	ATXN1	ENSG00000124788	6310	HITS-CLIP//Luciferase reporter assay//qRT-PCR//Sequencing//Western blot	18758459|20371350|22473208	1	1	0	Breast cancerous tissues
mirnet-hsa-8382	hsa-mir-19b-3p	MIMAT0000074	ATXN7	ENSG00000163635	6314	HITS-CLIP	22473208	1	0	0	Breast cancerous tissues
mirnet-hsa-8383	hsa-mir-19b-3p	MIMAT0000074	SCD	ENSG00000099194	6319	HITS-CLIP	22473208	1	1	0	Breast cancerous tissues
mirnet-hsa-8384	hsa-mir-19b-3p	MIMAT0000074	SEL1L	ENSG00000071537	6400	HITS-CLIP	22473208	1	1	0	Breast cancerous tissues
mirnet-hsa-8385	hsa-mir-19b-3p	MIMAT0000074	SRSF7	ENSG00000115875	6432	Sequencing	20371350	1	0	0	Breast cancerous tissues
mirnet-hsa-8386	hsa-mir-19b-3p	MIMAT0000074	SGK1	ENSG00000118515	6446	HITS-CLIP//PAR-CLIP	22473208|23592263	1	1	0	Breast cancerous tissues
mirnet-hsa-8387	hsa-mir-19b-3p	MIMAT0000074	SKIL	ENSG00000136603	6498	PAR-CLIP	24398324|23446348|22012620|21572407|20371350	1	1	0	Breast cancerous tissues
mirnet-hsa-8388	hsa-mir-19b-3p	MIMAT0000074	SLC6A8	ENSG00000130821	6535	PAR-CLIP	21572407|20371350	1	1	0	Breast cancerous tissues
mirnet-hsa-8389	hsa-mir-19b-3p	MIMAT0000074	SLC9A1	ENSG00000090020	6548	HITS-CLIP	22473208	1	1	0	Breast cancerous tissues
mirnet-hsa-8390	hsa-mir-19b-3p	MIMAT0000074	SMARCA2	ENSG00000080503	6595	HITS-CLIP//Sequencing	20371350|22473208	1	1	0	Breast cancerous tissues
mirnet-hsa-8391	hsa-mir-19b-3p	MIMAT0000074	SON	ENSG00000159140	6651	Sequencing	20371350	1	1	0	Breast cancerous tissues
mirnet-hsa-8392	hsa-mir-19b-3p	MIMAT0000074	SOX4	ENSG00000124766	6659	PAR-CLIP	23592263|24398324|23446348|21572407|20371350	1	1	0	Breast cancerous tissues
mirnet-hsa-8393	hsa-mir-19b-3p	MIMAT0000074	ST13	ENSG00000100380	6767	Immunoprecipitaion	22382630	1	0	0	Breast cancerous tissues
mirnet-hsa-8394	hsa-mir-19b-3p	MIMAT0000074	STAT5B	ENSG00000173757	6777	HITS-CLIP	23313552	1	0	0	Breast cancerous tissues
mirnet-hsa-8395	hsa-mir-19b-3p	MIMAT0000074	ELOVL4	ENSG00000118402	6785	Sequencing	20371350	1	0	0	Breast cancerous tissues
mirnet-hsa-8396	hsa-mir-19b-3p	MIMAT0000074	STK4	ENSG00000101109	6789	HITS-CLIP	22473208	1	1	0	Breast cancerous tissues
mirnet-hsa-8397	hsa-mir-19b-3p	MIMAT0000074	VAMP1	ENSG00000139190	6843	HITS-CLIP	22473208	1	0	0	Breast cancerous tissues
mirnet-hsa-8398	hsa-mir-19b-3p	MIMAT0000074	TAF4	ENSG00000130699	6874	HITS-CLIP//Sequencing	20371350|22473208	1	1	0	Breast cancerous tissues
mirnet-hsa-8399	hsa-mir-19b-3p	MIMAT0000074	TCF4	ENSG00000196628	6925	Sequencing	20371350	1	0	0	Breast cancerous tissues
mirnet-hsa-8400	hsa-mir-19b-3p	MIMAT0000074	TMBIM6	ENSG00000139644	7009	CLASH//HITS-CLIP//PAR-CLIP	23622248|22473208|23592263|23446348	1	1	0	Breast cancerous tissues
mirnet-hsa-8401	hsa-mir-19b-3p	MIMAT0000074	TGFB1	ENSG00000105329	7040	qRT-PCR	23433743	1	0	0	Breast cancerous tissues
mirnet-hsa-8402	hsa-mir-19b-3p	MIMAT0000074	TGFBR2	ENSG00000163513	7048	HITS-CLIP//Luciferase reporter assay//Microarray//PAR-CLIP//qRT-PCR//Sequencing//Western blot	19435428|20371350|22473208|22012620|21572407|27098600|28083843	1	1	0	Breast cancerous tissues
mirnet-hsa-8403	hsa-mir-19b-3p	MIMAT0000074	TGIF1	ENSG00000177426	7050	PAR-CLIP	22012620|21572407	1	1	0	Breast cancerous tissues
mirnet-hsa-8404	hsa-mir-19b-3p	MIMAT0000074	THBS1	ENSG00000137801	7057	PAR-CLIP	23592263	1	1	0	Breast cancerous tissues
mirnet-hsa-8405	hsa-mir-19b-3p	MIMAT0000074	THOP1	ENSG00000172009	7064	Sequencing	20371350	1	1	0	Breast cancerous tissues
mirnet-hsa-8406	hsa-mir-19b-3p	MIMAT0000074	KLF10	ENSG00000155090	7071	Sequencing	20371350	1	1	0	Breast cancerous tissues
mirnet-hsa-8407	hsa-mir-19b-3p	MIMAT0000074	TLR2	ENSG00000137462	7097	Luciferase reporter assay//qRT-PCR//Western blot	22105995	1	0	0	Breast cancerous tissues
mirnet-hsa-8408	hsa-mir-19b-3p	MIMAT0000074	GPR137B	ENSG00000077585	7107	HITS-CLIP	22473208	1	1	0	Breast cancerous tissues
mirnet-hsa-8409	hsa-mir-19b-3p	MIMAT0000074	TNFAIP3	ENSG00000118503	7128	HITS-CLIP//Luciferase reporter assay//qRT-PCR//Western blot	22473208|27919278	1	0	0	Breast cancerous tissues
mirnet-hsa-8410	hsa-mir-19b-3p	MIMAT0000074	TNFRSF1B	ENSG00000028137	7133	HITS-CLIP	22473208	1	0	0	Breast cancerous tissues
mirnet-hsa-8411	hsa-mir-19b-3p	MIMAT0000074	TP53	ENSG00000141510	7157	HITS-CLIP//Immunoblot//Immunohistochemistry//Luciferase reporter assay//qRT-PCR	22473208|24742936	1	1	0	Breast cancerous tissues
mirnet-hsa-8412	hsa-mir-19b-3p	MIMAT0000074	TRPC3	ENSG00000138741	7222	PAR-CLIP//Sequencing	20371350|21572407	1	0	0	Breast cancerous tissues
mirnet-hsa-8413	hsa-mir-19b-3p	MIMAT0000074	UBE2A	ENSG00000077721	7319	PAR-CLIP	21572407	1	1	0	Breast cancerous tissues
mirnet-hsa-8414	hsa-mir-19b-3p	MIMAT0000074	UBE2D3	ENSG00000109332	7323	PAR-CLIP	23446348	1	1	0	Breast cancerous tissues
mirnet-hsa-8415	hsa-mir-19b-3p	MIMAT0000074	WEE1	ENSG00000166483	7465	Sequencing	20371350	1	0	0	Breast cancerous tissues
mirnet-hsa-8416	hsa-mir-19b-3p	MIMAT0000074	WNT7B	ENSG00000188064	7477	PAR-CLIP	23592263|26701625	1	0	0	Breast cancerous tissues
mirnet-hsa-8417	hsa-mir-19b-3p	MIMAT0000074	YY1	ENSG00000100811	7528	PAR-CLIP	23592263|23446348|21572407|20371350	1	1	0	Breast cancerous tissues
mirnet-hsa-8418	hsa-mir-19b-3p	MIMAT0000074	ZNF711	ENSG00000147180	7552	Sequencing	20371350	1	1	0	Breast cancerous tissues
mirnet-hsa-8419	hsa-mir-19b-3p	MIMAT0000074	ZNF134	ENSG00000213762	7693	PAR-CLIP	23446348|21572407|20371350	1	1	0	Breast cancerous tissues
mirnet-hsa-8420	hsa-mir-19b-3p	MIMAT0000074	ZNF138	ENSG00000197008	7697	PAR-CLIP	21572407	1	1	0	Breast cancerous tissues
mirnet-hsa-8421	hsa-mir-19b-3p	MIMAT0000074	ZNF154	ENSG00000179909	7710	HITS-CLIP//PAR-CLIP	23446348|21572407|20371350	1	0	0	Breast cancerous tissues
mirnet-hsa-8422	hsa-mir-19b-3p	MIMAT0000074	ZMYM2	ENSG00000121741	7750	Sequencing	20371350	1	1	0	Breast cancerous tissues
mirnet-hsa-8423	hsa-mir-19b-3p	MIMAT0000074	ZFAND5	ENSG00000107372	7763	PAR-CLIP//Sequencing	20371350|23446348|21572407	1	1	0	Breast cancerous tissues
mirnet-hsa-8424	hsa-mir-19b-3p	MIMAT0000074	ZNF217	ENSG00000171940	7764	HITS-CLIP//Sequencing	20371350|22473208	1	1	0	Breast cancerous tissues
mirnet-hsa-8425	hsa-mir-19b-3p	MIMAT0000074	PTP4A1	ENSG00000112245	7803	Sequencing	20371350	1	1	0	Breast cancerous tissues
mirnet-hsa-8426	hsa-mir-19b-3p	MIMAT0000074	LRP8	ENSG00000157193	7804	Sequencing	20371350	1	1	0	Breast cancerous tissues
mirnet-hsa-8427	hsa-mir-19b-3p	MIMAT0000074	SLMAP	ENSG00000163681	7871	Sequencing	20371350	1	1	0	Breast cancerous tissues
mirnet-hsa-8428	hsa-mir-19b-3p	MIMAT0000074	MLLT10	ENSG00000078403	8028	PAR-CLIP	23592263|27292025	1	1	0	Breast cancerous tissues
mirnet-hsa-8429	hsa-mir-19b-3p	MIMAT0000074	CUL5	ENSG00000166266	8065	qRT-PCR//Western blot	22561557	1	0	0	Breast cancerous tissues
mirnet-hsa-8430	hsa-mir-19b-3p	MIMAT0000074	FXR1	ENSG00000114416	8087	HITS-CLIP//PAR-CLIP	22473208|26701625	1	1	0	Breast cancerous tissues
mirnet-hsa-8431	hsa-mir-19b-3p	MIMAT0000074	NCOA3	ENSG00000124151	8202	Western blot	19706389	1	1	0	Breast cancerous tissues
mirnet-hsa-8432	hsa-mir-19b-3p	MIMAT0000074	FZD6	ENSG00000164930	8323	HITS-CLIP//PAR-CLIP	22473208|23592263|24398324|21572407|20371350	1	1	0	Breast cancerous tissues
mirnet-hsa-8433	hsa-mir-19b-3p	MIMAT0000074	HIST2H4A	ENSG00000270882	8370	PAR-CLIP	23592263|23446348|20371350	1	0	0	Breast cancerous tissues
mirnet-hsa-8434	hsa-mir-19b-3p	MIMAT0000074	PIK3R3	ENSG00000117461	8503	HITS-CLIP	22473208	1	1	0	Breast cancerous tissues
mirnet-hsa-8435	hsa-mir-19b-3p	MIMAT0000074	IFITM1	ENSG00000185885	8519	PAR-CLIP	27292025	1	0	0	Breast cancerous tissues
mirnet-hsa-8436	hsa-mir-19b-3p	MIMAT0000074	GCM1	ENSG00000137270	8521	Luciferase reporter assay	23438603	1	1	0	Breast cancerous tissues
mirnet-hsa-8437	hsa-mir-19b-3p	MIMAT0000074	DEGS1	ENSG00000143753	8560	CLASH	23622248	1	1	0	Breast cancerous tissues
mirnet-hsa-8438	hsa-mir-19b-3p	MIMAT0000074	SLC25A12	ENSG00000115840	8604	HITS-CLIP	22473208	1	0	0	Breast cancerous tissues
mirnet-hsa-8439	hsa-mir-19b-3p	MIMAT0000074	SOCS1	ENSG00000185338	8651	HITS-CLIP//Luciferase reporter assay//PAR-CLIP//Western blot	18728182|22473208|23592263|22291592	1	1	0	Breast cancerous tissues
mirnet-hsa-8440	hsa-mir-19b-3p	MIMAT0000074	DDX3Y	ENSG00000067048	8653	HITS-CLIP	22473208	1	1	0	Breast cancerous tissues
mirnet-hsa-8441	hsa-mir-19b-3p	MIMAT0000074	TNKS	ENSG00000173273	8658	HITS-CLIP	22473208	1	0	0	Breast cancerous tissues
mirnet-hsa-8442	hsa-mir-19b-3p	MIMAT0000074	STX16	ENSG00000124222	8675	PAR-CLIP	23592263	1	0	0	Breast cancerous tissues
mirnet-hsa-8443	hsa-mir-19b-3p	MIMAT0000074	CD164	ENSG00000135535	8763	PAR-CLIP	23592263|21572407|27292025	1	1	0	Breast cancerous tissues
mirnet-hsa-8444	hsa-mir-19b-3p	MIMAT0000074	TNFRSF11A	ENSG00000141655	8792	PAR-CLIP	21572407	1	0	0	Breast cancerous tissues
mirnet-hsa-8445	hsa-mir-19b-3p	MIMAT0000074	TNFRSF10B	ENSG00000120889	8795	PAR-CLIP	23592263|23446348|26701625	1	1	0	Breast cancerous tissues
mirnet-hsa-8446	hsa-mir-19b-3p	MIMAT0000074	KAT2B	ENSG00000114166	8850	Luciferase reporter assay//Western blot	18728182	1	1	0	Breast cancerous tissues
mirnet-hsa-8447	hsa-mir-19b-3p	MIMAT0000074	MBD4	ENSG00000129071	8930	HITS-CLIP	22473208	1	1	0	Breast cancerous tissues
mirnet-hsa-8448	hsa-mir-19b-3p	MIMAT0000074	USP13	ENSG00000058056	8975	PAR-CLIP	21572407	1	1	0	Breast cancerous tissues
mirnet-hsa-8449	hsa-mir-19b-3p	MIMAT0000074	WASL	ENSG00000106299	8976	PAR-CLIP	21572407|20371350	1	1	0	Breast cancerous tissues
mirnet-hsa-8450	hsa-mir-19b-3p	MIMAT0000074	ATP6V0E1	ENSG00000113732	8992	HITS-CLIP//PAR-CLIP	22473208|27292025	1	1	0	Breast cancerous tissues
mirnet-hsa-8451	hsa-mir-19b-3p	MIMAT0000074	MAP3K14	ENSG00000282637	9020	HITS-CLIP	22473208	1	0	0	Breast cancerous tissues
mirnet-hsa-8452	hsa-mir-19b-3p	MIMAT0000074	SOCS3	ENSG00000184557	9021	HITS-CLIP	22473208	1	1	0	Breast cancerous tissues
mirnet-hsa-8453	hsa-mir-19b-3p	MIMAT0000074	MAP7	ENSG00000135525	9053	Sequencing	20371350	1	0	0	Breast cancerous tissues
mirnet-hsa-8454	hsa-mir-19b-3p	MIMAT0000074	USP8	ENSG00000138592	9101	PAR-CLIP	23446348|20371350	1	1	0	Breast cancerous tissues
mirnet-hsa-8455	hsa-mir-19b-3p	MIMAT0000074	MTMR6	ENSG00000139505	9107	HITS-CLIP//PAR-CLIP	23592263|23446348|21572407|20371350|26701625|27292025	1	0	0	Breast cancerous tissues
mirnet-hsa-8456	hsa-mir-19b-3p	MIMAT0000074	DLG5	ENSG00000274429	9231	PAR-CLIP	23592263|21572407|20371350	1	1	0	Breast cancerous tissues
mirnet-hsa-8457	hsa-mir-19b-3p	MIMAT0000074	BCL7B	ENSG00000106635	9275	HITS-CLIP	22473208	1	0	0	Breast cancerous tissues
mirnet-hsa-8458	hsa-mir-19b-3p	MIMAT0000074	S1PR2	ENSG00000267534	9294	HITS-CLIP	22473208	1	0	0	Breast cancerous tissues
mirnet-hsa-8459	hsa-mir-19b-3p	MIMAT0000074	VAMP3	ENSG00000049245	9341	HITS-CLIP//Sequencing	20371350|22473208	1	1	0	Breast cancerous tissues
mirnet-hsa-8460	hsa-mir-19b-3p	MIMAT0000074	ZFYVE9	ENSG00000157077	9372	PAR-CLIP	23592263|26701625|27292025	1	1	0	Breast cancerous tissues
mirnet-hsa-8461	hsa-mir-19b-3p	MIMAT0000074	QKI	ENSG00000112531	9444	PAR-CLIP	23446348|21572407	1	1	0	Breast cancerous tissues
mirnet-hsa-8462	hsa-mir-19b-3p	MIMAT0000074	HOMER1	ENSG00000152413	9456	HITS-CLIP	23824327|27418678	1	0	0	Breast cancerous tissues
mirnet-hsa-8463	hsa-mir-19b-3p	MIMAT0000074	EIF4E2	ENSG00000135930	9470	HITS-CLIP	22473208	1	1	0	Breast cancerous tissues
mirnet-hsa-8464	hsa-mir-19b-3p	MIMAT0000074	ATG5	ENSG00000057663	9474	HITS-CLIP	22473208	1	1	0	Breast cancerous tissues
mirnet-hsa-8465	hsa-mir-19b-3p	MIMAT0000074	SLC4A7	ENSG00000033867	9497	Sequencing	20371350	1	0	0	Breast cancerous tissues
mirnet-hsa-8466	hsa-mir-19b-3p	MIMAT0000074	VPS4B	ENSG00000119541	9525	Sequencing	20371350	1	1	0	Breast cancerous tissues
mirnet-hsa-8467	hsa-mir-19b-3p	MIMAT0000074	CLOCK	ENSG00000134852	9575	HITS-CLIP//PAR-CLIP	22473208|22012620	1	1	0	Breast cancerous tissues
mirnet-hsa-8468	hsa-mir-19b-3p	MIMAT0000074	CTR9	ENSG00000198730	9646	Sequencing	20371350	1	1	0	Breast cancerous tissues
mirnet-hsa-8469	hsa-mir-19b-3p	MIMAT0000074	RAPGEF2	ENSG00000109756	9693	HITS-CLIP	22473208	1	1	0	Breast cancerous tissues
mirnet-hsa-8470	hsa-mir-19b-3p	MIMAT0000074	PPP6R2	ENSG00000100239	9701	Sequencing	20371350	1	0	0	Breast cancerous tissues
mirnet-hsa-8471	hsa-mir-19b-3p	MIMAT0000074	SECISBP2L	ENSG00000138593	9728	HITS-CLIP//PAR-CLIP//Sequencing	20371350|22473208|23592263|26701625	1	1	0	Breast cancerous tissues
mirnet-hsa-8472	hsa-mir-19b-3p	MIMAT0000074	USP34	ENSG00000115464	9736	Immunoprecipitaion	22382630	1	1	0	Breast cancerous tissues
mirnet-hsa-8473	hsa-mir-19b-3p	MIMAT0000074	HDAC4	ENSG00000068024	9759	HITS-CLIP	22473208	1	0	0	Breast cancerous tissues
mirnet-hsa-8474	hsa-mir-19b-3p	MIMAT0000074	MLEC	ENSG00000110917	9761	HITS-CLIP//PAR-CLIP	22473208|21572407|20371350	1	1	0	Breast cancerous tissues
mirnet-hsa-8475	hsa-mir-19b-3p	MIMAT0000074	RASSF2	ENSG00000101265	9770	HITS-CLIP//Sequencing	20371350|22473208	1	1	0	Breast cancerous tissues
mirnet-hsa-8476	hsa-mir-19b-3p	MIMAT0000074	SNX17	ENSG00000115234	9784	HITS-CLIP	22473208	1	1	0	Breast cancerous tissues
mirnet-hsa-8477	hsa-mir-19b-3p	MIMAT0000074	MRPL19	ENSG00000115364	9801	Sequencing	20371350	1	0	0	Breast cancerous tissues
mirnet-hsa-8478	hsa-mir-19b-3p	MIMAT0000074	GIT2	ENSG00000139436	9815	HITS-CLIP	22473208	1	1	0	Breast cancerous tissues
mirnet-hsa-8479	hsa-mir-19b-3p	MIMAT0000074	ARHGAP11A	ENSG00000198826	9824	Sequencing	20371350	1	1	0	Breast cancerous tissues
mirnet-hsa-8480	hsa-mir-19b-3p	MIMAT0000074	SPATA2	ENSG00000158480	9825	HITS-CLIP//PAR-CLIP//Sequencing	20371350|22473208|23446348|26701625|27292025	1	1	0	Breast cancerous tissues
mirnet-hsa-8481	hsa-mir-19b-3p	MIMAT0000074	GINS1	ENSG00000101003	9837	HITS-CLIP	22473208	1	1	0	Breast cancerous tissues
mirnet-hsa-8482	hsa-mir-19b-3p	MIMAT0000074	CEP350	ENSG00000135837	9857	HITS-CLIP//PAR-CLIP//Sequencing	20371350|22473208|23446348|21572407	1	1	0	Breast cancerous tissues
mirnet-hsa-8483	hsa-mir-19b-3p	MIMAT0000074	CEP170	ENSG00000276725	9859	PAR-CLIP	23446348|20371350	1	0	0	Breast cancerous tissues
mirnet-hsa-8484	hsa-mir-19b-3p	MIMAT0000074	TBC1D4	ENSG00000136111	9882	Sequencing	20371350	1	1	0	Breast cancerous tissues
mirnet-hsa-8485	hsa-mir-19b-3p	MIMAT0000074	KLHL21	ENSG00000162413	9903	Sequencing	20371350	1	1	0	Breast cancerous tissues
mirnet-hsa-8486	hsa-mir-19b-3p	MIMAT0000074	G3BP2	ENSG00000138757	9908	PAR-CLIP	24398324|23446348|22012620|21572407|20371350	1	1	0	Breast cancerous tissues
mirnet-hsa-8487	hsa-mir-19b-3p	MIMAT0000074	LPGAT1	ENSG00000123684	9926	Sequencing	20371350	1	1	0	Breast cancerous tissues
mirnet-hsa-8488	hsa-mir-19b-3p	MIMAT0000074	WDR1	ENSG00000071127	9948	HITS-CLIP	22473208	1	1	0	Breast cancerous tissues
mirnet-hsa-8489	hsa-mir-19b-3p	MIMAT0000074	BCL2L11	ENSG00000153094	10018	Luciferase reporter assay	18728182|20190740	1	1	0	Breast cancerous tissues
mirnet-hsa-8490	hsa-mir-19b-3p	MIMAT0000074	HIPK3	ENSG00000110422	10114	HITS-CLIP//Luciferase reporter assay	17575136|22473208	1	1	0	Breast cancerous tissues
mirnet-hsa-8491	hsa-mir-19b-3p	MIMAT0000074	MBNL2	ENSG00000139793	10150	HITS-CLIP	22473208	1	1	0	Breast cancerous tissues
mirnet-hsa-8492	hsa-mir-19b-3p	MIMAT0000074	PLXNC1	ENSG00000136040	10154	HITS-CLIP	22473208	1	0	0	Breast cancerous tissues
mirnet-hsa-8493	hsa-mir-19b-3p	MIMAT0000074	RNF41	ENSG00000181852	10193	Sequencing	20371350	1	1	0	Breast cancerous tissues
mirnet-hsa-8494	hsa-mir-19b-3p	MIMAT0000074	MPHOSPH9	ENSG00000051825	10198	Sequencing	20371350	1	0	0	Breast cancerous tissues
mirnet-hsa-8495	hsa-mir-19b-3p	MIMAT0000074	NUTF2	ENSG00000102898	10204	CLASH	23622248	1	1	0	Breast cancerous tissues
mirnet-hsa-8496	hsa-mir-19b-3p	MIMAT0000074	STX6	ENSG00000135823	10228	HITS-CLIP//PAR-CLIP	22473208|23592263|23446348|21572407	1	1	0	Breast cancerous tissues
mirnet-hsa-8497	hsa-mir-19b-3p	MIMAT0000074	DCAF7	ENSG00000136485	10238	HITS-CLIP//PAR-CLIP//Sequencing	20371350|22473208|21572407	1	1	0	Breast cancerous tissues
mirnet-hsa-8498	hsa-mir-19b-3p	MIMAT0000074	AP3S2	ENSG00000157823	10239	PAR-CLIP//Sequencing	20371350	1	0	0	Breast cancerous tissues
mirnet-hsa-8499	hsa-mir-19b-3p	MIMAT0000074	DNAJA2	ENSG00000069345	10294	Sequencing	20371350	1	1	0	Breast cancerous tissues
mirnet-hsa-8500	hsa-mir-19b-3p	MIMAT0000074	DSCR3	ENSG00000157538	10311	HITS-CLIP	22473208	1	0	0	Breast cancerous tissues
mirnet-hsa-8501	hsa-mir-19b-3p	MIMAT0000074	TNIP1	ENSG00000145901	10318	HITS-CLIP	22473208	1	0	0	Breast cancerous tissues
mirnet-hsa-8502	hsa-mir-19b-3p	MIMAT0000074	IKZF1	ENSG00000185811	10320	HITS-CLIP	22473208	1	0	0	Breast cancerous tissues
mirnet-hsa-8503	hsa-mir-19b-3p	MIMAT0000074	BTN2A2	ENSG00000124508	10385	Immunoprecipitaion	22382630	1	0	0	Breast cancerous tissues
mirnet-hsa-8504	hsa-mir-19b-3p	MIMAT0000074	NDRG1	ENSG00000104419	10397	PAR-CLIP	21572407	1	0	0	Breast cancerous tissues
mirnet-hsa-8505	hsa-mir-19b-3p	MIMAT0000074	ZER1	ENSG00000160445	10444	Sequencing	20371350	1	1	0	Breast cancerous tissues
mirnet-hsa-8506	hsa-mir-19b-3p	MIMAT0000074	ZBTB18	ENSG00000179456	10472	HITS-CLIP//PAR-CLIP	22473208|20371350	1	1	0	Breast cancerous tissues
mirnet-hsa-8507	hsa-mir-19b-3p	MIMAT0000074	SLC9A6	ENSG00000198689	10479	HITS-CLIP	22473208	1	1	0	Breast cancerous tissues
mirnet-hsa-8508	hsa-mir-19b-3p	MIMAT0000074	SEC23B	ENSG00000101310	10483	Sequencing	20371350	1	1	0	Breast cancerous tissues
mirnet-hsa-8509	hsa-mir-19b-3p	MIMAT0000074	SEMA6B	ENSG00000167680	10501	Sequencing	20371350	1	0	0	Breast cancerous tissues
mirnet-hsa-8510	hsa-mir-19b-3p	MIMAT0000074	CHERP	ENSG00000085872	10523	HITS-CLIP	19536157	1	1	0	Breast cancerous tissues
mirnet-hsa-8511	hsa-mir-19b-3p	MIMAT0000074	ARFGEF1	ENSG00000066777	10565	HITS-CLIP	22473208	1	1	0	Breast cancerous tissues
mirnet-hsa-8512	hsa-mir-19b-3p	MIMAT0000074	SIVA1	ENSG00000184990	10572	HITS-CLIP//PAR-CLIP	22473208|20371350	1	1	0	Breast cancerous tissues
mirnet-hsa-8513	hsa-mir-19b-3p	MIMAT0000074	PAICS	ENSG00000128050	10606	HITS-CLIP//PAR-CLIP	22473208|21572407|20371350|26701625|27292025	1	1	0	Breast cancerous tissues
mirnet-hsa-8514	hsa-mir-19b-3p	MIMAT0000074	TGOLN2	ENSG00000152291	10618	HITS-CLIP//PAR-CLIP	22473208|23592263|21572407|26701625	1	1	0	Breast cancerous tissues
mirnet-hsa-8515	hsa-mir-19b-3p	MIMAT0000074	SLC12A7	ENSG00000113504	10723	PAR-CLIP	22012620	1	0	0	Breast cancerous tissues
mirnet-hsa-8516	hsa-mir-19b-3p	MIMAT0000074	ZMYND11	ENSG00000015171	10771	HITS-CLIP//PAR-CLIP	22473208|20371350	1	1	0	Breast cancerous tissues
mirnet-hsa-8517	hsa-mir-19b-3p	MIMAT0000074	ARPP19	ENSG00000128989	10776	HITS-CLIP//PAR-CLIP	22473208|23592263	1	1	0	Breast cancerous tissues
mirnet-hsa-8518	hsa-mir-19b-3p	MIMAT0000074	FRS2	ENSG00000166225	10818	HITS-CLIP//PAR-CLIP	22473208|21572407	1	1	0	Breast cancerous tissues
mirnet-hsa-8519	hsa-mir-19b-3p	MIMAT0000074	MALT1	ENSG00000172175	10892	PAR-CLIP	22012620	1	1	0	Breast cancerous tissues
mirnet-hsa-8520	hsa-mir-19b-3p	MIMAT0000074	BLCAP	ENSG00000166619	10904	HITS-CLIP//PAR-CLIP//Sequencing	20371350|22473208|23592263|24398324|23446348|21572407	1	1	0	Breast cancerous tissues
mirnet-hsa-8521	hsa-mir-19b-3p	MIMAT0000074	EHD1	ENSG00000110047	10938	HITS-CLIP	22473208	1	0	0	Breast cancerous tissues
mirnet-hsa-8522	hsa-mir-19b-3p	MIMAT0000074	SERINC3	ENSG00000132824	10955	PAR-CLIP//Sequencing	20371350|23592263|24398324|23446348|21572407	1	1	0	Breast cancerous tissues
mirnet-hsa-8523	hsa-mir-19b-3p	MIMAT0000074	PNRC1	ENSG00000146278	10957	HITS-CLIP	22473208	1	1	0	Breast cancerous tissues
mirnet-hsa-8524	hsa-mir-19b-3p	MIMAT0000074	ADRM1	ENSG00000130706	11047	PAR-CLIP//Sequencing	20371350|23446348|26701625	1	1	0	Breast cancerous tissues
mirnet-hsa-8525	hsa-mir-19b-3p	MIMAT0000074	RAPGEF4	ENSG00000091428	11069	HITS-CLIP	22473208	1	0	0	Breast cancerous tissues
mirnet-hsa-8526	hsa-mir-19b-3p	MIMAT0000074	HNRNPUL1	ENSG00000105323	11100	HITS-CLIP//PAR-CLIP	22473208|23446348|21572407	1	1	0	Breast cancerous tissues
mirnet-hsa-8527	hsa-mir-19b-3p	MIMAT0000074	CIT	ENSG00000122966	11113	HITS-CLIP	22473208	1	0	0	Breast cancerous tissues
mirnet-hsa-8528	hsa-mir-19b-3p	MIMAT0000074	FGFR1OP	ENSG00000213066	11116	PAR-CLIP	20371350	1	0	0	Breast cancerous tissues
mirnet-hsa-8529	hsa-mir-19b-3p	MIMAT0000074	KIF3A	ENSG00000131437	11127	HITS-CLIP	22473208	1	0	0	Breast cancerous tissues
mirnet-hsa-8530	hsa-mir-19b-3p	MIMAT0000074	RASSF1	ENSG00000068028	11186	Sequencing	20371350	1	0	0	Breast cancerous tissues
mirnet-hsa-8531	hsa-mir-19b-3p	MIMAT0000074	PTENP1	ENSG00000237984	11191	qRT-PCR	25617127	1	0	0	Breast cancerous tissues
mirnet-hsa-8532	hsa-mir-19b-3p	MIMAT0000074	WBP4	ENSG00000120688	11193	PAR-CLIP	21572407|20371350	1	0	0	Breast cancerous tissues
mirnet-hsa-8533	hsa-mir-19b-3p	MIMAT0000074	CHEK2	ENSG00000183765	11200	PAR-CLIP	21572407|20371350	1	0	0	Breast cancerous tissues
mirnet-hsa-8534	hsa-mir-19b-3p	MIMAT0000074	POLI	ENSG00000101751	11201	PAR-CLIP	22100165|22291592	1	0	0	Breast cancerous tissues
mirnet-hsa-8535	hsa-mir-19b-3p	MIMAT0000074	AKAP2	ENSG00000241978	11217	PAR-CLIP	23446348	1	0	0	Breast cancerous tissues
mirnet-hsa-8536	hsa-mir-19b-3p	MIMAT0000074	SEC63	ENSG00000025796	11231	HITS-CLIP	22473208	1	0	0	Breast cancerous tissues
mirnet-hsa-8537	hsa-mir-19b-3p	MIMAT0000074	STK38	ENSG00000112079	11329	HITS-CLIP//Sequencing	20371350|22473208|23313552	1	1	0	Breast cancerous tissues
mirnet-hsa-8538	hsa-mir-19b-3p	MIMAT0000074	RRAS2	ENSG00000133818	22800	PAR-CLIP//Sequencing	20371350	1	0	0	Breast cancerous tissues
mirnet-hsa-8539	hsa-mir-19b-3p	MIMAT0000074	PHLDA1	ENSG00000139289	22822	PAR-CLIP	26701625	1	1	0	Breast cancerous tissues
mirnet-hsa-8540	hsa-mir-19b-3p	MIMAT0000074	RNF44	ENSG00000146083	22838	PAR-CLIP	24398324|20371350|27292025	1	1	0	Breast cancerous tissues
mirnet-hsa-8541	hsa-mir-19b-3p	MIMAT0000074	ZNF507	ENSG00000168813	22847	CLASH	23622248	1	0	0	Breast cancerous tissues
mirnet-hsa-8542	hsa-mir-19b-3p	MIMAT0000074	FNDC3A	ENSG00000102531	22862	HITS-CLIP	22473208	1	1	0	Breast cancerous tissues
mirnet-hsa-8543	hsa-mir-19b-3p	MIMAT0000074	ATG14	ENSG00000126775	22863	HITS-CLIP	22473208	1	1	0	Breast cancerous tissues
mirnet-hsa-8544	hsa-mir-19b-3p	MIMAT0000074	PPP6R1	ENSG00000105063	22870	PAR-CLIP	23592263|27292025	1	1	0	Breast cancerous tissues
mirnet-hsa-8545	hsa-mir-19b-3p	MIMAT0000074	ENPP4	ENSG00000001561	22875	HITS-CLIP//PAR-CLIP	22473208|21572407	1	1	0	Breast cancerous tissues
mirnet-hsa-8546	hsa-mir-19b-3p	MIMAT0000074	KIAA0907	ENSG00000132680	22889	HITS-CLIP	22473208|23313552|21572407	1	0	0	Breast cancerous tissues
mirnet-hsa-8547	hsa-mir-19b-3p	MIMAT0000074	BAHD1	ENSG00000140320	22893	Sequencing	20371350	1	0	0	Breast cancerous tissues
mirnet-hsa-8548	hsa-mir-19b-3p	MIMAT0000074	BTBD3	ENSG00000132640	22903	Sequencing	20371350	1	1	0	Breast cancerous tissues
mirnet-hsa-8549	hsa-mir-19b-3p	MIMAT0000074	EPN2	ENSG00000072134	22905	HITS-CLIP	22473208	1	1	0	Breast cancerous tissues
mirnet-hsa-8550	hsa-mir-19b-3p	MIMAT0000074	NCBP2	ENSG00000114503	22916	CLASH	23622248	1	1	0	Breast cancerous tissues
mirnet-hsa-8551	hsa-mir-19b-3p	MIMAT0000074	MAPRE3	ENSG00000084764	22924	Sequencing	20371350	1	1	0	Breast cancerous tissues
mirnet-hsa-8552	hsa-mir-19b-3p	MIMAT0000074	HABP4	ENSG00000130956	22927	Sequencing	20371350	1	0	0	Breast cancerous tissues
mirnet-hsa-8553	hsa-mir-19b-3p	MIMAT0000074	SEPHS2	ENSG00000179918	22928	HITS-CLIP	22473208	1	1	0	Breast cancerous tissues
mirnet-hsa-8554	hsa-mir-19b-3p	MIMAT0000074	RAB18	ENSG00000099246	22931	HITS-CLIP	22473208	1	1	0	Breast cancerous tissues
mirnet-hsa-8555	hsa-mir-19b-3p	MIMAT0000074	ELL2	ENSG00000118985	22936	PAR-CLIP	23592263	1	0	0	Breast cancerous tissues
mirnet-hsa-8556	hsa-mir-19b-3p	MIMAT0000074	RAB21	ENSG00000080371	23011	CLASH//HITS-CLIP	23622248|22473208	1	1	0	Breast cancerous tissues
mirnet-hsa-8557	hsa-mir-19b-3p	MIMAT0000074	PALLD	ENSG00000129116	23022	Sequencing	20371350	1	0	0	Breast cancerous tissues
mirnet-hsa-8558	hsa-mir-19b-3p	MIMAT0000074	SMG1	ENSG00000157106	23049	HITS-CLIP//PAR-CLIP	22473208|23592263|24398324|21572407|20371350|26701625	1	1	0	Breast cancerous tissues
mirnet-hsa-8559	hsa-mir-19b-3p	MIMAT0000074	ZNF423	ENSG00000102935	23090	PAR-CLIP	27292025	1	0	0	Breast cancerous tissues
mirnet-hsa-8560	hsa-mir-19b-3p	MIMAT0000074	CDK19	ENSG00000155111	23097	Sequencing	20371350	1	0	0	Breast cancerous tissues
mirnet-hsa-8561	hsa-mir-19b-3p	MIMAT0000074	SPART	ENSG00000133104	23111	PAR-CLIP//Sequencing	20371350|23446348|21572407	1	0	0	Breast cancerous tissues
mirnet-hsa-8562	hsa-mir-19b-3p	MIMAT0000074	TNRC6B	ENSG00000100354	23112	HITS-CLIP//Sequencing	20371350|22473208	1	1	0	Breast cancerous tissues
mirnet-hsa-8563	hsa-mir-19b-3p	MIMAT0000074	POGZ	ENSG00000143442	23126	PAR-CLIP//Sequencing	20371350|21572407	1	1	0	Breast cancerous tissues
mirnet-hsa-8564	hsa-mir-19b-3p	MIMAT0000074	GPATCH8	ENSG00000186566	23131	Sequencing	20371350	1	0	0	Breast cancerous tissues
mirnet-hsa-8565	hsa-mir-19b-3p	MIMAT0000074	MPRIP	ENSG00000133030	23164	PAR-CLIP	21572407|20371350	1	1	0	Breast cancerous tissues
mirnet-hsa-8566	hsa-mir-19b-3p	MIMAT0000074	EFR3A	ENSG00000132294	23167	HITS-CLIP	22473208	1	1	0	Breast cancerous tissues
mirnet-hsa-8567	hsa-mir-19b-3p	MIMAT0000074	SLC35D1	ENSG00000116704	23169	Sequencing	20371350	1	1	0	Breast cancerous tissues
mirnet-hsa-8568	hsa-mir-19b-3p	MIMAT0000074	ZCCHC14	ENSG00000140948	23174	Sequencing	20371350	1	0	0	Breast cancerous tissues
mirnet-hsa-8569	hsa-mir-19b-3p	MIMAT0000074	RGL1	ENSG00000143344	23179	HITS-CLIP	22473208	1	1	0	Breast cancerous tissues
mirnet-hsa-8570	hsa-mir-19b-3p	MIMAT0000074	DIP2A	ENSG00000160305	23181	HITS-CLIP	23706177	1	0	0	Breast cancerous tissues
mirnet-hsa-8571	hsa-mir-19b-3p	MIMAT0000074	RCOR1	ENSG00000089902	23186	HITS-CLIP	22473208	1	0	0	Breast cancerous tissues
mirnet-hsa-8572	hsa-mir-19b-3p	MIMAT0000074	ARL6IP1	ENSG00000170540	23204	Sequencing	20371350	1	1	0	Breast cancerous tissues
mirnet-hsa-8573	hsa-mir-19b-3p	MIMAT0000074	FBXO28	ENSG00000143756	23219	PAR-CLIP//Sequencing	20371350|21572407	1	1	0	Breast cancerous tissues
mirnet-hsa-8574	hsa-mir-19b-3p	MIMAT0000074	SEL1L3	ENSG00000091490	23231	Sequencing	20371350	1	0	0	Breast cancerous tissues
mirnet-hsa-8575	hsa-mir-19b-3p	MIMAT0000074	ARC	ENSG00000198576	23237	PAR-CLIP	21572407	1	0	0	Breast cancerous tissues
mirnet-hsa-8576	hsa-mir-19b-3p	MIMAT0000074	ANKRD12	ENSG00000101745	23253	HITS-CLIP	22473208	1	0	0	Breast cancerous tissues
mirnet-hsa-8577	hsa-mir-19b-3p	MIMAT0000074	CAMTA1	ENSG00000171735	23261	HITS-CLIP	22473208	1	1	0	Breast cancerous tissues
mirnet-hsa-8578	hsa-mir-19b-3p	MIMAT0000074	EXOC7	ENSG00000182473	23265	HITS-CLIP	22473208	1	1	0	Breast cancerous tissues
mirnet-hsa-8579	hsa-mir-19b-3p	MIMAT0000074	ADGRL2	ENSG00000117114	23266	Sequencing	20371350	1	0	0	Breast cancerous tissues
mirnet-hsa-8580	hsa-mir-19b-3p	MIMAT0000074	CAMSAP2	ENSG00000118200	23271	HITS-CLIP//PAR-CLIP	22473208|24398324	1	1	0	Breast cancerous tissues
mirnet-hsa-8581	hsa-mir-19b-3p	MIMAT0000074	ATMIN	ENSG00000166454	23300	PAR-CLIP//Sequencing	20371350|22012620|21572407	1	0	0	Breast cancerous tissues
mirnet-hsa-8582	hsa-mir-19b-3p	MIMAT0000074	FKBP15	ENSG00000119321	23307	HITS-CLIP	22473208|23313552	1	1	0	Breast cancerous tissues
mirnet-hsa-8583	hsa-mir-19b-3p	MIMAT0000074	DMXL2	ENSG00000104093	23312	HITS-CLIP//Sequencing	20371350|22473208	1	0	0	Breast cancerous tissues
mirnet-hsa-8584	hsa-mir-19b-3p	MIMAT0000074	TRIM2	ENSG00000109654	23321	Sequencing	20371350	1	1	0	Breast cancerous tissues
mirnet-hsa-8585	hsa-mir-19b-3p	MIMAT0000074	ESYT1	ENSG00000139641	23344	PAR-CLIP//Sequencing	20371350|21572407	1	1	0	Breast cancerous tissues
mirnet-hsa-8586	hsa-mir-19b-3p	MIMAT0000074	DICER1	ENSG00000100697	23405	PAR-CLIP	23592263|21572407	1	1	0	Breast cancerous tissues
mirnet-hsa-8587	hsa-mir-19b-3p	MIMAT0000074	SLC44A1	ENSG00000070214	23446	Sequencing	20371350	1	0	0	Breast cancerous tissues
mirnet-hsa-8588	hsa-mir-19b-3p	MIMAT0000074	SF3B3	ENSG00000189091	23450	HITS-CLIP//PAR-CLIP	22473208|23446348	1	1	0	Breast cancerous tissues
mirnet-hsa-8589	hsa-mir-19b-3p	MIMAT0000074	CBX5	ENSG00000094916	23468	HITS-CLIP	22473208	1	0	0	Breast cancerous tissues
mirnet-hsa-8590	hsa-mir-19b-3p	MIMAT0000074	CBX7	ENSG00000100307	23492	HITS-CLIP	22473208	1	1	0	Breast cancerous tissues
mirnet-hsa-8591	hsa-mir-19b-3p	MIMAT0000074	MACF1	ENSG00000127603	23499	HITS-CLIP	22473208	1	0	0	Breast cancerous tissues
mirnet-hsa-8592	hsa-mir-19b-3p	MIMAT0000074	DAAM2	ENSG00000146122	23500	Sequencing	20371350	1	0	0	Breast cancerous tissues
mirnet-hsa-8593	hsa-mir-19b-3p	MIMAT0000074	ZFYVE26	ENSG00000072121	23503	PAR-CLIP	23592263|22012620	1	0	0	Breast cancerous tissues
mirnet-hsa-8594	hsa-mir-19b-3p	MIMAT0000074	SUZ12	ENSG00000178691	23512	HITS-CLIP	22473208	1	1	0	Breast cancerous tissues
mirnet-hsa-8595	hsa-mir-19b-3p	MIMAT0000074	SNAPIN	ENSG00000143553	23557	Sequencing	20371350	1	0	0	Breast cancerous tissues
mirnet-hsa-8596	hsa-mir-19b-3p	MIMAT0000074	WBP2	ENSG00000132471	23558	HITS-CLIP//Sequencing	20371350|22473208	1	1	0	Breast cancerous tissues
mirnet-hsa-8597	hsa-mir-19b-3p	MIMAT0000074	KLHDC2	ENSG00000165516	23588	HITS-CLIP	22473208	1	0	0	Breast cancerous tissues
mirnet-hsa-8598	hsa-mir-19b-3p	MIMAT0000074	CD2AP	ENSG00000198087	23607	Sequencing	20371350	1	0	0	Breast cancerous tissues
mirnet-hsa-8599	hsa-mir-19b-3p	MIMAT0000074	PHLDA3	ENSG00000174307	23612	PAR-CLIP	24398324|26701625	1	1	0	Breast cancerous tissues
mirnet-hsa-8600	hsa-mir-19b-3p	MIMAT0000074	BACE1	ENSG00000186318	23621	Luciferase reporter assay//Reporter assay	18434550	1	1	0	Breast cancerous tissues
mirnet-hsa-8601	hsa-mir-19b-3p	MIMAT0000074	KPNA6	ENSG00000025800	23633	PAR-CLIP	23446348|21572407|20371350	1	1	0	Breast cancerous tissues
mirnet-hsa-8602	hsa-mir-19b-3p	MIMAT0000074	SLC7A11	ENSG00000151012	23657	PAR-CLIP	21572407	1	1	0	Breast cancerous tissues
mirnet-hsa-8603	hsa-mir-19b-3p	MIMAT0000074	TMEM2	ENSG00000135048	23670	HITS-CLIP	23313552	1	0	0	Breast cancerous tissues
mirnet-hsa-8604	hsa-mir-19b-3p	MIMAT0000074	STX12	ENSG00000117758	23673	HITS-CLIP	22473208	1	1	0	Breast cancerous tissues
mirnet-hsa-8605	hsa-mir-19b-3p	MIMAT0000074	CBY1	ENSG00000100211	25776	PAR-CLIP	21572407|20371350	1	1	0	Breast cancerous tissues
mirnet-hsa-8606	hsa-mir-19b-3p	MIMAT0000074	BAMBI	ENSG00000095739	25805	HITS-CLIP	23313552	1	1	0	Breast cancerous tissues
mirnet-hsa-8607	hsa-mir-19b-3p	MIMAT0000074	ARMC8	ENSG00000114098	25852	HITS-CLIP	22473208	1	1	0	Breast cancerous tissues
mirnet-hsa-8608	hsa-mir-19b-3p	MIMAT0000074	ZNF521	ENSG00000198795	25925	Sequencing	20371350	1	0	0	Breast cancerous tissues
mirnet-hsa-8609	hsa-mir-19b-3p	MIMAT0000074	CLIC4	ENSG00000169504	25932	HITS-CLIP	22473208	1	1	0	Breast cancerous tissues
mirnet-hsa-8610	hsa-mir-19b-3p	MIMAT0000074	TPGS2	ENSG00000134779	25941	CLASH	23622248	1	1	0	Breast cancerous tissues
mirnet-hsa-8611	hsa-mir-19b-3p	MIMAT0000074	RNF167	ENSG00000108523	26001	HITS-CLIP	22473208	1	1	0	Breast cancerous tissues
mirnet-hsa-8612	hsa-mir-19b-3p	MIMAT0000074	LTN1	ENSG00000198862	26046	Sequencing	20371350	1	1	0	Breast cancerous tissues
mirnet-hsa-8613	hsa-mir-19b-3p	MIMAT0000074	ARHGEF26	ENSG00000277101	26084	PAR-CLIP	21572407	1	1	0	Breast cancerous tissues
mirnet-hsa-8614	hsa-mir-19b-3p	MIMAT0000074	SERBP1	ENSG00000142864	26135	HITS-CLIP	22473208	1	1	0	Breast cancerous tissues
mirnet-hsa-8615	hsa-mir-19b-3p	MIMAT0000074	TES	ENSG00000135269	26136	Sequencing	20371350	1	0	0	Breast cancerous tissues
mirnet-hsa-8616	hsa-mir-19b-3p	MIMAT0000074	GMEB2	ENSG00000101216	26205	Sequencing	20371350	1	1	0	Breast cancerous tissues
mirnet-hsa-8617	hsa-mir-19b-3p	MIMAT0000074	KLHL3	ENSG00000146021	26249	HITS-CLIP	22473208	1	0	0	Breast cancerous tissues
mirnet-hsa-8618	hsa-mir-19b-3p	MIMAT0000074	FBXO10	ENSG00000147912	26267	HITS-CLIP	22473208	1	0	0	Breast cancerous tissues
mirnet-hsa-8619	hsa-mir-19b-3p	MIMAT0000074	FBXO8	ENSG00000164117	26269	PAR-CLIP//Sequencing	20371350|21572407	1	0	0	Breast cancerous tissues
mirnet-hsa-8620	hsa-mir-19b-3p	MIMAT0000074	AGO1	ENSG00000092847	26523	HITS-CLIP//Sequencing	20371350|22473208	1	0	0	Breast cancerous tissues
mirnet-hsa-8621	hsa-mir-19b-3p	MIMAT0000074	HBP1	ENSG00000283847	26959	HITS-CLIP//PAR-CLIP//Sequencing	20371350|22473208|21572407	1	1	0	Breast cancerous tissues
mirnet-hsa-8622	hsa-mir-19b-3p	MIMAT0000074	RNF11	ENSG00000123091	26994	HITS-CLIP//PAR-CLIP//Sequencing	20371350|22473208|23446348|21572407	1	1	0	Breast cancerous tissues
mirnet-hsa-8623	hsa-mir-19b-3p	MIMAT0000074	NPTN	ENSG00000156642	27020	HITS-CLIP	22473208	1	1	0	Breast cancerous tissues
mirnet-hsa-8624	hsa-mir-19b-3p	MIMAT0000074	FOXP1	ENSG00000114861	27086	HITS-CLIP	22473208	1	1	0	Breast cancerous tissues
mirnet-hsa-8625	hsa-mir-19b-3p	MIMAT0000074	SNX5	ENSG00000089006	27131	PAR-CLIP	21572407	1	1	0	Breast cancerous tissues
mirnet-hsa-8626	hsa-mir-19b-3p	MIMAT0000074	AHDC1	ENSG00000126705	27245	HITS-CLIP	22473208	1	0	0	Breast cancerous tissues
mirnet-hsa-8627	hsa-mir-19b-3p	MIMAT0000074	KLHL20	ENSG00000076321	27252	HITS-CLIP	22473208	1	1	0	Breast cancerous tissues
mirnet-hsa-8628	hsa-mir-19b-3p	MIMAT0000074	ZNF544	ENSG00000198131	27300	PAR-CLIP	20371350	1	0	0	Breast cancerous tissues
mirnet-hsa-8629	hsa-mir-19b-3p	MIMAT0000074	TNRC6A	ENSG00000090905	27327	PAR-CLIP	23592263|24398324|20371350	1	1	0	Breast cancerous tissues
mirnet-hsa-8630	hsa-mir-19b-3p	MIMAT0000074	SGSM3	ENSG00000100359	27352	Immunoprecipitaion	22382630	1	0	0	Breast cancerous tissues
mirnet-hsa-8631	hsa-mir-19b-3p	MIMAT0000074	REM1	ENSG00000088320	28954	Immunoprecipitaion	22382630	1	0	0	Breast cancerous tissues
mirnet-hsa-8632	hsa-mir-19b-3p	MIMAT0000074	MYLIP	ENSG00000007944	29116	Luciferase reporter assay	17575136	1	1	0	Breast cancerous tissues
mirnet-hsa-8633	hsa-mir-19b-3p	MIMAT0000074	RACGAP1	ENSG00000161800	29127	PAR-CLIP	20371350	1	0	0	Breast cancerous tissues
mirnet-hsa-8634	hsa-mir-19b-3p	MIMAT0000074	TMOD3	ENSG00000138594	29766	PAR-CLIP	23592263|24398324|21572407|20371350	1	1	0	Breast cancerous tissues
mirnet-hsa-8635	hsa-mir-19b-3p	MIMAT0000074	CNOT7	ENSG00000198791	29883	HITS-CLIP	22473208	1	1	0	Breast cancerous tissues
mirnet-hsa-8636	hsa-mir-19b-3p	MIMAT0000074	SEC61A1	ENSG00000058262	29927	HITS-CLIP//PAR-CLIP	22473208|23592263|23446348|21572407|20371350	1	1	0	Breast cancerous tissues
mirnet-hsa-8637	hsa-mir-19b-3p	MIMAT0000074	PURG	ENSG00000172733	29942	PAR-CLIP	21572407	1	0	0	Breast cancerous tissues
mirnet-hsa-8638	hsa-mir-19b-3p	MIMAT0000074	NRBP1	ENSG00000115216	29959	HITS-CLIP	22473208	1	1	0	Breast cancerous tissues
mirnet-hsa-8639	hsa-mir-19b-3p	MIMAT0000074	NRBF2	ENSG00000148572	29982	PAR-CLIP	24398324|21572407|20371350	1	1	0	Breast cancerous tissues
mirnet-hsa-8640	hsa-mir-19b-3p	MIMAT0000074	TNPO2	ENSG00000105576	30000	HITS-CLIP	22473208	1	0	0	Breast cancerous tissues
mirnet-hsa-8641	hsa-mir-19b-3p	MIMAT0000074	SH3KBP1	ENSG00000147010	30011	HITS-CLIP	22473208	1	0	0	Breast cancerous tissues
mirnet-hsa-8642	hsa-mir-19b-3p	MIMAT0000074	DCAF8	ENSG00000132716	50717	Sequencing	20371350	1	0	0	Breast cancerous tissues
mirnet-hsa-8643	hsa-mir-19b-3p	MIMAT0000074	ZBTB7B	ENSG00000160685	51043	HITS-CLIP	22473208	1	0	0	Breast cancerous tissues
mirnet-hsa-8644	hsa-mir-19b-3p	MIMAT0000074	ABHD5	ENSG00000011198	51099	PAR-CLIP//Sequencing	20371350|23592263|23446348	1	1	0	Breast cancerous tissues
mirnet-hsa-8645	hsa-mir-19b-3p	MIMAT0000074	TFB1M	ENSG00000029639	51106	HITS-CLIP	22473208	1	0	0	Breast cancerous tissues
mirnet-hsa-8646	hsa-mir-19b-3p	MIMAT0000074	RDH11	ENSG00000072042	51109	Sequencing	20371350	1	0	0	Breast cancerous tissues
mirnet-hsa-8647	hsa-mir-19b-3p	MIMAT0000074	KMT5B	ENSG00000110066	51111	Sequencing	20371350	1	0	0	Breast cancerous tissues
mirnet-hsa-8648	hsa-mir-19b-3p	MIMAT0000074	IER3IP1	ENSG00000134049	51124	Sequencing	20371350	1	0	0	Breast cancerous tissues
mirnet-hsa-8649	hsa-mir-19b-3p	MIMAT0000074	RLIM	ENSG00000131263	51132	PAR-CLIP	21572407	1	0	0	Breast cancerous tissues
mirnet-hsa-8650	hsa-mir-19b-3p	MIMAT0000074	CERCAM	ENSG00000167123	51148	PAR-CLIP	21572407	1	0	0	Breast cancerous tissues
mirnet-hsa-8651	hsa-mir-19b-3p	MIMAT0000074	PDZD11	ENSG00000120509	51248	Sequencing	20371350	1	0	0	Breast cancerous tissues
mirnet-hsa-8652	hsa-mir-19b-3p	MIMAT0000074	WAC	ENSG00000095787	51322	HITS-CLIP	22473208	1	1	0	Breast cancerous tissues
mirnet-hsa-8653	hsa-mir-19b-3p	MIMAT0000074	TNFRSF12A	ENSG00000006327	51330	HITS-CLIP	22473208	1	1	0	Breast cancerous tissues
mirnet-hsa-8654	hsa-mir-19b-3p	MIMAT0000074	EIF3L	ENSG00000100129	51386	CLASH	23622248	1	0	0	Breast cancerous tissues
mirnet-hsa-8655	hsa-mir-19b-3p	MIMAT0000074	ZNF107	ENSG00000196247	51427	HITS-CLIP//PAR-CLIP	22473208|20371350	1	1	0	Breast cancerous tissues
mirnet-hsa-8656	hsa-mir-19b-3p	MIMAT0000074	TMEM138	ENSG00000149483	51524	PAR-CLIP	21572407	1	1	0	Breast cancerous tissues
mirnet-hsa-8657	hsa-mir-19b-3p	MIMAT0000074	GSKIP	ENSG00000100744	51527	HITS-CLIP	22473208	1	1	0	Breast cancerous tissues
mirnet-hsa-8658	hsa-mir-19b-3p	MIMAT0000074	RAB14	ENSG00000119396	51552	HITS-CLIP//PAR-CLIP	22473208|23592263	1	1	0	Breast cancerous tissues
mirnet-hsa-8659	hsa-mir-19b-3p	MIMAT0000074	AZIN1	ENSG00000155096	51582	HITS-CLIP	22473208	1	1	0	Breast cancerous tissues
mirnet-hsa-8660	hsa-mir-19b-3p	MIMAT0000074	TRIM33	ENSG00000197323	51592	HITS-CLIP//PAR-CLIP//Sequencing	20371350|22473208|21572407	1	1	0	Breast cancerous tissues
mirnet-hsa-8661	hsa-mir-19b-3p	MIMAT0000074	KLF13	ENSG00000275746	51621	HITS-CLIP	22473208	1	0	0	Breast cancerous tissues
mirnet-hsa-8662	hsa-mir-19b-3p	MIMAT0000074	CAB39	ENSG00000135932	51719	HITS-CLIP	22473208	1	0	0	Breast cancerous tissues
mirnet-hsa-8663	hsa-mir-19b-3p	MIMAT0000074	RAPGEF6	ENSG00000158987	51735	HITS-CLIP	22473208	1	0	0	Breast cancerous tissues
mirnet-hsa-8664	hsa-mir-19b-3p	MIMAT0000074	ARID4B	ENSG00000054267	51742	Luciferase reporter assay//Sequencing	17575136|20371350	1	1	0	Breast cancerous tissues
mirnet-hsa-8665	hsa-mir-19b-3p	MIMAT0000074	RAB8B	ENSG00000166128	51762	HITS-CLIP	22473208	1	1	0	Breast cancerous tissues
mirnet-hsa-8666	hsa-mir-19b-3p	MIMAT0000074	SIX4	ENSG00000100625	51804	Sequencing	20371350	1	1	0	Breast cancerous tissues
mirnet-hsa-8667	hsa-mir-19b-3p	MIMAT0000074	NUP54	ENSG00000138750	53371	HITS-CLIP//PAR-CLIP	22473208|23446348|21572407|20371350	1	1	0	Breast cancerous tissues
mirnet-hsa-8668	hsa-mir-19b-3p	MIMAT0000074	MBD3	ENSG00000071655	53615	HITS-CLIP	23824327	1	0	0	Breast cancerous tissues
mirnet-hsa-8669	hsa-mir-19b-3p	MIMAT0000074	CSNK1G1	ENSG00000169118	53944	Sequencing	20371350	1	0	0	Breast cancerous tissues
mirnet-hsa-8670	hsa-mir-19b-3p	MIMAT0000074	BRWD1	ENSG00000185658	54014	HITS-CLIP//PAR-CLIP	21572407|23313552	1	1	0	Breast cancerous tissues
mirnet-hsa-8671	hsa-mir-19b-3p	MIMAT0000074	SLC37A1	ENSG00000160190	54020	HITS-CLIP	22473208	1	0	0	Breast cancerous tissues
mirnet-hsa-8672	hsa-mir-19b-3p	MIMAT0000074	SLC38A2	ENSG00000134294	54407	HITS-CLIP//PAR-CLIP	22473208|23592263|21572407	1	1	0	Breast cancerous tissues
mirnet-hsa-8673	hsa-mir-19b-3p	MIMAT0000074	GFOD1	ENSG00000145990	54438	Sequencing	20371350	1	1	0	Breast cancerous tissues
mirnet-hsa-8674	hsa-mir-19b-3p	MIMAT0000074	CCSER2	ENSG00000107771	54462	HITS-CLIP	22473208	1	1	0	Breast cancerous tissues
mirnet-hsa-8675	hsa-mir-19b-3p	MIMAT0000074	ANKIB1	ENSG00000001629	54467	HITS-CLIP	22473208	1	1	0	Breast cancerous tissues
mirnet-hsa-8676	hsa-mir-19b-3p	MIMAT0000074	RNF216	ENSG00000011275	54476	HITS-CLIP	22473208	1	0	0	Breast cancerous tissues
mirnet-hsa-8677	hsa-mir-19b-3p	MIMAT0000074	MTMR12	ENSG00000150712	54545	HITS-CLIP	22473208	1	0	0	Breast cancerous tissues
mirnet-hsa-8678	hsa-mir-19b-3p	MIMAT0000074	SGTB	ENSG00000197860	54557	Sequencing	20371350	1	0	0	Breast cancerous tissues
mirnet-hsa-8679	hsa-mir-19b-3p	MIMAT0000074	INO80	ENSG00000128908	54617	HITS-CLIP	22473208	1	1	0	Breast cancerous tissues
mirnet-hsa-8680	hsa-mir-19b-3p	MIMAT0000074	TBC1D13	ENSG00000107021	54662	Sequencing	20371350	1	1	0	Breast cancerous tissues
mirnet-hsa-8681	hsa-mir-19b-3p	MIMAT0000074	TMEM106B	ENSG00000106460	54664	HITS-CLIP	22473208	1	1	0	Breast cancerous tissues
mirnet-hsa-8682	hsa-mir-19b-3p	MIMAT0000074	OTUD4	ENSG00000164164	54726	HITS-CLIP//Sequencing	20371350|22473208	1	0	0	Breast cancerous tissues
mirnet-hsa-8683	hsa-mir-19b-3p	MIMAT0000074	FBLIM1	ENSG00000162458	54751	PAR-CLIP	23592263|20371350	1	0	0	Breast cancerous tissues
mirnet-hsa-8684	hsa-mir-19b-3p	MIMAT0000074	RNF111	ENSG00000157450	54778	HITS-CLIP//Sequencing	20371350|22473208	1	1	0	Breast cancerous tissues
mirnet-hsa-8685	hsa-mir-19b-3p	MIMAT0000074	AFTPH	ENSG00000119844	54812	HITS-CLIP	22473208	1	1	0	Breast cancerous tissues
mirnet-hsa-8686	hsa-mir-19b-3p	MIMAT0000074	SWT1	ENSG00000116668	54823	Immunoprecipitaion	22382630	1	0	0	Breast cancerous tissues
mirnet-hsa-8687	hsa-mir-19b-3p	MIMAT0000074	WBP1L	ENSG00000166272	54838	Sequencing	20371350	1	1	0	Breast cancerous tissues
mirnet-hsa-8688	hsa-mir-19b-3p	MIMAT0000074	MFSD6	ENSG00000151690	54842	HITS-CLIP	22473208	1	1	0	Breast cancerous tissues
mirnet-hsa-8689	hsa-mir-19b-3p	MIMAT0000074	DEF8	ENSG00000140995	54849	HITS-CLIP	22473208	1	0	0	Breast cancerous tissues
mirnet-hsa-8690	hsa-mir-19b-3p	MIMAT0000074	FAM46C	ENSG00000183508	54855	HITS-CLIP	22473208	1	0	0	Breast cancerous tissues
mirnet-hsa-8691	hsa-mir-19b-3p	MIMAT0000074	CC2D1A	ENSG00000132024	54862	HITS-CLIP	22473208	1	1	0	Breast cancerous tissues
mirnet-hsa-8692	hsa-mir-19b-3p	MIMAT0000074	CASZ1	ENSG00000130940	54897	PAR-CLIP	21572407|20371350	1	0	0	Breast cancerous tissues
mirnet-hsa-8693	hsa-mir-19b-3p	MIMAT0000074	SEMA4C	ENSG00000168758	54910	HITS-CLIP//PAR-CLIP//Sequencing	20371350|24398324|23446348|23824327	1	1	0	Breast cancerous tissues
mirnet-hsa-8694	hsa-mir-19b-3p	MIMAT0000074	YTHDF1	ENSG00000149658	54915	PAR-CLIP	23592263|23446348|21572407	1	1	0	Breast cancerous tissues
mirnet-hsa-8695	hsa-mir-19b-3p	MIMAT0000074	C2orf42	ENSG00000115998	54980	HITS-CLIP	22473208	1	1	0	Breast cancerous tissues
mirnet-hsa-8696	hsa-mir-19b-3p	MIMAT0000074	ATG16L1	ENSG00000085978	55054	HITS-CLIP	22473208	1	1	0	Breast cancerous tissues
mirnet-hsa-8697	hsa-mir-19b-3p	MIMAT0000074	TMEM45A	ENSG00000181458	55076	Sequencing	20371350	1	1	0	Breast cancerous tissues
mirnet-hsa-8698	hsa-mir-19b-3p	MIMAT0000074	ATG2B	ENSG00000066739	55102	HITS-CLIP	22473208	1	0	0	Breast cancerous tissues
mirnet-hsa-8699	hsa-mir-19b-3p	MIMAT0000074	CEP55	ENSG00000138180	55165	PAR-CLIP	21572407|20371350	1	0	0	Breast cancerous tissues
mirnet-hsa-8700	hsa-mir-19b-3p	MIMAT0000074	KLHL11	ENSG00000178502	55175	PAR-CLIP	23592263|23446348|21572407|20371350	1	0	0	Breast cancerous tissues
mirnet-hsa-8701	hsa-mir-19b-3p	MIMAT0000074	C11orf57	ENSG00000150776	55216	HITS-CLIP//PAR-CLIP	22473208|23592263	1	0	0	Breast cancerous tissues
mirnet-hsa-8702	hsa-mir-19b-3p	MIMAT0000074	CPPED1	ENSG00000103381	55313	Sequencing	20371350	1	0	0	Breast cancerous tissues
mirnet-hsa-8703	hsa-mir-19b-3p	MIMAT0000074	AGPAT5	ENSG00000155189	55326	PAR-CLIP	23592263	1	1	0	Breast cancerous tissues
mirnet-hsa-8704	hsa-mir-19b-3p	MIMAT0000074	WDR33	ENSG00000136709	55339	Sequencing	20371350	1	1	0	Breast cancerous tissues
mirnet-hsa-8705	hsa-mir-19b-3p	MIMAT0000074	RBM38	ENSG00000132819	55544	PAR-CLIP	21572407|26701625	1	1	0	Breast cancerous tissues
mirnet-hsa-8706	hsa-mir-19b-3p	MIMAT0000074	SOX6	ENSG00000110693	55553	PAR-CLIP	21572407	1	1	0	Breast cancerous tissues
mirnet-hsa-8707	hsa-mir-19b-3p	MIMAT0000074	FAM46A	ENSG00000112773	55603	Sequencing	20371350	1	0	0	Breast cancerous tissues
mirnet-hsa-8708	hsa-mir-19b-3p	MIMAT0000074	ANKRD10	ENSG00000088448	55608	Sequencing	20371350	1	1	0	Breast cancerous tissues
mirnet-hsa-8709	hsa-mir-19b-3p	MIMAT0000074	ZDHHC7	ENSG00000153786	55625	HITS-CLIP//PAR-CLIP	22473208|20371350	1	1	0	Breast cancerous tissues
mirnet-hsa-8710	hsa-mir-19b-3p	MIMAT0000074	DEPDC1	ENSG00000024526	55635	PAR-CLIP	21572407	1	0	0	Breast cancerous tissues
mirnet-hsa-8711	hsa-mir-19b-3p	MIMAT0000074	SYBU	ENSG00000147642	55638	Sequencing	20371350	1	1	0	Breast cancerous tissues
mirnet-hsa-8712	hsa-mir-19b-3p	MIMAT0000074	SLC48A1	ENSG00000211584	55652	PAR-CLIP	23592263	1	1	0	Breast cancerous tissues
mirnet-hsa-8713	hsa-mir-19b-3p	MIMAT0000074	HIF1AN	ENSG00000166135	55662	Sequencing	20371350	1	0	0	Breast cancerous tissues
mirnet-hsa-8714	hsa-mir-19b-3p	MIMAT0000074	MREG	ENSG00000118242	55686	Sequencing	20371350	1	1	0	Breast cancerous tissues
mirnet-hsa-8715	hsa-mir-19b-3p	MIMAT0000074	BTBD7	ENSG00000277222	55727	HITS-CLIP	22473208	1	1	0	Breast cancerous tissues
mirnet-hsa-8716	hsa-mir-19b-3p	MIMAT0000074	TXLNG	ENSG00000086712	55787	PAR-CLIP	21572407	1	1	0	Breast cancerous tissues
mirnet-hsa-8717	hsa-mir-19b-3p	MIMAT0000074	MBNL3	ENSG00000076770	55796	PAR-CLIP	21572407|20371350	1	1	0	Breast cancerous tissues
mirnet-hsa-8718	hsa-mir-19b-3p	MIMAT0000074	CENPN	ENSG00000166451	55839	Sequencing	20371350	1	1	0	Breast cancerous tissues
mirnet-hsa-8719	hsa-mir-19b-3p	MIMAT0000074	ALG1	ENSG00000033011	56052	PAR-CLIP	21572407	1	0	0	Breast cancerous tissues
mirnet-hsa-8720	hsa-mir-19b-3p	MIMAT0000074	WDR45B	ENSG00000141580	56270	PAR-CLIP	23592263|24398324|21572407|20371350|26701625	1	1	0	Breast cancerous tissues
mirnet-hsa-8721	hsa-mir-19b-3p	MIMAT0000074	TMEM9B	ENSG00000175348	56674	HITS-CLIP//Sequencing	20371350|22473208	1	0	0	Breast cancerous tissues
mirnet-hsa-8722	hsa-mir-19b-3p	MIMAT0000074	MFF	ENSG00000168958	56947	PAR-CLIP	21572407|20371350	1	0	0	Breast cancerous tissues
mirnet-hsa-8723	hsa-mir-19b-3p	MIMAT0000074	SMYD2	ENSG00000143499	56950	Sequencing	20371350	1	1	0	Breast cancerous tissues
mirnet-hsa-8724	hsa-mir-19b-3p	MIMAT0000074	OTUD7B	ENSG00000264522	56957	HITS-CLIP	22473208	1	1	0	Breast cancerous tissues
mirnet-hsa-8725	hsa-mir-19b-3p	MIMAT0000074	STOX2	ENSG00000173320	56977	PAR-CLIP	21572407|20371350	1	1	0	Breast cancerous tissues
mirnet-hsa-8726	hsa-mir-19b-3p	MIMAT0000074	CCNL1	ENSG00000163660	57018	PAR-CLIP//Sequencing	20371350|24398324|23446348|21572407	1	1	0	Breast cancerous tissues
mirnet-hsa-8727	hsa-mir-19b-3p	MIMAT0000074	ANKRD50	ENSG00000151458	57182	PAR-CLIP	23592263	1	0	0	Breast cancerous tissues
mirnet-hsa-8728	hsa-mir-19b-3p	MIMAT0000074	GATAD2B	ENSG00000143614	57459	HITS-CLIP	22473208	1	1	0	Breast cancerous tissues
mirnet-hsa-8729	hsa-mir-19b-3p	MIMAT0000074	CNOT6	ENSG00000113300	57472	HITS-CLIP//Sequencing	20371350|22473208	1	1	0	Breast cancerous tissues
mirnet-hsa-8730	hsa-mir-19b-3p	MIMAT0000074	HEG1	ENSG00000173706	57493	Sequencing	20371350	1	0	0	Breast cancerous tissues
mirnet-hsa-8731	hsa-mir-19b-3p	MIMAT0000074	MKL2	ENSG00000186260	57496	HITS-CLIP	22473208	1	0	0	Breast cancerous tissues
mirnet-hsa-8732	hsa-mir-19b-3p	MIMAT0000074	MAVS	ENSG00000088888	57506	PAR-CLIP	21572407|20371350	1	0	0	Breast cancerous tissues
mirnet-hsa-8733	hsa-mir-19b-3p	MIMAT0000074	MTUS1	ENSG00000129422	57509	Luciferase reporter assay//qRT-PCR//Western blot	28364280	1	1	0	Breast cancerous tissues
mirnet-hsa-8734	hsa-mir-19b-3p	MIMAT0000074	HECW2	ENSG00000138411	57520	HITS-CLIP	22473208	1	1	0	Breast cancerous tissues
mirnet-hsa-8735	hsa-mir-19b-3p	MIMAT0000074	CGN	ENSG00000143375	57530	Sequencing	20371350	1	1	0	Breast cancerous tissues
mirnet-hsa-8736	hsa-mir-19b-3p	MIMAT0000074	NUFIP2	ENSG00000108256	57532	HITS-CLIP	22473208	1	1	0	Breast cancerous tissues
mirnet-hsa-8737	hsa-mir-19b-3p	MIMAT0000074	KLHL42	ENSG00000087448	57542	HITS-CLIP	22473208	1	1	0	Breast cancerous tissues
mirnet-hsa-8738	hsa-mir-19b-3p	MIMAT0000074	ARRDC3	ENSG00000113369	57561	HITS-CLIP//Sequencing	20371350|22473208	1	1	0	Breast cancerous tissues
mirnet-hsa-8739	hsa-mir-19b-3p	MIMAT0000074	PCDH10	ENSG00000138650	57575	HITS-CLIP	22473208	1	1	0	Breast cancerous tissues
mirnet-hsa-8740	hsa-mir-19b-3p	MIMAT0000074	KIAA1468	ENSG00000134444	57614	HITS-CLIP	22473208	1	0	0	Breast cancerous tissues
mirnet-hsa-8741	hsa-mir-19b-3p	MIMAT0000074	ZBTB4	ENSG00000283868	57659	HITS-CLIP//PAR-CLIP//Sequencing	20371350|22473208|24398324|21572407	1	1	0	Breast cancerous tissues
mirnet-hsa-8742	hsa-mir-19b-3p	MIMAT0000074	BEND3	ENSG00000178409	57673	HITS-CLIP//PAR-CLIP	22473208|23446348|21572407|20371350	1	1	0	Breast cancerous tissues
mirnet-hsa-8743	hsa-mir-19b-3p	MIMAT0000074	GPAM	ENSG00000119927	57678	HITS-CLIP	22473208	1	0	0	Breast cancerous tissues
mirnet-hsa-8744	hsa-mir-19b-3p	MIMAT0000074	USP37	ENSG00000135913	57695	HITS-CLIP//Sequencing	20371350|22473208|23313552	1	1	0	Breast cancerous tissues
mirnet-hsa-8745	hsa-mir-19b-3p	MIMAT0000074	MIER1	ENSG00000198160	57708	HITS-CLIP	22473208	1	0	0	Breast cancerous tissues
mirnet-hsa-8746	hsa-mir-19b-3p	MIMAT0000074	CCAR2	ENSG00000158941	57805	Sequencing	20371350	1	1	0	Breast cancerous tissues
mirnet-hsa-8747	hsa-mir-19b-3p	MIMAT0000074	RAP2C	ENSG00000123728	57826	HITS-CLIP//Sequencing	20371350|22473208	1	0	0	Breast cancerous tissues
mirnet-hsa-8748	hsa-mir-19b-3p	MIMAT0000074	PTBP2	ENSG00000117569	58155	HITS-CLIP//PAR-CLIP	24398324|23446348|21572407|20371350|23706177|27292025	1	1	0	Breast cancerous tissues
mirnet-hsa-8749	hsa-mir-19b-3p	MIMAT0000074	ABHD17C	ENSG00000136379	58489	HITS-CLIP	22473208	1	1	0	Breast cancerous tissues
mirnet-hsa-8750	hsa-mir-19b-3p	MIMAT0000074	RBM25	ENSG00000119707	58517	HITS-CLIP	22473208	1	0	0	Breast cancerous tissues
mirnet-hsa-8751	hsa-mir-19b-3p	MIMAT0000074	MID1IP1	ENSG00000165175	58526	HITS-CLIP//PAR-CLIP//Sequencing	20371350|24398324|23446348|21572407	1	0	0	Breast cancerous tissues
mirnet-hsa-8752	hsa-mir-19b-3p	MIMAT0000074	RRAGD	ENSG00000025039	58528	PAR-CLIP	23446348|20371350	1	1	0	Breast cancerous tissues
mirnet-hsa-8753	hsa-mir-19b-3p	MIMAT0000074	ENPP5	ENSG00000112796	59084	PAR-CLIP//Sequencing	20371350|21572407	1	1	0	Breast cancerous tissues
mirnet-hsa-8754	hsa-mir-19b-3p	MIMAT0000074	ELOVL5	ENSG00000012660	60481	CLASH//HITS-CLIP//PAR-CLIP	23622248|22473208|23446348|21572407|20371350	1	1	0	Breast cancerous tissues
mirnet-hsa-8755	hsa-mir-19b-3p	MIMAT0000074	MRPL17	ENSG00000158042	63875	PAR-CLIP	23446348|21572407|20371350	1	1	0	Breast cancerous tissues
mirnet-hsa-8756	hsa-mir-19b-3p	MIMAT0000074	NAPB	ENSG00000125814	63908	HITS-CLIP	22473208	1	1	0	Breast cancerous tissues
mirnet-hsa-8757	hsa-mir-19b-3p	MIMAT0000074	KIF13A	ENSG00000137177	63971	PAR-CLIP	23592263|24398324|21572407|26701625	1	1	0	Breast cancerous tissues
mirnet-hsa-8758	hsa-mir-19b-3p	MIMAT0000074	SMOC1	ENSG00000198732	64093	PAR-CLIP	21572407	1	0	0	Breast cancerous tissues
mirnet-hsa-8759	hsa-mir-19b-3p	MIMAT0000074	XYLT2	ENSG00000015532	64132	Sequencing	20371350	1	0	0	Breast cancerous tissues
mirnet-hsa-8760	hsa-mir-19b-3p	MIMAT0000074	ARHGEF28	ENSG00000214944	64283	Immunoprecipitaion	22382630	1	0	0	Breast cancerous tissues
mirnet-hsa-8761	hsa-mir-19b-3p	MIMAT0000074	ZMAT3	ENSG00000172667	64393	PAR-CLIP	24398324|23446348|22012620|21572407|20371350	1	1	0	Breast cancerous tissues
mirnet-hsa-8762	hsa-mir-19b-3p	MIMAT0000074	GIGYF1	ENSG00000146830	64599	HITS-CLIP//PAR-CLIP	22473208|21572407|26701625	1	1	0	Breast cancerous tissues
mirnet-hsa-8763	hsa-mir-19b-3p	MIMAT0000074	ATPAF1	ENSG00000123472	64756	HITS-CLIP	22473208	1	1	0	Breast cancerous tissues
mirnet-hsa-8764	hsa-mir-19b-3p	MIMAT0000074	CREB3L2	ENSG00000182158	64764	HITS-CLIP//Sequencing	20371350|22473208	1	0	0	Breast cancerous tissues
mirnet-hsa-8765	hsa-mir-19b-3p	MIMAT0000074	MRPL32	ENSG00000106591	64983	CLASH	23622248	1	0	0	Breast cancerous tissues
mirnet-hsa-8766	hsa-mir-19b-3p	MIMAT0000074	WNK1	ENSG00000060237	65125	HITS-CLIP	22473208	1	1	0	Breast cancerous tissues
mirnet-hsa-8767	hsa-mir-19b-3p	MIMAT0000074	WNK3	ENSG00000196632	65267	HITS-CLIP//PAR-CLIP	21572407	1	0	0	Breast cancerous tissues
mirnet-hsa-8768	hsa-mir-19b-3p	MIMAT0000074	BRD9	ENSG00000028310	65980	HITS-CLIP	22473208	1	0	0	Breast cancerous tissues
mirnet-hsa-8769	hsa-mir-19b-3p	MIMAT0000074	CAPRIN2	ENSG00000110888	65981	PAR-CLIP	23592263|20371350	1	1	0	Breast cancerous tissues
mirnet-hsa-8770	hsa-mir-19b-3p	MIMAT0000074	TRAK2	ENSG00000115993	66008	HITS-CLIP	22473208	1	1	0	Breast cancerous tissues
mirnet-hsa-8771	hsa-mir-19b-3p	MIMAT0000074	PRRG4	ENSG00000135378	79056	PAR-CLIP	20371350	1	1	0	Breast cancerous tissues
mirnet-hsa-8772	hsa-mir-19b-3p	MIMAT0000074	DERL1	ENSG00000136986	79139	Sequencing	20371350	1	1	0	Breast cancerous tissues
mirnet-hsa-8773	hsa-mir-19b-3p	MIMAT0000074	MBOAT7	ENSG00000274194	79143	Sequencing	20371350	1	1	0	Breast cancerous tissues
mirnet-hsa-8774	hsa-mir-19b-3p	MIMAT0000074	GNPTAB	ENSG00000111670	79158	PAR-CLIP	21572407	1	0	0	Breast cancerous tissues
mirnet-hsa-8775	hsa-mir-19b-3p	MIMAT0000074	FYCO1	ENSG00000163820	79443	Sequencing	20371350	1	0	0	Breast cancerous tissues
mirnet-hsa-8776	hsa-mir-19b-3p	MIMAT0000074	ADIPOR2	ENSG00000006831	79602	HITS-CLIP	22473208	1	1	0	Breast cancerous tissues
mirnet-hsa-8777	hsa-mir-19b-3p	MIMAT0000074	DHX40	ENSG00000108406	79665	HITS-CLIP	22473208	1	0	0	Breast cancerous tissues
mirnet-hsa-8778	hsa-mir-19b-3p	MIMAT0000074	PLEKHF2	ENSG00000175895	79666	PAR-CLIP	24398324|21572407	1	0	0	Breast cancerous tissues
mirnet-hsa-8779	hsa-mir-19b-3p	MIMAT0000074	FN3KRP	ENSG00000141560	79672	HITS-CLIP	22473208	1	1	0	Breast cancerous tissues
mirnet-hsa-8780	hsa-mir-19b-3p	MIMAT0000074	VPS37B	ENSG00000139722	79720	HITS-CLIP//PAR-CLIP	22473208|23446348	1	1	0	Breast cancerous tissues
mirnet-hsa-8781	hsa-mir-19b-3p	MIMAT0000074	E2F8	ENSG00000129173	79733	HITS-CLIP//PAR-CLIP//Sequencing	20371350|22473208|21572407	1	1	0	Breast cancerous tissues
mirnet-hsa-8782	hsa-mir-19b-3p	MIMAT0000074	ZFHX4	ENSG00000091656	79776	CLASH	23622248	1	0	0	Breast cancerous tissues
mirnet-hsa-8783	hsa-mir-19b-3p	MIMAT0000074	SHCBP1	ENSG00000171241	79801	HITS-CLIP//Sequencing	20371350|22473208	1	1	0	Breast cancerous tissues
mirnet-hsa-8784	hsa-mir-19b-3p	MIMAT0000074	PTCD2	ENSG00000049883	79810	HITS-CLIP	23824327	1	0	0	Breast cancerous tissues
mirnet-hsa-8785	hsa-mir-19b-3p	MIMAT0000074	RPAP2	ENSG00000122484	79871	HITS-CLIP	27418678	1	1	0	Breast cancerous tissues
mirnet-hsa-8786	hsa-mir-19b-3p	MIMAT0000074	DSN1	ENSG00000149636	79980	PAR-CLIP	21572407	1	0	0	Breast cancerous tissues
mirnet-hsa-8787	hsa-mir-19b-3p	MIMAT0000074	CHD9	ENSG00000177200	80205	HITS-CLIP	22473208	1	0	0	Breast cancerous tissues
mirnet-hsa-8788	hsa-mir-19b-3p	MIMAT0000074	COQ10B	ENSG00000115520	80219	HITS-CLIP	22473208	1	1	0	Breast cancerous tissues
mirnet-hsa-8789	hsa-mir-19b-3p	MIMAT0000074	WDR26	ENSG00000162923	80232	PAR-CLIP//Sequencing	20371350|21572407	1	1	0	Breast cancerous tissues
mirnet-hsa-8790	hsa-mir-19b-3p	MIMAT0000074	C16orf70	ENSG00000125149	80262	HITS-CLIP//PAR-CLIP//Sequencing	20371350|22473208|21572407	1	1	0	Breast cancerous tissues
mirnet-hsa-8791	hsa-mir-19b-3p	MIMAT0000074	MED28	ENSG00000118579	80306	Immunoprecipitaion	22382630	1	0	0	Breast cancerous tissues
mirnet-hsa-8792	hsa-mir-19b-3p	MIMAT0000074	EPC1	ENSG00000120616	80314	Sequencing	20371350	1	1	0	Breast cancerous tissues
mirnet-hsa-8793	hsa-mir-19b-3p	MIMAT0000074	WNT10A	ENSG00000135925	80326	HITS-CLIP	22473208	1	0	0	Breast cancerous tissues
mirnet-hsa-8794	hsa-mir-19b-3p	MIMAT0000074	NDFIP1	ENSG00000131507	80762	Immunoprecipitaion	22382630	1	1	0	Breast cancerous tissues
mirnet-hsa-8795	hsa-mir-19b-3p	MIMAT0000074	NDEL1	ENSG00000166579	81565	Sequencing	20371350	1	0	0	Breast cancerous tissues
mirnet-hsa-8796	hsa-mir-19b-3p	MIMAT0000074	PDRG1	ENSG00000088356	81572	PAR-CLIP//Sequencing	20371350|23592263|24398324|23446348|21572407	1	0	0	Breast cancerous tissues
mirnet-hsa-8797	hsa-mir-19b-3p	MIMAT0000074	FAM83D	ENSG00000101447	81610	HITS-CLIP	22473208	1	1	0	Breast cancerous tissues
mirnet-hsa-8798	hsa-mir-19b-3p	MIMAT0000074	SBF2	ENSG00000133812	81846	HITS-CLIP	22473208	1	0	0	Breast cancerous tissues
mirnet-hsa-8799	hsa-mir-19b-3p	MIMAT0000074	RASSF5	ENSG00000266094	83593	HITS-CLIP	22473208	1	1	0	Breast cancerous tissues
mirnet-hsa-8800	hsa-mir-19b-3p	MIMAT0000074	AMMECR1L	ENSG00000144233	83607	HITS-CLIP	22473208|23313552	1	1	0	Breast cancerous tissues
mirnet-hsa-8801	hsa-mir-19b-3p	MIMAT0000074	TMTC1	ENSG00000133687	83857	HITS-CLIP	19536157	1	0	0	Breast cancerous tissues
mirnet-hsa-8802	hsa-mir-19b-3p	MIMAT0000074	RAB34	ENSG00000109113	83871	PAR-CLIP//Sequencing	20371350|21572407	1	0	0	Breast cancerous tissues
mirnet-hsa-8803	hsa-mir-19b-3p	MIMAT0000074	KCTD10	ENSG00000110906	83892	PAR-CLIP//Sequencing	20371350|23592263|24398324|26701625	1	1	0	Breast cancerous tissues
mirnet-hsa-8804	hsa-mir-19b-3p	MIMAT0000074	KATNAL1	ENSG00000102781	84056	HITS-CLIP//Sequencing	20371350|22473208	1	0	0	Breast cancerous tissues
mirnet-hsa-8805	hsa-mir-19b-3p	MIMAT0000074	ZNF644	ENSG00000122482	84146	PAR-CLIP//Sequencing	20371350|23592263	1	1	0	Breast cancerous tissues
mirnet-hsa-8806	hsa-mir-19b-3p	MIMAT0000074	RPF2	ENSG00000197498	84154	PAR-CLIP	21572407|20371350	1	0	0	Breast cancerous tissues
mirnet-hsa-8807	hsa-mir-19b-3p	MIMAT0000074	TMEM117	ENSG00000139173	84216	PAR-CLIP	21572407	1	0	0	Breast cancerous tissues
mirnet-hsa-8808	hsa-mir-19b-3p	MIMAT0000074	ZDHHC18	ENSG00000204160	84243	PAR-CLIP	20371350	1	1	0	Breast cancerous tissues
mirnet-hsa-8809	hsa-mir-19b-3p	MIMAT0000074	NICN1	ENSG00000145029	84276	PAR-CLIP	23708386|23446348	1	0	0	Breast cancerous tissues
mirnet-hsa-8810	hsa-mir-19b-3p	MIMAT0000074	BTBD10	ENSG00000148925	84280	Sequencing	20371350	1	0	0	Breast cancerous tissues
mirnet-hsa-8811	hsa-mir-19b-3p	MIMAT0000074	TMEM107	ENSG00000179029	84314	Immunoprecipitaion	22382630	1	0	0	Breast cancerous tissues
mirnet-hsa-8812	hsa-mir-19b-3p	MIMAT0000074	LZIC	ENSG00000162441	84328	PAR-CLIP	23446348|20371350	1	1	0	Breast cancerous tissues
mirnet-hsa-8813	hsa-mir-19b-3p	MIMAT0000074	MCRIP2	ENSG00000172366	84331	PAR-CLIP	23446348|21572407|20371350	1	0	0	Breast cancerous tissues
mirnet-hsa-8814	hsa-mir-19b-3p	MIMAT0000074	ABHD14B	ENSG00000114779	84836	PAR-CLIP	23592263	1	1	0	Breast cancerous tissues
mirnet-hsa-8815	hsa-mir-19b-3p	MIMAT0000074	MIGA2	ENSG00000148343	84895	PAR-CLIP	23592263|27292025	1	0	0	Breast cancerous tissues
mirnet-hsa-8816	hsa-mir-19b-3p	MIMAT0000074	TBRG1	ENSG00000154144	84897	PAR-CLIP	23446348|21572407|20371350	1	1	0	Breast cancerous tissues
mirnet-hsa-8817	hsa-mir-19b-3p	MIMAT0000074	NFATC2IP	ENSG00000176953	84901	PAR-CLIP	21572407|20371350	1	1	0	Breast cancerous tissues
mirnet-hsa-8818	hsa-mir-19b-3p	MIMAT0000074	PPP1R15B	ENSG00000158615	84919	PAR-CLIP//Sequencing	20371350|24398324|23446348|22012620|21572407	1	1	0	Breast cancerous tissues
mirnet-hsa-8819	hsa-mir-19b-3p	MIMAT0000074	RAB2B	ENSG00000129472	84932	HITS-CLIP	22473208	1	1	0	Breast cancerous tissues
mirnet-hsa-8820	hsa-mir-19b-3p	MIMAT0000074	ALKBH6	ENSG00000239382	84964	Immunoprecipitaion	22382630	1	0	0	Breast cancerous tissues
mirnet-hsa-8821	hsa-mir-19b-3p	MIMAT0000074	ALG2	ENSG00000119523	85365	HITS-CLIP//Sequencing	20371350|22473208	1	1	0	Breast cancerous tissues
mirnet-hsa-8822	hsa-mir-19b-3p	MIMAT0000074	ZIC5	ENSG00000139800	85416	PAR-CLIP	21572407	1	1	0	Breast cancerous tissues
mirnet-hsa-8823	hsa-mir-19b-3p	MIMAT0000074	LMLN	ENSG00000185621	89782	PAR-CLIP	23446348|21572407	1	1	0	Breast cancerous tissues
mirnet-hsa-8824	hsa-mir-19b-3p	MIMAT0000074	C5orf30	ENSG00000181751	90355	HITS-CLIP	22473208	1	1	0	Breast cancerous tissues
mirnet-hsa-8825	hsa-mir-19b-3p	MIMAT0000074	SAMD1		90378	Sequencing	20371350	1	0	0	Breast cancerous tissues
mirnet-hsa-8826	hsa-mir-19b-3p	MIMAT0000074	ANGEL2	ENSG00000174606	90806	HITS-CLIP	22473208	1	0	0	Breast cancerous tissues
mirnet-hsa-8827	hsa-mir-19b-3p	MIMAT0000074	SESTD1	ENSG00000187231	91404	Sequencing	20371350	1	0	0	Breast cancerous tissues
mirnet-hsa-8828	hsa-mir-19b-3p	MIMAT0000074	BTF3L4	ENSG00000134717	91408	HITS-CLIP//PAR-CLIP	22473208|23592263|21572407|20371350	1	1	0	Breast cancerous tissues
mirnet-hsa-8829	hsa-mir-19b-3p	MIMAT0000074	ACBD5	ENSG00000107897	91452	HITS-CLIP//PAR-CLIP	22473208|21572407	1	1	0	Breast cancerous tissues
mirnet-hsa-8830	hsa-mir-19b-3p	MIMAT0000074	LONRF1	ENSG00000154359	91694	HITS-CLIP//PAR-CLIP//Sequencing	20371350|22473208|21572407	1	1	0	Breast cancerous tissues
mirnet-hsa-8831	hsa-mir-19b-3p	MIMAT0000074	YTHDC1	ENSG00000275272	91746	Sequencing	20371350	1	0	0	Breast cancerous tissues
mirnet-hsa-8832	hsa-mir-19b-3p	MIMAT0000074	WDR20	ENSG00000140153	91833	HITS-CLIP	22473208	1	1	0	Breast cancerous tissues
mirnet-hsa-8833	hsa-mir-19b-3p	MIMAT0000074	DSEL	ENSG00000171451	92126	PAR-CLIP	27292025	1	1	0	Breast cancerous tissues
mirnet-hsa-8834	hsa-mir-19b-3p	MIMAT0000074	PXYLP1	ENSG00000155893	92370	Sequencing	20371350	1	0	0	Breast cancerous tissues
mirnet-hsa-8835	hsa-mir-19b-3p	MIMAT0000074	MOB1B	ENSG00000173542	92597	PAR-CLIP	23446348|21572407|20371350	1	1	0	Breast cancerous tissues
mirnet-hsa-8836	hsa-mir-19b-3p	MIMAT0000074	ZBTB47	ENSG00000114853	92999	PAR-CLIP	23446348|21572407|20371350	1	0	0	Breast cancerous tissues
mirnet-hsa-8837	hsa-mir-19b-3p	MIMAT0000074	MMGT1	ENSG00000169446	93380	PAR-CLIP	23592263|24398324|23446348|22012620|21572407|20371350	1	0	0	Breast cancerous tissues
mirnet-hsa-8838	hsa-mir-19b-3p	MIMAT0000074	PIGS	ENSG00000087111	94005	HITS-CLIP	22473208	1	1	0	Breast cancerous tissues
mirnet-hsa-8839	hsa-mir-19b-3p	MIMAT0000074	ARHGAP12	ENSG00000165322	94134	HITS-CLIP//PAR-CLIP//Sequencing	20371350|22473208|21572407	1	0	0	Breast cancerous tissues
mirnet-hsa-8840	hsa-mir-19b-3p	MIMAT0000074	FOXQ1	ENSG00000164379	94234	PAR-CLIP	23592263|27292025	1	0	0	Breast cancerous tissues
mirnet-hsa-8841	hsa-mir-19b-3p	MIMAT0000074	TP53INP1	ENSG00000164938	94241	HITS-CLIP	22473208	1	1	0	Breast cancerous tissues
mirnet-hsa-8842	hsa-mir-19b-3p	MIMAT0000074	EGLN3	ENSG00000129521	112399	Sequencing	20371350	1	0	0	Breast cancerous tissues
mirnet-hsa-8843	hsa-mir-19b-3p	MIMAT0000074	NACC1	ENSG00000160877	112939	PAR-CLIP	23592263|20371350	1	0	0	Breast cancerous tissues
mirnet-hsa-8844	hsa-mir-19b-3p	MIMAT0000074	SLC46A1	ENSG00000076351	113235	PAR-CLIP	23446348	1	0	0	Breast cancerous tissues
mirnet-hsa-8845	hsa-mir-19b-3p	MIMAT0000074	CYP2U1	ENSG00000155016	113612	PAR-CLIP//Sequencing	20371350|21572407	1	1	0	Breast cancerous tissues
mirnet-hsa-8846	hsa-mir-19b-3p	MIMAT0000074	MCM3AP-AS1		114044	HITS-CLIP	22473208	1	0	0	Breast cancerous tissues
mirnet-hsa-8847	hsa-mir-19b-3p	MIMAT0000074	ZNF618	ENSG00000157657	114991	HITS-CLIP	27418678	1	0	0	Breast cancerous tissues
mirnet-hsa-8848	hsa-mir-19b-3p	MIMAT0000074	MB21D1	ENSG00000164430	115004	PAR-CLIP	23592263|24398324|20371350	1	0	0	Breast cancerous tissues
mirnet-hsa-8849	hsa-mir-19b-3p	MIMAT0000074	EVI5L	ENSG00000142459	115704	HITS-CLIP//PAR-CLIP	22473208|21572407	1	1	0	Breast cancerous tissues
mirnet-hsa-8850	hsa-mir-19b-3p	MIMAT0000074	WDFY2	ENSG00000139668	115825	Immunoprecipitaion	22382630	1	0	0	Breast cancerous tissues
mirnet-hsa-8851	hsa-mir-19b-3p	MIMAT0000074	ZNF526	ENSG00000167625	116115	HITS-CLIP	22473208	1	0	0	Breast cancerous tissues
mirnet-hsa-8852	hsa-mir-19b-3p	MIMAT0000074	NUS1	ENSG00000153989	116150	PAR-CLIP	22291592	1	0	0	Breast cancerous tissues
mirnet-hsa-8853	hsa-mir-19b-3p	MIMAT0000074	MED12L	ENSG00000144893	116931	PAR-CLIP	23446348|21572407|20371350	1	1	0	Breast cancerous tissues
mirnet-hsa-8854	hsa-mir-19b-3p	MIMAT0000074	ARAP2	ENSG00000047365	116984	HITS-CLIP	22473208	1	1	0	Breast cancerous tissues
mirnet-hsa-8855	hsa-mir-19b-3p	MIMAT0000074	FAT3	ENSG00000282908	120114	Sequencing	20371350	1	0	0	Breast cancerous tissues
mirnet-hsa-8856	hsa-mir-19b-3p	MIMAT0000074	LRIG3	ENSG00000139263	121227	Sequencing	20371350	1	1	0	Breast cancerous tissues
mirnet-hsa-8857	hsa-mir-19b-3p	MIMAT0000074	RHEBL1	ENSG00000167550	121268	Sequencing	20371350	1	0	0	Breast cancerous tissues
mirnet-hsa-8858	hsa-mir-19b-3p	MIMAT0000074	SLAIN1	ENSG00000139737	122060	Sequencing	20371350	1	1	0	Breast cancerous tissues
mirnet-hsa-8859	hsa-mir-19b-3p	MIMAT0000074	FRMD6	ENSG00000139926	122786	HITS-CLIP	22473208	1	1	0	Breast cancerous tissues
mirnet-hsa-8860	hsa-mir-19b-3p	MIMAT0000074	SOCS4	ENSG00000180008	122809	Sequencing	20371350	1	1	0	Breast cancerous tissues
mirnet-hsa-8861	hsa-mir-19b-3p	MIMAT0000074	NIPA1	ENSG00000170113	123606	HITS-CLIP//PAR-CLIP	22473208|23446348|20371350	1	1	0	Breast cancerous tissues
mirnet-hsa-8862	hsa-mir-19b-3p	MIMAT0000074	DCUN1D3	ENSG00000188215	123879	PAR-CLIP	21572407	1	0	0	Breast cancerous tissues
mirnet-hsa-8863	hsa-mir-19b-3p	MIMAT0000074	TPRG1L	ENSG00000158109	127262	PAR-CLIP	27292025	1	0	0	Breast cancerous tissues
mirnet-hsa-8864	hsa-mir-19b-3p	MIMAT0000074	ARL8A	ENSG00000143862	127829	HITS-CLIP//PAR-CLIP	22473208|21572407	1	1	0	Breast cancerous tissues
mirnet-hsa-8865	hsa-mir-19b-3p	MIMAT0000074	DCBLD2	ENSG00000057019	131566	PAR-CLIP	26701625	1	0	0	Breast cancerous tissues
mirnet-hsa-8866	hsa-mir-19b-3p	MIMAT0000074	PABPC4L	ENSG00000254535	132430	PAR-CLIP	20371350	1	1	0	Breast cancerous tissues
mirnet-hsa-8867	hsa-mir-19b-3p	MIMAT0000074	C5orf24	ENSG00000181904	134553	HITS-CLIP	22473208	1	1	0	Breast cancerous tissues
mirnet-hsa-8868	hsa-mir-19b-3p	MIMAT0000074	CLVS2	ENSG00000146352	134829	PAR-CLIP	20371350	1	1	0	Breast cancerous tissues
mirnet-hsa-8869	hsa-mir-19b-3p	MIMAT0000074	VPS37A	ENSG00000155975	137492	PAR-CLIP	21572407	1	1	0	Breast cancerous tissues
mirnet-hsa-8870	hsa-mir-19b-3p	MIMAT0000074	NACC2	ENSG00000148411	138151	PAR-CLIP//Sequencing	20371350|23446348	1	1	0	Breast cancerous tissues
mirnet-hsa-8871	hsa-mir-19b-3p	MIMAT0000074	SOGA1	ENSG00000149639	140710	Sequencing	20371350	1	1	0	Breast cancerous tissues
mirnet-hsa-8872	hsa-mir-19b-3p	MIMAT0000074	DYNLL2	ENSG00000264364	140735	Sequencing	20371350	1	0	0	Breast cancerous tissues
mirnet-hsa-8873	hsa-mir-19b-3p	MIMAT0000074	SMCR8	ENSG00000283741	140775	Sequencing	20371350	1	1	0	Breast cancerous tissues
mirnet-hsa-8874	hsa-mir-19b-3p	MIMAT0000074	SAMD8	ENSG00000156671	142891	PAR-CLIP//Sequencing	20371350|21572407	1	1	0	Breast cancerous tissues
mirnet-hsa-8875	hsa-mir-19b-3p	MIMAT0000074	SESN3	ENSG00000149212	143686	PAR-CLIP	23446348	1	1	0	Breast cancerous tissues
mirnet-hsa-8876	hsa-mir-19b-3p	MIMAT0000074	PIWIL4	ENSG00000134627	143689	Immunoprecipitaion	22382630	1	0	0	Breast cancerous tissues
mirnet-hsa-8877	hsa-mir-19b-3p	MIMAT0000074	SPTY2D1	ENSG00000179119	144108	Sequencing	20371350	1	0	0	Breast cancerous tissues
mirnet-hsa-8878	hsa-mir-19b-3p	MIMAT0000074	C12orf66	ENSG00000174206	144577	Sequencing	20371350	1	0	0	Breast cancerous tissues
mirnet-hsa-8879	hsa-mir-19b-3p	MIMAT0000074	TOM1L2	ENSG00000175662	146691	Sequencing	20371350	1	0	0	Breast cancerous tissues
mirnet-hsa-8880	hsa-mir-19b-3p	MIMAT0000074	ODF4	ENSG00000184650	146852	HITS-CLIP	23824327	1	0	0	Breast cancerous tissues
mirnet-hsa-8881	hsa-mir-19b-3p	MIMAT0000074	ZNF417	ENSG00000173480	147687	Sequencing	20371350	1	0	0	Breast cancerous tissues
mirnet-hsa-8882	hsa-mir-19b-3p	MIMAT0000074	PHF13	ENSG00000116273	148479	HITS-CLIP	22473208	1	1	0	Breast cancerous tissues
mirnet-hsa-8883	hsa-mir-19b-3p	MIMAT0000074	B3GALNT2	ENSG00000282880	148789	PAR-CLIP	27292025	1	1	0	Breast cancerous tissues
mirnet-hsa-8884	hsa-mir-19b-3p	MIMAT0000074	SLC30A7	ENSG00000162695	148867	HITS-CLIP//PAR-CLIP	22473208|21572407	1	1	0	Breast cancerous tissues
mirnet-hsa-8885	hsa-mir-19b-3p	MIMAT0000074	CCDC80	ENSG00000091986	151887	PAR-CLIP	20371350	1	0	0	Breast cancerous tissues
mirnet-hsa-8886	hsa-mir-19b-3p	MIMAT0000074	MB21D2	ENSG00000180611	151963	PAR-CLIP//Sequencing	20371350|21572407	1	1	0	Breast cancerous tissues
mirnet-hsa-8887	hsa-mir-19b-3p	MIMAT0000074	FAM218A	ENSG00000250486	152756	Immunoprecipitaion	22382630	1	0	0	Breast cancerous tissues
mirnet-hsa-8888	hsa-mir-19b-3p	MIMAT0000074	CREBRF	ENSG00000164463	153222	PAR-CLIP	21572407	1	1	0	Breast cancerous tissues
mirnet-hsa-8889	hsa-mir-19b-3p	MIMAT0000074	RNF145	ENSG00000145860	153830	Sequencing	20371350	1	1	0	Breast cancerous tissues
mirnet-hsa-8890	hsa-mir-19b-3p	MIMAT0000074	CAMSAP1	ENSG00000130559	157922	HITS-CLIP//Sequencing	20371350|23313552	1	1	0	Breast cancerous tissues
mirnet-hsa-8891	hsa-mir-19b-3p	MIMAT0000074	PRUNE2	ENSG00000106772	158471	PAR-CLIP//Sequencing	20371350|21572407	1	0	0	Breast cancerous tissues
mirnet-hsa-8892	hsa-mir-19b-3p	MIMAT0000074	MOSPD2	ENSG00000130150	158747	Sequencing	20371350	1	1	0	Breast cancerous tissues
mirnet-hsa-8893	hsa-mir-19b-3p	MIMAT0000074	PPTC7	ENSG00000196850	160760	PAR-CLIP	23446348|22012620|21572407|20371350	1	1	0	Breast cancerous tissues
mirnet-hsa-8894	hsa-mir-19b-3p	MIMAT0000074	DGKH	ENSG00000102780	160851	PAR-CLIP	22012620	1	0	0	Breast cancerous tissues
mirnet-hsa-8895	hsa-mir-19b-3p	MIMAT0000074	ZNF567	ENSG00000189042	163081	Sequencing	20371350	1	1	0	Breast cancerous tissues
mirnet-hsa-8896	hsa-mir-19b-3p	MIMAT0000074	SDE2	ENSG00000143751	163859	HITS-CLIP//PAR-CLIP	22473208|26701625|27292025	1	1	0	Breast cancerous tissues
mirnet-hsa-8897	hsa-mir-19b-3p	MIMAT0000074	PRICKLE2	ENSG00000163637	166336	PAR-CLIP	21572407	1	1	0	Breast cancerous tissues
mirnet-hsa-8898	hsa-mir-19b-3p	MIMAT0000074	PAPD4	ENSG00000164329	167153	PAR-CLIP//Sequencing	20371350|21572407	1	0	0	Breast cancerous tissues
mirnet-hsa-8899	hsa-mir-19b-3p	MIMAT0000074	DCP2	ENSG00000172795	167227	HITS-CLIP	22473208	1	1	0	Breast cancerous tissues
mirnet-hsa-8900	hsa-mir-19b-3p	MIMAT0000074	ZNF800	ENSG00000048405	168850	HITS-CLIP//PAR-CLIP	22473208|23592263|24398324|23446348|22012620|21572407|20371350|26701625|27292025	1	1	0	Breast cancerous tissues
mirnet-hsa-8901	hsa-mir-19b-3p	MIMAT0000074	TMEM64	ENSG00000180694	169200	PAR-CLIP	22012620|20371350	1	1	0	Breast cancerous tissues
mirnet-hsa-8902	hsa-mir-19b-3p	MIMAT0000074	ZNF721	ENSG00000182903	170960	HITS-CLIP//Sequencing	20371350|22473208	1	1	0	Breast cancerous tissues
mirnet-hsa-8903	hsa-mir-19b-3p	MIMAT0000074	SPTSSA	ENSG00000165389	171546	HITS-CLIP	22473208	1	1	0	Breast cancerous tissues
mirnet-hsa-8904	hsa-mir-19b-3p	MIMAT0000074	AGO3	ENSG00000126070	192669	PAR-CLIP	21572407	1	0	0	Breast cancerous tissues
mirnet-hsa-8905	hsa-mir-19b-3p	MIMAT0000074	ZNF367	ENSG00000165244	195828	PAR-CLIP	21572407|20371350	1	1	0	Breast cancerous tissues
mirnet-hsa-8906	hsa-mir-19b-3p	MIMAT0000074	DENND6A	ENSG00000174839	201627	HITS-CLIP	22473208	1	1	0	Breast cancerous tissues
mirnet-hsa-8907	hsa-mir-19b-3p	MIMAT0000074	HIPK1	ENSG00000163349	204851	Immunofluorescence//Luciferase reporter assay//Microarray//qRT-PCR//Sequencing//Western blot	20371350|23868977	1	1	0	Breast cancerous tissues
mirnet-hsa-8908	hsa-mir-19b-3p	MIMAT0000074	PATL1	ENSG00000166889	219988	HITS-CLIP//PAR-CLIP//Sequencing	20371350|22473208|23592263|23446348	1	1	0	Breast cancerous tissues
mirnet-hsa-8909	hsa-mir-19b-3p	MIMAT0000074	OTUD1	ENSG00000165312	220213	HITS-CLIP//Sequencing	20371350|22473208	1	1	0	Breast cancerous tissues
mirnet-hsa-8910	hsa-mir-19b-3p	MIMAT0000074	REEP3	ENSG00000165476	221035	HITS-CLIP	22473208	1	1	0	Breast cancerous tissues
mirnet-hsa-8911	hsa-mir-19b-3p	MIMAT0000074	JAZF1	ENSG00000153814	221895	PAR-CLIP	21572407	1	1	0	Breast cancerous tissues
mirnet-hsa-8912	hsa-mir-19b-3p	MIMAT0000074	ATXN7L1	ENSG00000146776	222255	Sequencing	20371350	1	1	0	Breast cancerous tissues
mirnet-hsa-8913	hsa-mir-19b-3p	MIMAT0000074	KCTD20	ENSG00000112078	222658	Sequencing	20371350	1	0	0	Breast cancerous tissues
mirnet-hsa-8914	hsa-mir-19b-3p	MIMAT0000074	PRR14L	ENSG00000183530	253143	HITS-CLIP	22473208	1	0	0	Breast cancerous tissues
mirnet-hsa-8915	hsa-mir-19b-3p	MIMAT0000074	LCLAT1	ENSG00000172954	253558	HITS-CLIP//PAR-CLIP	22473208|21572407|20371350	1	1	0	Breast cancerous tissues
mirnet-hsa-8916	hsa-mir-19b-3p	MIMAT0000074	UBN2	ENSG00000157741	254048	PAR-CLIP	23446348|22012620|21572407|20371350|27292025	1	0	0	Breast cancerous tissues
mirnet-hsa-8917	hsa-mir-19b-3p	MIMAT0000074	BRWD3	ENSG00000165288	254065	PAR-CLIP	23592263	1	1	0	Breast cancerous tissues
mirnet-hsa-8918	hsa-mir-19b-3p	MIMAT0000074	ELMOD2	ENSG00000179387	255520	HITS-CLIP//PAR-CLIP	22473208|21572407	1	1	0	Breast cancerous tissues
mirnet-hsa-8919	hsa-mir-19b-3p	MIMAT0000074	STEAP2	ENSG00000157214	261729	Sequencing	20371350	1	1	0	Breast cancerous tissues
mirnet-hsa-8920	hsa-mir-19b-3p	MIMAT0000074	RBM20	ENSG00000203867	282996	PAR-CLIP	23446348|22012620	1	0	0	Breast cancerous tissues
mirnet-hsa-8921	hsa-mir-19b-3p	MIMAT0000074	PGM2L1	ENSG00000165434	283209	HITS-CLIP	22473208	1	1	0	Breast cancerous tissues
mirnet-hsa-8922	hsa-mir-19b-3p	MIMAT0000074	TTC9C	ENSG00000162222	283237	Immunoprecipitaion	22382630	1	0	0	Breast cancerous tissues
mirnet-hsa-8923	hsa-mir-19b-3p	MIMAT0000074	ANKRD52	ENSG00000139645	283373	Sequencing	20371350	1	1	0	Breast cancerous tissues
mirnet-hsa-8924	hsa-mir-19b-3p	MIMAT0000074	SIRPB2	ENSG00000196209	284759	Immunoprecipitaion	22382630	1	0	0	Breast cancerous tissues
mirnet-hsa-8925	hsa-mir-19b-3p	MIMAT0000074	EOGT	ENSG00000163378	285203	PAR-CLIP	23592263|21572407|27292025	1	0	0	Breast cancerous tissues
mirnet-hsa-8926	hsa-mir-19b-3p	MIMAT0000074	C5orf51	ENSG00000205765	285636	HITS-CLIP//PAR-CLIP	22473208|23592263	1	0	0	Breast cancerous tissues
mirnet-hsa-8927	hsa-mir-19b-3p	MIMAT0000074	LIN9	ENSG00000183814	286826	HITS-CLIP	22473208	1	1	0	Breast cancerous tissues
mirnet-hsa-8928	hsa-mir-19b-3p	MIMAT0000074	TRIM59	ENSG00000213186	286827	Sequencing	20371350	1	0	0	Breast cancerous tissues
mirnet-hsa-8929	hsa-mir-19b-3p	MIMAT0000074	CCDC137	ENSG00000185298	339230	HITS-CLIP//PAR-CLIP	22473208|20371350	1	1	0	Breast cancerous tissues
mirnet-hsa-8930	hsa-mir-19b-3p	MIMAT0000074	ZNF680	ENSG00000173041	340252	PAR-CLIP	20371350	1	1	0	Breast cancerous tissues
mirnet-hsa-8931	hsa-mir-19b-3p	MIMAT0000074	NCKAP5	ENSG00000176771	344148	Sequencing	20371350	1	0	0	Breast cancerous tissues
mirnet-hsa-8932	hsa-mir-19b-3p	MIMAT0000074	MTX3	ENSG00000177034	345778	HITS-CLIP	23824327	1	1	0	Breast cancerous tissues
mirnet-hsa-8933	hsa-mir-19b-3p	MIMAT0000074	ARPIN	ENSG00000242498	348110	HITS-CLIP	22473208	1	0	0	Breast cancerous tissues
mirnet-hsa-8934	hsa-mir-19b-3p	MIMAT0000074	MIGA1	ENSG00000180488	374986	HITS-CLIP	22473208	1	0	0	Breast cancerous tissues
mirnet-hsa-8935	hsa-mir-19b-3p	MIMAT0000074	SLC27A1	ENSG00000130304	376497	HITS-CLIP	22473208	1	0	0	Breast cancerous tissues
mirnet-hsa-8936	hsa-mir-19b-3p	MIMAT0000074	CA13	ENSG00000185015	377677	Sequencing	20371350	1	0	0	Breast cancerous tissues
mirnet-hsa-8937	hsa-mir-19b-3p	MIMAT0000074	C11orf96	ENSG00000187479	387763	Sequencing	20371350	1	0	0	Breast cancerous tissues
mirnet-hsa-8938	hsa-mir-19b-3p	MIMAT0000074	FAM102A	ENSG00000167106	399665	HITS-CLIP	22473208	1	1	0	Breast cancerous tissues
mirnet-hsa-8939	hsa-mir-19b-3p	MIMAT0000074	ZNF772	ENSG00000197128	400720	Immunoprecipitaion//PAR-CLIP	21572407|20371350|22382630	1	1	0	Breast cancerous tissues
mirnet-hsa-8940	hsa-mir-19b-3p	MIMAT0000074	IDNK	ENSG00000148057	414328	HITS-CLIP	22473208	1	0	0	Breast cancerous tissues
mirnet-hsa-8941	hsa-mir-19b-3p	MIMAT0000074	PALM2-AKAP2	ENSG00000157654	445815	PAR-CLIP	23446348	1	0	0	Breast cancerous tissues
mirnet-hsa-8942	hsa-mir-19b-3p	MIMAT0000074	FBXO48	ENSG00000204923	554251	HITS-CLIP	22473208	1	0	0	Breast cancerous tissues
mirnet-hsa-8943	hsa-mir-19b-3p	MIMAT0000074	HIST2H4B	ENSG00000270276	554313	PAR-CLIP	23592263|23446348|20371350	1	0	0	Breast cancerous tissues
mirnet-hsa-8944	hsa-mir-19b-3p	MIMAT0000074	LOC613266		613266	HITS-CLIP	22473208	1	0	0	Breast cancerous tissues
mirnet-hsa-8945	hsa-mir-19b-3p	MIMAT0000074	C6orf132	ENSG00000188112	647024	HITS-CLIP	23824327	1	0	0	Breast cancerous tissues
mirnet-hsa-8946	hsa-mir-19b-3p	MIMAT0000074	SFTPA1	ENSG00000122852	653509	PAR-CLIP	21572407	1	0	0	Breast cancerous tissues
mirnet-hsa-8947	hsa-mir-19b-3p	MIMAT0000074	IMPDH1P11		727833	PAR-CLIP	23592263|23446348|20371350	1	0	0	Breast cancerous tissues
mirnet-hsa-8948	hsa-mir-19b-3p	MIMAT0000074	C15orf38-AP3S2	ENSG00000250021	100526783	PAR-CLIP	20371350	1	0	0	Breast cancerous tissues
mirnet-hsa-10021	hsa-mir-21-5p	MIMAT0000076	ACAT1	ENSG00000075239	38	Microarray	18591254	1	1	0	Breast cancerous tissues
mirnet-hsa-10022	hsa-mir-21-5p	MIMAT0000076	PARP1	ENSG00000143799	142	Microarray	18591254	1	1	0	Breast cancerous tissues
mirnet-hsa-10023	hsa-mir-21-5p	MIMAT0000076	JAG1	ENSG00000101384	182	Flow//Immunoblot//Luciferase reporter assay//Microarray//qRT-PCR	19398721|22618231|18591254	1	1	0	Breast cancerous tissues
mirnet-hsa-10024	hsa-mir-21-5p	MIMAT0000076	CRYBG1	ENSG00000112297	202	Microarray	18591254	1	0	0	Breast cancerous tissues
mirnet-hsa-10025	hsa-mir-21-5p	MIMAT0000076	AKT2	ENSG00000105221	208	Western blot	20048743	1	0	0	Breast cancerous tissues
mirnet-hsa-10026	hsa-mir-21-5p	MIMAT0000076	APAF1	ENSG00000120868	317	Luciferase reporter assay//Microarray//qRT-PCR//Western blot	18829576|18591254|27021436	1	1	0	Breast cancerous tissues
mirnet-hsa-10027	hsa-mir-21-5p	MIMAT0000076	APC	ENSG00000134982	324	Microarray	18591254	1	1	0	Breast cancerous tissues
mirnet-hsa-10028	hsa-mir-21-5p	MIMAT0000076	FAS	ENSG00000026103	355	Microarray	20048743	1	1	0	Breast cancerous tissues
mirnet-hsa-10029	hsa-mir-21-5p	MIMAT0000076	FASLG	ENSG00000117560	356	Luciferase reporter assay//qRT-PCR//Reporter assay//Western blot	21820586|23177026|20371612|23504349|24821435|25118289	1	1	0	Breast cancerous tissues
mirnet-hsa-10030	hsa-mir-21-5p	MIMAT0000076	RHOB	ENSG00000143878	388	Luciferase reporter assay//qRT-PCR//Western blot	20460403|21347332|21872591|23313253	1	1	0	Breast cancerous tissues
mirnet-hsa-10031	hsa-mir-21-5p	MIMAT0000076	ATP2B4	ENSG00000058668	493	Microarray	18591254	1	1	0	Breast cancerous tissues
mirnet-hsa-10032	hsa-mir-21-5p	MIMAT0000076	ATRX	ENSG00000085224	546	Microarray	18591254	1	1	0	Breast cancerous tissues
mirnet-hsa-10033	hsa-mir-21-5p	MIMAT0000076	BCAT1	ENSG00000060982	586	Microarray	18591254	1	1	0	Breast cancerous tissues
mirnet-hsa-10034	hsa-mir-21-5p	MIMAT0000076	BCL2	ENSG00000171791	596	ChIP-seq//Immunofluorescence//Luciferase reporter assay//qRT-PCR//Western blot	17072344|21376256|22528454|22710123|21468550|20048743|24606718|25327529	1	1	0	Breast cancerous tissues
mirnet-hsa-10035	hsa-mir-21-5p	MIMAT0000076	BCL6	ENSG00000113916	604	Luciferase reporter assay	23416424	1	1	0	Breast cancerous tissues
mirnet-hsa-10036	hsa-mir-21-5p	MIMAT0000076	BCL7A	ENSG00000282873	605	HITS-CLIP	22473208	1	1	0	Breast cancerous tissues
mirnet-hsa-10037	hsa-mir-21-5p	MIMAT0000076	BMI1	ENSG00000168283	648	ChIP-seq//Immunofluorescence//Immunohistochemistry//Luciferase reporter assay//qRT-PCR//Western blot	27644439	1	0	0	Breast cancerous tissues
mirnet-hsa-10038	hsa-mir-21-5p	MIMAT0000076	BMPR2	ENSG00000204217	659	Luciferase reporter assay//Microarray//qRT-PCR//Western blot	19578724|18829576|18591254|22227207	1	1	0	Breast cancerous tissues
mirnet-hsa-10039	hsa-mir-21-5p	MIMAT0000076	BNIP2	ENSG00000140299	663	HITS-CLIP	22473208	1	1	0	Breast cancerous tissues
mirnet-hsa-10040	hsa-mir-21-5p	MIMAT0000076	BRCA1	ENSG00000012048	672	Microarray	18591254	1	1	0	Breast cancerous tissues
mirnet-hsa-10041	hsa-mir-21-5p	MIMAT0000076	KLF9	ENSG00000119138	687	Sequencing	20371350	1	1	0	Breast cancerous tissues
mirnet-hsa-10042	hsa-mir-21-5p	MIMAT0000076	KLF5	ENSG00000102554	688	Microarray	18591254	1	1	0	Breast cancerous tissues
mirnet-hsa-10043	hsa-mir-21-5p	MIMAT0000076	CALD1	ENSG00000122786	800	Microarray	18591254	1	1	0	Breast cancerous tissues
mirnet-hsa-10044	hsa-mir-21-5p	MIMAT0000076	CASP8	ENSG00000064012	841	In situ hybridization//Luciferase reporter assay//Northern blot//qRT-PCR//Western blot	26080425	1	0	0	Breast cancerous tissues
mirnet-hsa-10045	hsa-mir-21-5p	MIMAT0000076	KRIT1	ENSG00000001631	889	HITS-CLIP	22473208	1	1	0	Breast cancerous tissues
mirnet-hsa-10046	hsa-mir-21-5p	MIMAT0000076	CCNG1	ENSG00000113328	900	Microarray	18591254	1	1	0	Breast cancerous tissues
mirnet-hsa-10047	hsa-mir-21-5p	MIMAT0000076	CD47	ENSG00000196776	961	Microarray	18591254	1	1	0	Breast cancerous tissues
mirnet-hsa-10048	hsa-mir-21-5p	MIMAT0000076	CDC25A	ENSG00000164045	993	HITS-CLIP//Luciferase reporter assay//Microarray//Northern blot//qRT-PCR//Western blot	19826040|23496142|18591254|22473208|25378484	1	1	0	Breast cancerous tissues
mirnet-hsa-10049	hsa-mir-21-5p	MIMAT0000076	CDK6	ENSG00000105810	1021	Sequencing	20371350	1	0	0	Breast cancerous tissues
mirnet-hsa-10050	hsa-mir-21-5p	MIMAT0000076	CEBPB	ENSG00000172216	1051	Luciferase reporter assay//Western blot	25327529	1	0	0	Breast cancerous tissues
mirnet-hsa-10051	hsa-mir-21-5p	MIMAT0000076	FOXN3	ENSG00000053254	1112	Microarray	18591254	1	1	0	Breast cancerous tissues
mirnet-hsa-10052	hsa-mir-21-5p	MIMAT0000076	CLCN5	ENSG00000171365	1184	Microarray	18591254	1	1	0	Breast cancerous tissues
mirnet-hsa-10053	hsa-mir-21-5p	MIMAT0000076	CLU	ENSG00000120885	1191	Luciferase reporter assay	24327270	1	0	0	Breast cancerous tissues
mirnet-hsa-10054	hsa-mir-21-5p	MIMAT0000076	CCR1	ENSG00000163823	1230	Luciferase reporter assay	21131358	1	1	0	Breast cancerous tissues
mirnet-hsa-10055	hsa-mir-21-5p	MIMAT0000076	CCR7	ENSG00000126353	1236	HITS-CLIP	22473208	1	0	0	Breast cancerous tissues
mirnet-hsa-10056	hsa-mir-21-5p	MIMAT0000076	COL4A1	ENSG00000187498	1282	Luciferase reporter assay//qRT-PCR	22573493	1	1	0	Breast cancerous tissues
mirnet-hsa-10057	hsa-mir-21-5p	MIMAT0000076	COL5A2	ENSG00000204262	1290	Microarray	18591254	1	1	0	Breast cancerous tissues
mirnet-hsa-10058	hsa-mir-21-5p	MIMAT0000076	SLC31A1	ENSG00000136868	1317	Microarray	18591254	1	1	0	Breast cancerous tissues
mirnet-hsa-10059	hsa-mir-21-5p	MIMAT0000076	ATF2	ENSG00000115966	1386	Microarray	18591254	1	1	0	Breast cancerous tissues
mirnet-hsa-10060	hsa-mir-21-5p	MIMAT0000076	HAPLN1	ENSG00000145681	1404	Microarray	18591254	1	1	0	Breast cancerous tissues
mirnet-hsa-10061	hsa-mir-21-5p	MIMAT0000076	CSNK1A1	ENSG00000113712	1452	Microarray	18591254	1	1	0	Breast cancerous tissues
mirnet-hsa-10062	hsa-mir-21-5p	MIMAT0000076	DAXX	ENSG00000206206	1616	Luciferase reporter assay//qRT-PCR//Western blot	18829576	1	1	0	Breast cancerous tissues
mirnet-hsa-10063	hsa-mir-21-5p	MIMAT0000076	DDX3X	ENSG00000215301	1654	Microarray	18591254	1	1	0	Breast cancerous tissues
mirnet-hsa-10064	hsa-mir-21-5p	MIMAT0000076	DLG1	ENSG00000075711	1739	Microarray	18591254	1	1	0	Breast cancerous tissues
mirnet-hsa-10065	hsa-mir-21-5p	MIMAT0000076	DMD	ENSG00000198947	1756	Microarray	18591254	1	1	0	Breast cancerous tissues
mirnet-hsa-10066	hsa-mir-21-5p	MIMAT0000076	DYNC1LI2	ENSG00000135720	1783	Microarray	18591254	1	1	0	Breast cancerous tissues
mirnet-hsa-10067	hsa-mir-21-5p	MIMAT0000076	SLC26A2	ENSG00000155850	1836	Microarray	18591254	1	1	0	Breast cancerous tissues
mirnet-hsa-10068	hsa-mir-21-5p	MIMAT0000076	DUSP8	ENSG00000278165	1850	Microarray	18591254	1	1	0	Breast cancerous tissues
mirnet-hsa-10069	hsa-mir-21-5p	MIMAT0000076	E2F1	ENSG00000101412	1869	Luciferase reporter assay//qRT-PCR//Western blot	19906824|19528081	1	0	0	Breast cancerous tissues
mirnet-hsa-10070	hsa-mir-21-5p	MIMAT0000076	E2F2	ENSG00000282899	1870	ChIP//Northern blot//qRT-PCR	19528081	1	0	0	Breast cancerous tissues
mirnet-hsa-10071	hsa-mir-21-5p	MIMAT0000076	E2F3	ENSG00000112242	1871	PAR-CLIP	21572407	1	1	0	Breast cancerous tissues
mirnet-hsa-10072	hsa-mir-21-5p	MIMAT0000076	MEGF9	ENSG00000106780	1955	Microarray	18591254	1	1	0	Breast cancerous tissues
mirnet-hsa-10073	hsa-mir-21-5p	MIMAT0000076	EGFR	ENSG00000146648	1956	Luciferase reporter assay//Microarray//Western blot	20864407|20048743	1	1	0	Breast cancerous tissues
mirnet-hsa-10074	hsa-mir-21-5p	MIMAT0000076	EIF1AX	ENSG00000173674	1964	PAR-CLIP	23446348|20371350	1	1	0	Breast cancerous tissues
mirnet-hsa-10075	hsa-mir-21-5p	MIMAT0000076	EIF2S1	ENSG00000134001	1965	Quantitative proteomic approach	19253296	1	0	0	Breast cancerous tissues
mirnet-hsa-10076	hsa-mir-21-5p	MIMAT0000076	EIF4A2	ENSG00000156976	1974	Immunoblot//Immunohistochemistry//Luciferase reporter assay//Microarray//qRT-PCR//Western blot	21219636	1	0	0	Breast cancerous tissues
mirnet-hsa-10077	hsa-mir-21-5p	MIMAT0000076	EIF4EBP2	ENSG00000148730	1979	Microarray	18591254	1	1	0	Breast cancerous tissues
mirnet-hsa-10078	hsa-mir-21-5p	MIMAT0000076	EIF5	ENSG00000100664	1983	Microarray	18591254	1	1	0	Breast cancerous tissues
mirnet-hsa-10079	hsa-mir-21-5p	MIMAT0000076	ELAVL4	ENSG00000162374	1996	qRT-PCR	20584986	1	0	0	Breast cancerous tissues
mirnet-hsa-10080	hsa-mir-21-5p	MIMAT0000076	EPHA4	ENSG00000116106	2043	Microarray	18591254	1	1	0	Breast cancerous tissues
mirnet-hsa-10081	hsa-mir-21-5p	MIMAT0000076	ERBB2	ENSG00000141736	2064	qRT-PCR//Western blot	19419954	1	0	0	Breast cancerous tissues
mirnet-hsa-10082	hsa-mir-21-5p	MIMAT0000076	FGF12	ENSG00000114279	2257	HITS-CLIP	23824327	1	0	0	Breast cancerous tissues
mirnet-hsa-10083	hsa-mir-21-5p	MIMAT0000076	FKBP5	ENSG00000096060	2289	Microarray	18591254	1	1	0	Breast cancerous tissues
mirnet-hsa-10084	hsa-mir-21-5p	MIMAT0000076	FOXO1	ENSG00000150907	2308	Luciferase reporter assay//qRT-PCR//Western blot	25909227	1	0	0	Breast cancerous tissues
mirnet-hsa-10085	hsa-mir-21-5p	MIMAT0000076	FOXO3	ENSG00000118689	2309	PAR-CLIP	20371350	1	1	0	Breast cancerous tissues
mirnet-hsa-10086	hsa-mir-21-5p	MIMAT0000076	FMOD	ENSG00000122176	2331	Western blot	19906824	1	0	0	Breast cancerous tissues
mirnet-hsa-10087	hsa-mir-21-5p	MIMAT0000076	FMR1	ENSG00000102081	2332	Microarray	18591254	1	1	0	Breast cancerous tissues
mirnet-hsa-10088	hsa-mir-21-5p	MIMAT0000076	GLG1	ENSG00000090863	2734	Microarray	18591254	1	1	0	Breast cancerous tissues
mirnet-hsa-10089	hsa-mir-21-5p	MIMAT0000076	GNAQ	ENSG00000156052	2776	Microarray	18591254	1	1	0	Breast cancerous tissues
mirnet-hsa-10090	hsa-mir-21-5p	MIMAT0000076	GOLGA4	ENSG00000144674	2803	Microarray	18591254	1	1	0	Breast cancerous tissues
mirnet-hsa-10091	hsa-mir-21-5p	MIMAT0000076	GP5	ENSG00000178732	2814	PAR-CLIP	22012620|20371350	1	0	0	Breast cancerous tissues
mirnet-hsa-10092	hsa-mir-21-5p	MIMAT0000076	GPD2	ENSG00000115159	2820	Microarray	18591254	1	1	0	Breast cancerous tissues
mirnet-hsa-10093	hsa-mir-21-5p	MIMAT0000076	MKNK2	ENSG00000099875	2872	Microarray	18591254	1	1	0	Breast cancerous tissues
mirnet-hsa-10094	hsa-mir-21-5p	MIMAT0000076	MSH6	ENSG00000116062	2956	Luciferase reporter assay//Northern blot//qRT-PCR//Western blot	21078976	1	0	0	Breast cancerous tissues
mirnet-hsa-10095	hsa-mir-21-5p	MIMAT0000076	GTF2A1	ENSG00000165417	2957	Microarray	18591254	1	1	0	Breast cancerous tissues
mirnet-hsa-10096	hsa-mir-21-5p	MIMAT0000076	GTF2I	ENSG00000263001	2969	Microarray	18591254	1	1	0	Breast cancerous tissues
mirnet-hsa-10097	hsa-mir-21-5p	MIMAT0000076	HIF1A	ENSG00000100644	3091	ChIP-seq	23726431	1	0	0	Breast cancerous tissues
mirnet-hsa-10098	hsa-mir-21-5p	MIMAT0000076	HMGB1	ENSG00000189403	3146	Luciferase reporter assay//Western blot	25327529	1	0	0	Breast cancerous tissues
mirnet-hsa-10099	hsa-mir-21-5p	MIMAT0000076	HMGB3	ENSG00000029993	3149	Microarray	18591254	1	1	0	Breast cancerous tissues
mirnet-hsa-10100	hsa-mir-21-5p	MIMAT0000076	HNRNPH1	ENSG00000169045	3187	Microarray	18591254	1	0	0	Breast cancerous tissues
mirnet-hsa-10101	hsa-mir-21-5p	MIMAT0000076	HNRNPK	ENSG00000165119	3190	Luciferase reporter assay//qRT-PCR	18829576	1	1	0	Breast cancerous tissues
mirnet-hsa-10102	hsa-mir-21-5p	MIMAT0000076	HOXA9	ENSG00000078399	3205	ChIP-seq//Microarray	18591254|24334453	1	1	0	Breast cancerous tissues
mirnet-hsa-10103	hsa-mir-21-5p	MIMAT0000076	HPGD	ENSG00000164120	3248	In situ hybridization//Luciferase reporter assay//qRT-PCR//Western blot	24699315	1	0	0	Breast cancerous tissues
mirnet-hsa-10104	hsa-mir-21-5p	MIMAT0000076	FOXN2	ENSG00000170802	3344	PAR-CLIP	23592263	1	1	0	Breast cancerous tissues
mirnet-hsa-10105	hsa-mir-21-5p	MIMAT0000076	ICAM1	ENSG00000090339	3383	Luciferase reporter assay//Microarray//qRT-PCR	21131358	1	1	0	Breast cancerous tissues
mirnet-hsa-10106	hsa-mir-21-5p	MIMAT0000076	IGF1R	ENSG00000140443	3480	Luciferase reporter assay	24161401	1	1	0	Breast cancerous tissues
mirnet-hsa-10107	hsa-mir-21-5p	MIMAT0000076	IL1B	ENSG00000125538	3553	Luciferase reporter assay//Microarray//qRT-PCR	21131358	1	1	0	Breast cancerous tissues
mirnet-hsa-10108	hsa-mir-21-5p	MIMAT0000076	IL12A	ENSG00000168811	3592	Luciferase reporter assay//Microarray//qRT-PCR//Western blot	22815788|25327529|27571873	1	1	0	Breast cancerous tissues
mirnet-hsa-10109	hsa-mir-21-5p	MIMAT0000076	CXCL10	ENSG00000169245	3627	qRT-PCR	24889251	1	1	0	Breast cancerous tissues
mirnet-hsa-10110	hsa-mir-21-5p	MIMAT0000076	IPP	ENSG00000197429	3652	Microarray	18591254	1	1	0	Breast cancerous tissues
mirnet-hsa-10111	hsa-mir-21-5p	MIMAT0000076	IRAK1	ENSG00000184216	3654	Chip//ELISA//Flow cytometry//Luciferase reporter assay//QRTPCR//Western blot	23633945	1	0	0	Breast cancerous tissues
mirnet-hsa-10112	hsa-mir-21-5p	MIMAT0000076	IREB2	ENSG00000136381	3658	Microarray	18591254	1	1	0	Breast cancerous tissues
mirnet-hsa-10113	hsa-mir-21-5p	MIMAT0000076	ITGB8	ENSG00000105855	3696	HITS-CLIP	22473208|23824327	1	1	0	Breast cancerous tissues
mirnet-hsa-10114	hsa-mir-21-5p	MIMAT0000076	KLK2	ENSG00000167751	3817	HITS-CLIP	19536157	1	0	0	Breast cancerous tissues
mirnet-hsa-10115	hsa-mir-21-5p	MIMAT0000076	TNPO1	ENSG00000083312	3842	HITS-CLIP//Microarray	18591254|22473208	1	1	0	Breast cancerous tissues
mirnet-hsa-10116	hsa-mir-21-5p	MIMAT0000076	LAMP2	ENSG00000005893	3920	Microarray	18591254	1	1	0	Breast cancerous tissues
mirnet-hsa-10117	hsa-mir-21-5p	MIMAT0000076	LIFR	ENSG00000113594	3977	Microarray	18591254	1	1	0	Breast cancerous tissues
mirnet-hsa-10118	hsa-mir-21-5p	MIMAT0000076	LRP6	ENSG00000070018	4040	Luciferase reporter assay//qRT-PCR//Western blot	28337300	1	0	0	Breast cancerous tissues
mirnet-hsa-10119	hsa-mir-21-5p	MIMAT0000076	CAPRIN1	ENSG00000135387	4076	Microarray	18591254	1	1	0	Breast cancerous tissues
mirnet-hsa-10120	hsa-mir-21-5p	MIMAT0000076	MARCKS	ENSG00000277443	4082	Luciferase reporter assay//Western blot	19302977	1	0	0	Breast cancerous tissues
mirnet-hsa-10121	hsa-mir-21-5p	MIMAT0000076	SMAD7	ENSG00000101665	4092	Immunocytochemistry//Immunofluorescence//Immunohistochemistry//Luciferase reporter assay//qRT-PCR//Western blot	23292313|24887517|28192117|26575121	1	1	0	Breast cancerous tissues
mirnet-hsa-10122	hsa-mir-21-5p	MIMAT0000076	MBNL1	ENSG00000152601	4154	HITS-CLIP//PAR-CLIP//Sequencing	20371350|22473208|23446348	1	1	0	Breast cancerous tissues
mirnet-hsa-10123	hsa-mir-21-5p	MIMAT0000076	MDM4	ENSG00000198625	4194	Microarray	18591254	1	1	0	Breast cancerous tissues
mirnet-hsa-10124	hsa-mir-21-5p	MIMAT0000076	MEF2A	ENSG00000068305	4205	Microarray	18591254	1	1	0	Breast cancerous tissues
mirnet-hsa-10125	hsa-mir-21-5p	MIMAT0000076	MEF2C	ENSG00000081189	4208	Immunofluorescence//In situ hybridization//Luciferase reporter assay	21170291	1	0	0	Breast cancerous tissues
mirnet-hsa-10126	hsa-mir-21-5p	MIMAT0000076	MEIS1	ENSG00000143995	4211	Microarray	18591254	1	1	0	Breast cancerous tissues
mirnet-hsa-10127	hsa-mir-21-5p	MIMAT0000076	MAP3K1	ENSG00000095015	4214	Microarray	18591254	1	1	0	Breast cancerous tissues
mirnet-hsa-10128	hsa-mir-21-5p	MIMAT0000076	MMP2	ENSG00000087245	4313	qRT-PCR	19435867	1	0	0	Breast cancerous tissues
mirnet-hsa-10129	hsa-mir-21-5p	MIMAT0000076	MMP9	ENSG00000100985	4318	qRT-PCR	19435867	1	1	0	Breast cancerous tissues
mirnet-hsa-10130	hsa-mir-21-5p	MIMAT0000076	MSH2	ENSG00000095002	4436	Immunoblot//Luciferase reporter assay//Microarray//Northern blot//qRT-PCR//Western blot	21078976|21047769|18591254|23861444|22806311	1	1	0	Breast cancerous tissues
mirnet-hsa-10131	hsa-mir-21-5p	MIMAT0000076	MTAP	ENSG00000099810	4507	Luciferase reporter assay//Microarray//Northern blot//qRT-PCR//Western blot	19013014|18591254	1	0	0	Breast cancerous tissues
mirnet-hsa-10132	hsa-mir-21-5p	MIMAT0000076	COX2	ENSG00000198712	4513	Flow//qRT-PCR//Western blot	26604791	1	0	0	Breast cancerous tissues
mirnet-hsa-10133	hsa-mir-21-5p	MIMAT0000076	MUC1	ENSG00000185499	4582	Microarray	18591254	1	1	0	Breast cancerous tissues
mirnet-hsa-10134	hsa-mir-21-5p	MIMAT0000076	MYC	ENSG00000136997	4609	ChIP//Northern blot//qRT-PCR//TRAP	19528081|24510096	1	1	0	Breast cancerous tissues
mirnet-hsa-10135	hsa-mir-21-5p	MIMAT0000076	MYD88	ENSG00000172936	4615	Chip//ELISA//Flow cytometry//Luciferase reporter assay//QRTPCR//Western blot	23633945	1	0	0	Breast cancerous tissues
mirnet-hsa-10136	hsa-mir-21-5p	MIMAT0000076	MYO9A	ENSG00000066933	4649	Microarray	18591254	1	1	0	Breast cancerous tissues
mirnet-hsa-10137	hsa-mir-21-5p	MIMAT0000076	2022-09-02	ENSG00000168385	4735	HITS-CLIP	22473208	1	0	0	Breast cancerous tissues
mirnet-hsa-10138	hsa-mir-21-5p	MIMAT0000076	NEK1	ENSG00000137601	4750	Microarray	18591254	1	1	0	Breast cancerous tissues
mirnet-hsa-10139	hsa-mir-21-5p	MIMAT0000076	NFIA	ENSG00000162599	4774	Flow//Western blot	24980967	1	0	0	Breast cancerous tissues
mirnet-hsa-10140	hsa-mir-21-5p	MIMAT0000076	NFIB	ENSG00000147862	4781	Luciferase reporter assay//qRT-PCR//Western blot	18384814	1	1	0	Breast cancerous tissues
mirnet-hsa-10141	hsa-mir-21-5p	MIMAT0000076	NFKB1	ENSG00000109320	4790	ChIP-seq	21081469	1	0	0	Breast cancerous tissues
mirnet-hsa-10142	hsa-mir-21-5p	MIMAT0000076	NKTR	ENSG00000114857	4820	Microarray	20371350|18591254	1	1	0	Breast cancerous tissues
mirnet-hsa-10143	hsa-mir-21-5p	MIMAT0000076	NTF3	ENSG00000185652	4908	Luciferase reporter assay//qRT-PCR	22019057	1	0	0	Breast cancerous tissues
mirnet-hsa-10144	hsa-mir-21-5p	MIMAT0000076	DDR2	ENSG00000162733	4921	Microarray	18591254	1	1	0	Breast cancerous tissues
mirnet-hsa-10145	hsa-mir-21-5p	MIMAT0000076	OLR1	ENSG00000173391	4973	Microarray	18591254	1	1	0	Breast cancerous tissues
mirnet-hsa-10146	hsa-mir-21-5p	MIMAT0000076	TNFRSF11B	ENSG00000164761	4982	Microarray	20371350	1	1	0	Breast cancerous tissues
mirnet-hsa-10147	hsa-mir-21-5p	MIMAT0000076	ORC4	ENSG00000115947	5000	PAR-CLIP	22012620	1	0	0	Breast cancerous tissues
mirnet-hsa-10148	hsa-mir-21-5p	MIMAT0000076	OXTR	ENSG00000180914	5021	Luciferase reporter assay	26273428	1	0	0	Breast cancerous tissues
mirnet-hsa-10149	hsa-mir-21-5p	MIMAT0000076	PBX1	ENSG00000185630	5087	ChIP-seq//Microarray	18591254|24334453	1	1	0	Breast cancerous tissues
mirnet-hsa-10150	hsa-mir-21-5p	MIMAT0000076	PCBP1	ENSG00000169564	5093	Luciferase reporter assay//Quantitative proteomic approach	19253296|22316494	1	1	0	Breast cancerous tissues
mirnet-hsa-10151	hsa-mir-21-5p	MIMAT0000076	PDHA2	ENSG00000163114	5161	Quantitative proteomic approach	19253296	1	1	0	Breast cancerous tissues
mirnet-hsa-10152	hsa-mir-21-5p	MIMAT0000076	PFKFB2	ENSG00000123836	5208	Microarray	18591254	1	1	0	Breast cancerous tissues
mirnet-hsa-10153	hsa-mir-21-5p	MIMAT0000076	ABCB1	ENSG00000085563	5243	Flow//qRT-PCR//Western blot	27040946	1	0	0	Breast cancerous tissues
mirnet-hsa-10154	hsa-mir-21-5p	MIMAT0000076	SERPINB5	ENSG00000206075	5268	ChIP-seq//Immunohistochemistry//Immunoprecipitaion//Luciferase reporter assay//Microarray//qRT-PCR//Reporter assay//Western blot	18270520|19253296|21636785|20693317|26296971|27409165	1	1	0	Breast cancerous tissues
mirnet-hsa-10155	hsa-mir-21-5p	MIMAT0000076	SERPINI1	ENSG00000163536	5274	Flow//Immunohistochemistry//Luciferase reporter assay//Microarray//qRT-PCR//Western blot	18591254|22464652	1	1	0	Breast cancerous tissues
mirnet-hsa-10156	hsa-mir-21-5p	MIMAT0000076	PIK3C2A	ENSG00000011405	5286	Microarray	18591254	1	1	0	Breast cancerous tissues
mirnet-hsa-10157	hsa-mir-21-5p	MIMAT0000076	PIK3R1	ENSG00000145675	5295	Luciferase reporter assay//Microarray//qRT-PCR//Western blot	18591254|26676464	1	1	0	Breast cancerous tissues
mirnet-hsa-10158	hsa-mir-21-5p	MIMAT0000076	PKD2	ENSG00000118762	5311	Microarray	18591254	1	1	0	Breast cancerous tissues
mirnet-hsa-10159	hsa-mir-21-5p	MIMAT0000076	PKNOX1	ENSG00000160199	5316	Microarray	18591254	1	1	0	Breast cancerous tissues
mirnet-hsa-10160	hsa-mir-21-5p	MIMAT0000076	PLAT	ENSG00000104368	5327	Luciferase reporter assay//Microarray//qRT-PCR	21131358	1	1	0	Breast cancerous tissues
mirnet-hsa-10161	hsa-mir-21-5p	MIMAT0000076	PLD1	ENSG00000075651	5337	Microarray	18591254	1	1	0	Breast cancerous tissues
mirnet-hsa-10162	hsa-mir-21-5p	MIMAT0000076	PPARA	ENSG00000186951	5465	Flow//Immunofluorescence//Immunohistochemistry//Immunoprecipitaion//In situ hybridization//Luciferase reporter assay//Microarray//qRT-PCR//Western blot	21636785|18591254|24012640|26338827	1	1	0	Breast cancerous tissues
mirnet-hsa-10163	hsa-mir-21-5p	MIMAT0000076	PRKAB2	ENSG00000131791	5565	Microarray	18591254	1	1	0	Breast cancerous tissues
mirnet-hsa-10164	hsa-mir-21-5p	MIMAT0000076	PRKCE	ENSG00000171132	5581	Microarray	18591254	1	1	0	Breast cancerous tissues
mirnet-hsa-10165	hsa-mir-21-5p	MIMAT0000076	MAP2K3	ENSG00000034152	5606	Immunohistochemistry//Luciferase reporter assay//Western blot	24112539	1	1	0	Breast cancerous tissues
mirnet-hsa-10166	hsa-mir-21-5p	MIMAT0000076	PSMD9	ENSG00000110801	5715	Flow//qRT-PCR//Western blot	26500453	1	0	0	Breast cancerous tissues
mirnet-hsa-10167	hsa-mir-21-5p	MIMAT0000076	PTEN	ENSG00000171862	5728	//ASO assay//ELISA//FACS//Flow//GFP reporter assay//Immunoblot//Immunocytochemistry//Immunofluorescence//immunohistochemistry//Immunohistochemistry//Luciferase reporter assay//Microarray//Northern blot//qRT-PCR//Reporter assay//Western blot	19672202|19072831|19906824|18850008|20216554|20223231|19175831|20048743|20813833|19641183|19253296|17681183|16762633|20797623|20978511|21187093|21820606|22267008|19473551|22678116|22956424|22761812|22770403|22879939|23226804|21544242|24817011|23548551|23174819|23466500|24154840|24659669|22956257|24603539|24468088|24356956|23811941|24161401|23981302|23643356|23275230|23446999|23708209|25361012|268…	1	1	0	Breast cancerous tissues
mirnet-hsa-10168	hsa-mir-21-5p	MIMAT0000076	PTGFR	ENSG00000122420	5737	Microarray	18591254	1	1	0	Breast cancerous tissues
mirnet-hsa-10169	hsa-mir-21-5p	MIMAT0000076	PTK2	ENSG00000169398	5747	Microarray	18591254	1	1	0	Breast cancerous tissues
mirnet-hsa-10170	hsa-mir-21-5p	MIMAT0000076	PTPN3	ENSG00000070159	5774	Microarray	18591254	1	1	0	Breast cancerous tissues
mirnet-hsa-10171	hsa-mir-21-5p	MIMAT0000076	PTPN14	ENSG00000152104	5784	Immunohistochemistry//Luciferase reporter assay//Microarray//PAR-CLIP//qRT-PCR//Western blot	20048743|23592263|25803229	1	1	0	Breast cancerous tissues
mirnet-hsa-10172	hsa-mir-21-5p	MIMAT0000076	PTX3	ENSG00000163661	5806	Luciferase reporter assay	21131358	1	1	0	Breast cancerous tissues
mirnet-hsa-10173	hsa-mir-21-5p	MIMAT0000076	PURA	ENSG00000185129	5813	Microarray	18591254	1	1	0	Breast cancerous tissues
mirnet-hsa-10174	hsa-mir-21-5p	MIMAT0000076	PURB	ENSG00000146676	5814	Microarray	18591254	1	1	0	Breast cancerous tissues
mirnet-hsa-10175	hsa-mir-21-5p	MIMAT0000076	ABCD3	ENSG00000117528	5825	Microarray	18591254	1	1	0	Breast cancerous tissues
mirnet-hsa-10176	hsa-mir-21-5p	MIMAT0000076	RAB6A	ENSG00000175582	5870	Microarray	18591254	1	1	0	Breast cancerous tissues
mirnet-hsa-10177	hsa-mir-21-5p	MIMAT0000076	RASA1	ENSG00000145715	5921	Luciferase reporter assay//qRT-PCR//Western blot	18372920|25663768|27876571	1	0	0	Breast cancerous tissues
mirnet-hsa-10178	hsa-mir-21-5p	MIMAT0000076	RB1	ENSG00000139687	5925	Microarray	18591254	1	0	0	Breast cancerous tissues
mirnet-hsa-10179	hsa-mir-21-5p	MIMAT0000076	ARID4A	ENSG00000032219	5926	Microarray	18591254	1	1	0	Breast cancerous tissues
mirnet-hsa-10180	hsa-mir-21-5p	MIMAT0000076	REST	ENSG00000084093	5978	Luciferase reporter assay	19242418	1	1	0	Breast cancerous tissues
mirnet-hsa-10181	hsa-mir-21-5p	MIMAT0000076	REV3L	ENSG00000009413	5980	Microarray	18591254	1	1	0	Breast cancerous tissues
mirnet-hsa-10182	hsa-mir-21-5p	MIMAT0000076	RHO	ENSG00000163914	6010	qRT-PCR//Western blot	23446999	1	0	0	Breast cancerous tissues
mirnet-hsa-10183	hsa-mir-21-5p	MIMAT0000076	RNF6	ENSG00000127870	6049	PAR-CLIP	21572407	1	1	0	Breast cancerous tissues
mirnet-hsa-10184	hsa-mir-21-5p	MIMAT0000076	RP2	ENSG00000102218	6102	Microarray	18591254	1	1	0	Breast cancerous tissues
mirnet-hsa-10185	hsa-mir-21-5p	MIMAT0000076	RPS6KA3	ENSG00000177189	6197	Microarray	18591254	1	1	0	Breast cancerous tissues
mirnet-hsa-10186	hsa-mir-21-5p	MIMAT0000076	RPS7	ENSG00000171863	6201	Microarray//qRT-PCR//Quantitative proteomic approach//Sequencing//Western blot	19253296|20371350|17968323|17991735|19682430|19276261|19419954|18850008|16966691|19672202|19342589|21069438|18270520|19836969|19133651|18372920|18591254	1	1	0	Breast cancerous tissues
mirnet-hsa-10187	hsa-mir-21-5p	MIMAT0000076	SATB1	ENSG00000182568	6304	qRT-PCR//Western blot	22227207	1	1	0	Breast cancerous tissues
mirnet-hsa-10188	hsa-mir-21-5p	MIMAT0000076	CCL1	ENSG00000108702	6346	HITS-CLIP	22473208	1	0	0	Breast cancerous tissues
mirnet-hsa-10189	hsa-mir-21-5p	MIMAT0000076	CCL20	ENSG00000115009	6364	ELISA//Immunofluorescence//Immunohistochemistry//In situ hybridization//Luciferase reporter assay//qRT-PCR	22001440|23817679	1	1	0	Breast cancerous tissues
mirnet-hsa-10190	hsa-mir-21-5p	MIMAT0000076	TRAPPC2	ENSG00000196459	6399	Microarray	18591254	1	1	0	Breast cancerous tissues
mirnet-hsa-10191	hsa-mir-21-5p	MIMAT0000076	SET	ENSG00000119335	6418	HITS-CLIP	22473208	1	1	0	Breast cancerous tissues
mirnet-hsa-10192	hsa-mir-21-5p	MIMAT0000076	SGCB	ENSG00000163069	6443	Microarray	18591254	1	1	0	Breast cancerous tissues
mirnet-hsa-10193	hsa-mir-21-5p	MIMAT0000076	ST6GAL1	ENSG00000073849	6480	HITS-CLIP//Microarray	18591254|22473208	1	1	0	Breast cancerous tissues
mirnet-hsa-10194	hsa-mir-21-5p	MIMAT0000076	SKP2	ENSG00000145604	6502	Microarray	18591254	1	1	0	Breast cancerous tissues
mirnet-hsa-10195	hsa-mir-21-5p	MIMAT0000076	SLC5A3	ENSG00000198743	6526	Microarray	18591254	1	1	0	Breast cancerous tissues
mirnet-hsa-10196	hsa-mir-21-5p	MIMAT0000076	SMARCA4	ENSG00000127616	6597	Luciferase reporter assay//qRT-PCR//Western blot	21317927	1	0	0	Breast cancerous tissues
mirnet-hsa-10197	hsa-mir-21-5p	MIMAT0000076	SMN1	ENSG00000275349	6606	Luciferase reporter assay//Western blot	23657402	1	0	0	Breast cancerous tissues
mirnet-hsa-10198	hsa-mir-21-5p	MIMAT0000076	SOD3	ENSG00000109610	6649	Luciferase reporter assay	22836756	1	0	0	Breast cancerous tissues
mirnet-hsa-10199	hsa-mir-21-5p	MIMAT0000076	SOX2	ENSG00000181449	6657	Immunoblot//Immunofluorescence//Immunohistochemistry//In situ hybridization//Luciferase reporter assay//Microarray//Northern blot//qRT-PCR//Western blot	18591254|22931209|26558781	1	1	0	Breast cancerous tissues
mirnet-hsa-10200	hsa-mir-21-5p	MIMAT0000076	SOX5	ENSG00000134532	6660	Luciferase reporter assay//Microarray//Northern blot//qRT-PCR//Western blot	19013014|18591254	1	0	0	Breast cancerous tissues
mirnet-hsa-10201	hsa-mir-21-5p	MIMAT0000076	SP1	ENSG00000185591	6667	Luciferase reporter assay//Western blot	22034194	1	1	0	Breast cancerous tissues
mirnet-hsa-10202	hsa-mir-21-5p	MIMAT0000076	SRPK2	ENSG00000135250	6733	Microarray	18591254	1	1	0	Breast cancerous tissues
mirnet-hsa-10203	hsa-mir-21-5p	MIMAT0000076	SSFA2	ENSG00000138434	6744	Microarray	18591254	1	0	0	Breast cancerous tissues
mirnet-hsa-10204	hsa-mir-21-5p	MIMAT0000076	STAT3	ENSG00000168610	6774	ELISA//Microarray//qRT-PCR//Western blot	20048743|18591254|23998932|26549725	1	1	0	Breast cancerous tissues
mirnet-hsa-10205	hsa-mir-21-5p	MIMAT0000076	ELOVL4	ENSG00000118402	6785	Microarray	18591254	1	1	0	Breast cancerous tissues
mirnet-hsa-10206	hsa-mir-21-5p	MIMAT0000076	TAF1	ENSG00000147133	6872	Microarray	18591254	1	1	0	Breast cancerous tissues
mirnet-hsa-10207	hsa-mir-21-5p	MIMAT0000076	TAF5	ENSG00000148835	6877	Microarray	18591254	1	1	0	Breast cancerous tissues
mirnet-hsa-10208	hsa-mir-21-5p	MIMAT0000076	TAP1	ENSG00000232367	6890	Luciferase reporter assay//Western blot	25327529	1	0	0	Breast cancerous tissues
mirnet-hsa-10209	hsa-mir-21-5p	MIMAT0000076	TCF21	ENSG00000118526	6943	Luciferase reporter assay	23206776	1	0	0	Breast cancerous tissues
mirnet-hsa-10210	hsa-mir-21-5p	MIMAT0000076	TGFB1	ENSG00000105329	7040	ELISA//Microarray//qRT-PCR	18591254|26383248	1	0	0	Breast cancerous tissues
mirnet-hsa-10211	hsa-mir-21-5p	MIMAT0000076	TGFB2	ENSG00000092969	7042	Luciferase reporter assay//Microarray	18591254|27388239	1	1	0	Breast cancerous tissues
mirnet-hsa-10212	hsa-mir-21-5p	MIMAT0000076	TGFBI	ENSG00000120708	7045	Luciferase reporter assay//Microarray//Western blot	19136465|18591254	1	1	0	Breast cancerous tissues
mirnet-hsa-10213	hsa-mir-21-5p	MIMAT0000076	TGFBR2	ENSG00000163513	7048	Immunofluorescence//Luciferase reporter assay//Microarray//qRT-PCR//Reporter assay//Western blot	19906824|19816956|18829576|22072622|18591254|24037531|27388239	1	1	0	Breast cancerous tissues
mirnet-hsa-10214	hsa-mir-21-5p	MIMAT0000076	TGFBR3	ENSG00000069702	7049	Luciferase reporter assay//Microarray//qRT-PCR	18829576|19253296	1	1	0	Breast cancerous tissues
mirnet-hsa-10215	hsa-mir-21-5p	MIMAT0000076	TGIF1	ENSG00000177426	7050	Western blot	19906824	1	0	0	Breast cancerous tissues
mirnet-hsa-10216	hsa-mir-21-5p	MIMAT0000076	TIAM1	ENSG00000156299	7074	Luciferase reporter assay//Microarray//Northern blot//qRT-PCR	20826792|23442323|22815788	1	0	0	Breast cancerous tissues
mirnet-hsa-10217	hsa-mir-21-5p	MIMAT0000076	TIMP3	ENSG00000100234	7078	Immunofluorescence//Immunohistochemistry//In situ hybridization//Luciferase reporter assay//Microarray//qRT-PCR//Reporter assay//Western blot	18591254|20346171|21820586|23504349|24574341	1	1	0	Breast cancerous tissues
mirnet-hsa-10218	hsa-mir-21-5p	MIMAT0000076	TLR3	ENSG00000164342	7098	Luciferase reporter assay//Western blot	25327529	1	0	0	Breast cancerous tissues
mirnet-hsa-10219	hsa-mir-21-5p	MIMAT0000076	TLR4	ENSG00000136869	7099	Microarray	18591254	1	1	0	Breast cancerous tissues
mirnet-hsa-10220	hsa-mir-21-5p	MIMAT0000076	TNFAIP3	ENSG00000118503	7128	Luciferase reporter assay	21131358	1	1	0	Breast cancerous tissues
mirnet-hsa-10221	hsa-mir-21-5p	MIMAT0000076	TOP2A	ENSG00000131747	7153	Microarray	18591254	1	1	0	Breast cancerous tissues
mirnet-hsa-10222	hsa-mir-21-5p	MIMAT0000076	TP53BP2	ENSG00000143514	7159	Luciferase reporter assay//qRT-PCR	18829576	1	1	0	Breast cancerous tissues
mirnet-hsa-10223	hsa-mir-21-5p	MIMAT0000076	TPM1	ENSG00000140416	7168	Luciferase reporter assay//Microarray//qRT-PCR//Western blot	17363372|18270520|19253296|21817107|18591254	1	1	0	Breast cancerous tissues
mirnet-hsa-10224	hsa-mir-21-5p	MIMAT0000076	NR2C2	ENSG00000177463	7182	Microarray	18591254	1	1	0	Breast cancerous tissues
mirnet-hsa-10225	hsa-mir-21-5p	MIMAT0000076	TSNAX	ENSG00000116918	7257	Microarray	18591254	1	1	0	Breast cancerous tissues
mirnet-hsa-10226	hsa-mir-21-5p	MIMAT0000076	UBE2N	ENSG00000177889	7334	Luciferase reporter assay//Western blot	25327529	1	0	0	Breast cancerous tissues
mirnet-hsa-10227	hsa-mir-21-5p	MIMAT0000076	UQCRB	ENSG00000156467	7381	PAR-CLIP	23446348|22012620	1	0	0	Breast cancerous tissues
mirnet-hsa-10228	hsa-mir-21-5p	MIMAT0000076	UTRN	ENSG00000152818	7402	Microarray	18591254	1	1	0	Breast cancerous tissues
mirnet-hsa-10229	hsa-mir-21-5p	MIMAT0000076	VEGFA	ENSG00000112715	7422	qRT-PCR//Western blot	19435867|21544242	1	1	0	Breast cancerous tissues
mirnet-hsa-10230	hsa-mir-21-5p	MIMAT0000076	VHL	ENSG00000134086	7428	Immunofluorescence//Immunohistochemistry//Immunoprecipitaion//Luciferase reporter assay//qRT-PCR//Western blot	24012640	1	0	0	Breast cancerous tissues
mirnet-hsa-10231	hsa-mir-21-5p	MIMAT0000076	CORO2A	ENSG00000106789	7464	Microarray	19342589	1	1	0	Breast cancerous tissues
mirnet-hsa-10232	hsa-mir-21-5p	MIMAT0000076	WFS1	ENSG00000109501	7466	Quantitative proteomic approach	19253296	1	1	0	Breast cancerous tissues
mirnet-hsa-10233	hsa-mir-21-5p	MIMAT0000076	NSD2	ENSG00000109685	7468	Microarray	18591254	1	0	0	Breast cancerous tissues
mirnet-hsa-10234	hsa-mir-21-5p	MIMAT0000076	WNT5A	ENSG00000114251	7474	Microarray	18591254	1	1	0	Breast cancerous tissues
mirnet-hsa-10235	hsa-mir-21-5p	MIMAT0000076	ZNF35	ENSG00000169981	7584	Sequencing	20371350	1	0	0	Breast cancerous tissues
mirnet-hsa-10236	hsa-mir-21-5p	MIMAT0000076	PCGF2	ENSG00000278644	7703	qRT-PCR//Western blot	27542229	1	0	0	Breast cancerous tissues
mirnet-hsa-10237	hsa-mir-21-5p	MIMAT0000076	ZMYM2	ENSG00000121741	7750	Microarray	18591254	1	1	0	Breast cancerous tissues
mirnet-hsa-10238	hsa-mir-21-5p	MIMAT0000076	ZNF207	ENSG00000010244	7756	Microarray	18591254	1	1	0	Breast cancerous tissues
mirnet-hsa-10239	hsa-mir-21-5p	MIMAT0000076	ZNF217	ENSG00000171940	7764	Microarray	18591254	1	1	0	Breast cancerous tissues
mirnet-hsa-10240	hsa-mir-21-5p	MIMAT0000076	BTG2	ENSG00000159388	7832	GFP reporter assay//Luciferase reporter assay//Microarray//qRT-PCR//semi-qRT-PCR//Sequencing//Western blot	19546886|20371350|18591254|23857284|24821435|23446999	1	1	0	Breast cancerous tissues
mirnet-hsa-10241	hsa-mir-21-5p	MIMAT0000076	ALMS1	ENSG00000116127	7840	Microarray	18591254	1	1	0	Breast cancerous tissues
mirnet-hsa-10242	hsa-mir-21-5p	MIMAT0000076	RNF103	ENSG00000239305	7844	HITS-CLIP	22473208	1	0	0	Breast cancerous tissues
mirnet-hsa-10243	hsa-mir-21-5p	MIMAT0000076	SLMAP	ENSG00000163681	7871	HITS-CLIP//Microarray	18591254|22473208	1	1	0	Breast cancerous tissues
mirnet-hsa-10244	hsa-mir-21-5p	MIMAT0000076	USP7	ENSG00000187555	7874	Microarray	18591254	1	1	0	Breast cancerous tissues
mirnet-hsa-10245	hsa-mir-21-5p	MIMAT0000076	EPM2A	ENSG00000112425	7957	Microarray	18591254	1	1	0	Breast cancerous tissues
mirnet-hsa-10246	hsa-mir-21-5p	MIMAT0000076	KAT6A	ENSG00000083168	7994	Microarray	20371350	1	1	0	Breast cancerous tissues
mirnet-hsa-10247	hsa-mir-21-5p	MIMAT0000076	CDK2AP1	ENSG00000111328	8099	Luciferase reporter assay//qRT-PCR//Reporter assay//Western blot	21328460	1	1	0	Breast cancerous tissues
mirnet-hsa-10248	hsa-mir-21-5p	MIMAT0000076	ANP32A	ENSG00000140350	8125	Luciferase reporter assay//qRT-PCR//Western blot	21317927	1	1	0	Breast cancerous tissues
mirnet-hsa-10249	hsa-mir-21-5p	MIMAT0000076	GDF5	ENSG00000125965	8200	Luciferase reporter assay//qRT-PCR//Western blot	24577233	1	0	0	Breast cancerous tissues
mirnet-hsa-10250	hsa-mir-21-5p	MIMAT0000076	NCOA3	ENSG00000124151	8202	Luciferase reporter assay	19528081	1	1	0	Breast cancerous tissues
mirnet-hsa-10251	hsa-mir-21-5p	MIMAT0000076	SMC1A	ENSG00000072501	8243	Microarray	18591254	1	1	0	Breast cancerous tissues
mirnet-hsa-10252	hsa-mir-21-5p	MIMAT0000076	FZD6	ENSG00000164930	8323	Luciferase reporter assay//qRT-PCR//Western blot	27347343	1	0	0	Breast cancerous tissues
mirnet-hsa-10253	hsa-mir-21-5p	MIMAT0000076	RECK	ENSG00000122707	8434	Immunofluorescence//Immunohistochemistry//Luciferase reporter assay//Microarray//qRT-PCR//Reporter assay//Western blot	20480266|18794849|18591254|20154725|22630347|23504349|24594117|23811941|23708209|26741162	1	1	0	Breast cancerous tissues
mirnet-hsa-10254	hsa-mir-21-5p	MIMAT0000076	PPFIA4	ENSG00000143847	8497	Microarray	18591254	1	1	0	Breast cancerous tissues
mirnet-hsa-10255	hsa-mir-21-5p	MIMAT0000076	CBX4	ENSG00000141582	8535	Luciferase reporter assay//PAR-CLIP//Western blot	23592263|24398324|21572407|25327529|26701625|27292025	1	1	0	Breast cancerous tissues
mirnet-hsa-10256	hsa-mir-21-5p	MIMAT0000076	PLPP1	ENSG00000067113	8611	Microarray	18591254	1	0	0	Breast cancerous tissues
mirnet-hsa-10257	hsa-mir-21-5p	MIMAT0000076	TP63	ENSG00000073282	8626	Luciferase reporter assay//qRT-PCR//Western blot	18829576	1	1	0	Breast cancerous tissues
mirnet-hsa-10258	hsa-mir-21-5p	MIMAT0000076	SOCS1	ENSG00000185338	8651	Luciferase reporter assay//qRT-PCR//Western blot	27811366	1	0	0	Breast cancerous tissues
mirnet-hsa-10259	hsa-mir-21-5p	MIMAT0000076	B3GALNT1	ENSG00000169255	8706	Microarray	18591254	1	1	0	Breast cancerous tissues
mirnet-hsa-10260	hsa-mir-21-5p	MIMAT0000076	TNFRSF10B	ENSG00000120889	8795	HITS-CLIP//Luciferase reporter assay	22473208|25118289	1	1	0	Breast cancerous tissues
mirnet-hsa-10261	hsa-mir-21-5p	MIMAT0000076	PER3	ENSG00000049246	8863	Microarray	18591254	1	1	0	Breast cancerous tissues
mirnet-hsa-10262	hsa-mir-21-5p	MIMAT0000076	PER2	ENSG00000132326	8864	HITS-CLIP	23824327	1	0	0	Breast cancerous tissues
mirnet-hsa-10263	hsa-mir-21-5p	MIMAT0000076	FUBP1	ENSG00000162613	8880	Microarray	18591254	1	1	0	Breast cancerous tissues
mirnet-hsa-10264	hsa-mir-21-5p	MIMAT0000076	BCL10	ENSG00000142867	8915	Luciferase reporter assay//Western blot	25327529	1	0	0	Breast cancerous tissues
mirnet-hsa-10265	hsa-mir-21-5p	MIMAT0000076	PLOD3	ENSG00000106397	8985	Luciferase reporter assay//Quantitative proteomic approach	19253296	1	1	0	Breast cancerous tissues
mirnet-hsa-10266	hsa-mir-21-5p	MIMAT0000076	BAZ1B	ENSG00000009954	9031	Microarray	18591254	1	1	0	Breast cancerous tissues
mirnet-hsa-10267	hsa-mir-21-5p	MIMAT0000076	SEMA5A	ENSG00000112902	9037	Microarray	18591254	1	1	0	Breast cancerous tissues
mirnet-hsa-10268	hsa-mir-21-5p	MIMAT0000076	LATS1	ENSG00000131023	9113	Microarray	18591254	1	1	0	Breast cancerous tissues
mirnet-hsa-10269	hsa-mir-21-5p	MIMAT0000076	SCAF11	ENSG00000139218	9169	Microarray	18591254	1	1	0	Breast cancerous tissues
mirnet-hsa-10270	hsa-mir-21-5p	MIMAT0000076	LRRFIP1	ENSG00000124831	9208	Immunohistochemistry//Luciferase reporter assay//semi-qRT-PCR//Western blot	19559015|24690174	1	0	0	Breast cancerous tissues
mirnet-hsa-10271	hsa-mir-21-5p	MIMAT0000076	SRSF11	ENSG00000116754	9295	Microarray	18591254	1	1	0	Breast cancerous tissues
mirnet-hsa-10272	hsa-mir-21-5p	MIMAT0000076	SOCS6	ENSG00000170677	9306	Luciferase reporter assay//Next Generation Sequencing (NGS)//qRT-PCR//Western blot	27570566|27811366	1	1	0	Breast cancerous tissues
mirnet-hsa-10273	hsa-mir-21-5p	MIMAT0000076	VPS26A	ENSG00000122958	9559	Microarray	18591254	1	1	0	Breast cancerous tissues
mirnet-hsa-10274	hsa-mir-21-5p	MIMAT0000076	CLOCK	ENSG00000134852	9575	Microarray	18591254	1	1	0	Breast cancerous tissues
mirnet-hsa-10275	hsa-mir-21-5p	MIMAT0000076	PREPL	ENSG00000138078	9581	Microarray	18591254	1	1	0	Breast cancerous tissues
mirnet-hsa-10276	hsa-mir-21-5p	MIMAT0000076	SOCS5	ENSG00000171150	9655	Microarray	18591254	1	1	0	Breast cancerous tissues
mirnet-hsa-10277	hsa-mir-21-5p	MIMAT0000076	SECISBP2L	ENSG00000138593	9728	Microarray//qRT-PCR	22815788	1	0	0	Breast cancerous tissues
mirnet-hsa-10278	hsa-mir-21-5p	MIMAT0000076	DOCK4	ENSG00000128512	9732	Immunoblot//Luciferase reporter assay//qRT-PCR	22158624	1	1	0	Breast cancerous tissues
mirnet-hsa-10279	hsa-mir-21-5p	MIMAT0000076	USP34	ENSG00000115464	9736	Microarray	18591254	1	1	0	Breast cancerous tissues
mirnet-hsa-10280	hsa-mir-21-5p	MIMAT0000076	SLK	ENSG00000065613	9748	Microarray	20371350|18591254	1	1	0	Breast cancerous tissues
mirnet-hsa-10281	hsa-mir-21-5p	MIMAT0000076	PHACTR2	ENSG00000112419	9749	Microarray	18591254	1	1	0	Breast cancerous tissues
mirnet-hsa-10282	hsa-mir-21-5p	MIMAT0000076	ZFYVE16	ENSG00000039319	9765	Microarray	18591254	1	1	0	Breast cancerous tissues
mirnet-hsa-10283	hsa-mir-21-5p	MIMAT0000076	JADE3	ENSG00000102221	9767	Microarray	18591254	1	1	0	Breast cancerous tissues
mirnet-hsa-10284	hsa-mir-21-5p	MIMAT0000076	CKAP5	ENSG00000175216	9793	Microarray	18591254	1	1	0	Breast cancerous tissues
mirnet-hsa-10285	hsa-mir-21-5p	MIMAT0000076	SCRN1	ENSG00000136193	9805	Microarray	18591254	1	1	0	Breast cancerous tissues
mirnet-hsa-10286	hsa-mir-21-5p	MIMAT0000076	EPM2AIP1	ENSG00000178567	9852	HITS-CLIP	22473208|27418678	1	0	0	Breast cancerous tissues
mirnet-hsa-10287	hsa-mir-21-5p	MIMAT0000076	DDX46	ENSG00000145833	9879	Microarray	18591254	1	1	0	Breast cancerous tissues
mirnet-hsa-10288	hsa-mir-21-5p	MIMAT0000076	FAM20B	ENSG00000116199	9917	Microarray	18591254	1	1	0	Breast cancerous tissues
mirnet-hsa-10289	hsa-mir-21-5p	MIMAT0000076	LPGAT1	ENSG00000123684	9926	Microarray	18591254	1	1	0	Breast cancerous tissues
mirnet-hsa-10290	hsa-mir-21-5p	MIMAT0000076	HS3ST3B1	ENSG00000125430	9953	Sequencing	20371350	1	1	0	Breast cancerous tissues
mirnet-hsa-10291	hsa-mir-21-5p	MIMAT0000076	DMTF1	ENSG00000135164	9988	Microarray	18591254	1	1	0	Breast cancerous tissues
mirnet-hsa-10292	hsa-mir-21-5p	MIMAT0000076	PTBP3	ENSG00000119314	9991	Microarray	18591254	1	1	0	Breast cancerous tissues
mirnet-hsa-10293	hsa-mir-21-5p	MIMAT0000076	GNE	ENSG00000159921	10020	Microarray	18591254	1	1	0	Breast cancerous tissues
mirnet-hsa-10294	hsa-mir-21-5p	MIMAT0000076	DNM1L	ENSG00000087470	10059	Luciferase reporter assay//qRT-PCR//Western blot	28347692	1	1	0	Breast cancerous tissues
mirnet-hsa-10295	hsa-mir-21-5p	MIMAT0000076	EDIL3	ENSG00000164176	10085	Microarray	18591254	1	1	0	Breast cancerous tissues
mirnet-hsa-10296	hsa-mir-21-5p	MIMAT0000076	ACTR2	ENSG00000138071	10097	Microarray	18591254	1	1	0	Breast cancerous tissues
mirnet-hsa-10297	hsa-mir-21-5p	MIMAT0000076	PPIF	ENSG00000108179	10105	Luciferase reporter assay//Microarray//qRT-PCR	18829576|18591254	1	1	0	Breast cancerous tissues
mirnet-hsa-10298	hsa-mir-21-5p	MIMAT0000076	HIPK3	ENSG00000110422	10114	Microarray//qRT-PCR	22815788	1	1	0	Breast cancerous tissues
mirnet-hsa-10299	hsa-mir-21-5p	MIMAT0000076	RASGRP1	ENSG00000172575	10125	HITS-CLIP//Luciferase reporter assay//Microarray//qRT-PCR//Western blot	20483747|18591254|22473208	1	1	0	Breast cancerous tissues
mirnet-hsa-10300	hsa-mir-21-5p	MIMAT0000076	AKAP9	ENSG00000127914	10142	Microarray	19242418	1	1	0	Breast cancerous tissues
mirnet-hsa-10301	hsa-mir-21-5p	MIMAT0000076	ADGRG2	ENSG00000173698	10149	Microarray	18591254	1	0	0	Breast cancerous tissues
mirnet-hsa-10302	hsa-mir-21-5p	MIMAT0000076	TOPORS	ENSG00000197579	10210	Luciferase reporter assay//Microarray//qRT-PCR	18829576|18591254	1	1	0	Breast cancerous tissues
mirnet-hsa-10303	hsa-mir-21-5p	MIMAT0000076	MSLN	ENSG00000102854	10232	Luciferase reporter assay	28125734	1	0	0	Breast cancerous tissues
mirnet-hsa-10304	hsa-mir-21-5p	MIMAT0000076	SPRY2	ENSG00000136158	10253	Luciferase reporter assay//qRT-PCR//Western blot	18508928|21278789|23239100|25728247	1	0	0	Breast cancerous tissues
mirnet-hsa-10305	hsa-mir-21-5p	MIMAT0000076	STUB1	ENSG00000103266	10273	qRT-PCR//Western blot	26841045	1	0	0	Breast cancerous tissues
mirnet-hsa-10306	hsa-mir-21-5p	MIMAT0000076	SMNDC1	ENSG00000119953	10285	Sequencing	20371350	1	0	0	Breast cancerous tissues
mirnet-hsa-10307	hsa-mir-21-5p	MIMAT0000076	BTN3A3	ENSG00000111801	10384	HITS-CLIP	22473208	1	0	0	Breast cancerous tissues
mirnet-hsa-10308	hsa-mir-21-5p	MIMAT0000076	PIAS3	ENSG00000131788	10401	ELISA//Luciferase reporter assay//qRT-PCR//Western blot	22316494|23998932	1	1	0	Breast cancerous tissues
mirnet-hsa-10309	hsa-mir-21-5p	MIMAT0000076	BASP1	ENSG00000176788	10409	Luciferase reporter assay//Quantitative proteomic approach	19253296	1	1	0	Breast cancerous tissues
mirnet-hsa-10310	hsa-mir-21-5p	MIMAT0000076	TESK2	ENSG00000070759	10420	Microarray	18591254	1	1	0	Breast cancerous tissues
mirnet-hsa-10311	hsa-mir-21-5p	MIMAT0000076	PGRMC2	ENSG00000164040	10424	Microarray	18591254	1	1	0	Breast cancerous tissues
mirnet-hsa-10312	hsa-mir-21-5p	MIMAT0000076	TMEM147	ENSG00000105677	10430	CLASH	23622248	1	0	0	Breast cancerous tissues
mirnet-hsa-10313	hsa-mir-21-5p	MIMAT0000076	FAM3C	ENSG00000196937	10447	Microarray	18591254	1	1	0	Breast cancerous tissues
mirnet-hsa-10314	hsa-mir-21-5p	MIMAT0000076	ECI2	ENSG00000198721	10455	Sequencing	20371350	1	1	0	Breast cancerous tissues
mirnet-hsa-10315	hsa-mir-21-5p	MIMAT0000076	TRIM38	ENSG00000112343	10475	Microarray	18591254	1	1	0	Breast cancerous tissues
mirnet-hsa-10316	hsa-mir-21-5p	MIMAT0000076	SLC9A6	ENSG00000198689	10479	Microarray	18591254	1	1	0	Breast cancerous tissues
mirnet-hsa-10317	hsa-mir-21-5p	MIMAT0000076	IVNS1ABP	ENSG00000116679	10625	Microarray	18591254	1	1	0	Breast cancerous tissues
mirnet-hsa-10318	hsa-mir-21-5p	MIMAT0000076	EXOC5	ENSG00000070367	10640	Microarray	18591254	1	1	0	Breast cancerous tissues
mirnet-hsa-10319	hsa-mir-21-5p	MIMAT0000076	NFAT5	ENSG00000102908	10725	Microarray	18591254	1	1	0	Breast cancerous tissues
mirnet-hsa-10320	hsa-mir-21-5p	MIMAT0000076	YME1L1	ENSG00000136758	10730	Microarray	18591254	1	1	0	Breast cancerous tissues
mirnet-hsa-10321	hsa-mir-21-5p	MIMAT0000076	STAG2	ENSG00000101972	10735	Sequencing	20371350	1	1	0	Breast cancerous tissues
mirnet-hsa-10322	hsa-mir-21-5p	MIMAT0000076	PHTF1	ENSG00000116793	10745	Microarray	18591254	1	1	0	Breast cancerous tissues
mirnet-hsa-10323	hsa-mir-21-5p	MIMAT0000076	MAP3K2	ENSG00000169967	10746	Microarray	18591254	1	1	0	Breast cancerous tissues
mirnet-hsa-10324	hsa-mir-21-5p	MIMAT0000076	ZNF460	ENSG00000197714	10794	PAR-CLIP	23446348|20371350	1	0	0	Breast cancerous tissues
mirnet-hsa-10325	hsa-mir-21-5p	MIMAT0000076	FRS2	ENSG00000166225	10818	PAR-CLIP	22012620|21572407	1	1	0	Breast cancerous tissues
mirnet-hsa-10326	hsa-mir-21-5p	MIMAT0000076	FAXDC2	ENSG00000170271	10826	Microarray	18591254	1	1	0	Breast cancerous tissues
mirnet-hsa-10327	hsa-mir-21-5p	MIMAT0000076	MALT1	ENSG00000172175	10892	Microarray	18591254	1	1	0	Breast cancerous tissues
mirnet-hsa-10328	hsa-mir-21-5p	MIMAT0000076	SPIN1	ENSG00000106723	10927	Microarray	18591254	1	1	0	Breast cancerous tissues
mirnet-hsa-10329	hsa-mir-21-5p	MIMAT0000076	FERMT2	ENSG00000073712	10979	Microarray	20371350	1	1	0	Breast cancerous tissues
mirnet-hsa-10330	hsa-mir-21-5p	MIMAT0000076	WWP1	ENSG00000123124	11059	qRT-PCR//Western blot	22227207	1	0	0	Breast cancerous tissues
mirnet-hsa-10331	hsa-mir-21-5p	MIMAT0000076	CNTRL	ENSG00000119397	11064	Microarray	18591254	1	1	0	Breast cancerous tissues
mirnet-hsa-10332	hsa-mir-21-5p	MIMAT0000076	DUSP10	ENSG00000143507	11221	Luciferase reporter assay//qRT-PCR//Western blot	22387553	1	1	0	Breast cancerous tissues
mirnet-hsa-10333	hsa-mir-21-5p	MIMAT0000076	SEC63	ENSG00000025796	11231	Microarray	18591254	1	1	0	Breast cancerous tissues
mirnet-hsa-10334	hsa-mir-21-5p	MIMAT0000076	HPS5	ENSG00000110756	11234	Microarray	18591254	1	1	0	Breast cancerous tissues
mirnet-hsa-10335	hsa-mir-21-5p	MIMAT0000076	FILIP1L	ENSG00000168386	11259	Microarray	20371350|18591254	1	1	0	Breast cancerous tissues
mirnet-hsa-10336	hsa-mir-21-5p	MIMAT0000076	MGAT4A	ENSG00000071073	11320	Microarray	18591254	1	1	0	Breast cancerous tissues
mirnet-hsa-10337	hsa-mir-21-5p	MIMAT0000076	COBLL1	ENSG00000082438	22837	Microarray	18591254	1	1	0	Breast cancerous tissues
mirnet-hsa-10338	hsa-mir-21-5p	MIMAT0000076	RAB11FIP2	ENSG00000107560	22841	Microarray	18591254	1	1	0	Breast cancerous tissues
mirnet-hsa-10339	hsa-mir-21-5p	MIMAT0000076	CPEB3	ENSG00000107864	22849	Microarray	18591254	1	1	0	Breast cancerous tissues
mirnet-hsa-10340	hsa-mir-21-5p	MIMAT0000076	RUFY3	ENSG00000018189	22902	Microarray	18591254	1	1	0	Breast cancerous tissues
mirnet-hsa-10341	hsa-mir-21-5p	MIMAT0000076	BTBD3	ENSG00000132640	22903	Microarray	18591254	1	1	0	Breast cancerous tissues
mirnet-hsa-10342	hsa-mir-21-5p	MIMAT0000076	SACM1L	ENSG00000211456	22908	Microarray	18591254	1	1	0	Breast cancerous tissues
mirnet-hsa-10343	hsa-mir-21-5p	MIMAT0000076	KIFAP3	ENSG00000075945	22920	Microarray	18591254	1	1	0	Breast cancerous tissues
mirnet-hsa-10344	hsa-mir-21-5p	MIMAT0000076	SIRT2	ENSG00000068903	22933	Western blot	24161395	1	0	0	Breast cancerous tissues
mirnet-hsa-10345	hsa-mir-21-5p	MIMAT0000076	NT5C2	ENSG00000076685	22978	Microarray	18591254	1	1	0	Breast cancerous tissues
mirnet-hsa-10346	hsa-mir-21-5p	MIMAT0000076	CEP152	ENSG00000103995	22995	Microarray	18591254	1	1	0	Breast cancerous tissues
mirnet-hsa-10347	hsa-mir-21-5p	MIMAT0000076	LIMCH1	ENSG00000064042	22998	Microarray	18591254	1	1	0	Breast cancerous tissues
mirnet-hsa-10348	hsa-mir-21-5p	MIMAT0000076	DAAM1	ENSG00000100592	23002	Microarray	18591254	1	1	0	Breast cancerous tissues
mirnet-hsa-10349	hsa-mir-21-5p	MIMAT0000076	PALLD	ENSG00000129116	23022	Microarray	18591254	1	1	0	Breast cancerous tissues
mirnet-hsa-10350	hsa-mir-21-5p	MIMAT0000076	ZNF292	ENSG00000188994	23036	Microarray	18591254	1	1	0	Breast cancerous tissues
mirnet-hsa-10351	hsa-mir-21-5p	MIMAT0000076	MON2	ENSG00000061987	23041	Microarray	18591254	1	1	0	Breast cancerous tissues
mirnet-hsa-10352	hsa-mir-21-5p	MIMAT0000076	FNBP1	ENSG00000187239	23048	Microarray	18591254	1	1	0	Breast cancerous tissues
mirnet-hsa-10353	hsa-mir-21-5p	MIMAT0000076	SETD1B	ENSG00000139718	23067	PAR-CLIP	23592263	1	1	0	Breast cancerous tissues
mirnet-hsa-10354	hsa-mir-21-5p	MIMAT0000076	ERP44	ENSG00000023318	23071	PAR-CLIP	22100165	1	0	0	Breast cancerous tissues
mirnet-hsa-10355	hsa-mir-21-5p	MIMAT0000076	MYCBP2	ENSG00000005810	23077	Microarray	18591254	1	1	0	Breast cancerous tissues
mirnet-hsa-10356	hsa-mir-21-5p	MIMAT0000076	CDK19	ENSG00000155111	23097	Microarray	18591254	1	1	0	Breast cancerous tissues
mirnet-hsa-10357	hsa-mir-21-5p	MIMAT0000076	TNRC6B	ENSG00000100354	23112	HITS-CLIP//Microarray	18591254|22473208	1	1	0	Breast cancerous tissues
mirnet-hsa-10358	hsa-mir-21-5p	MIMAT0000076	HIC2	ENSG00000169635	23119	HITS-CLIP//PAR-CLIP	22473208|23446348|21572407|20371350	1	1	0	Breast cancerous tissues
mirnet-hsa-10359	hsa-mir-21-5p	MIMAT0000076	GPD1L	ENSG00000152642	23171	Microarray	18591254	1	1	0	Breast cancerous tissues
mirnet-hsa-10360	hsa-mir-21-5p	MIMAT0000076	ATP11B	ENSG00000058063	23200	Microarray	18591254	1	1	0	Breast cancerous tissues
mirnet-hsa-10361	hsa-mir-21-5p	MIMAT0000076	SYNE2	ENSG00000054654	23224	Microarray	18591254	1	1	0	Breast cancerous tissues
mirnet-hsa-10362	hsa-mir-21-5p	MIMAT0000076	VPS13A	ENSG00000197969	23230	Microarray	18591254	1	1	0	Breast cancerous tissues
mirnet-hsa-10363	hsa-mir-21-5p	MIMAT0000076	ANKRD28	ENSG00000206560	23243	Microarray	18591254	1	1	0	Breast cancerous tissues
mirnet-hsa-10364	hsa-mir-21-5p	MIMAT0000076	RPRD2	ENSG00000163125	23248	PAR-CLIP	23446348	1	1	0	Breast cancerous tissues
mirnet-hsa-10365	hsa-mir-21-5p	MIMAT0000076	DDHD2	ENSG00000085788	23259	Microarray	18591254	1	1	0	Breast cancerous tissues
mirnet-hsa-10366	hsa-mir-21-5p	MIMAT0000076	MGA	ENSG00000174197	23269	Microarray	17072344|21826097|17478730	1	1	0	Breast cancerous tissues
mirnet-hsa-10367	hsa-mir-21-5p	MIMAT0000076	ATMIN	ENSG00000166454	23300	Sequencing	20371350	1	1	0	Breast cancerous tissues
mirnet-hsa-10368	hsa-mir-21-5p	MIMAT0000076	ICOSLG	ENSG00000160223	23308	Luciferase reporter assay//Western blot	25327529	1	0	0	Breast cancerous tissues
mirnet-hsa-10369	hsa-mir-21-5p	MIMAT0000076	TRIM2	ENSG00000109654	23321	Microarray	18591254	1	1	0	Breast cancerous tissues
mirnet-hsa-10370	hsa-mir-21-5p	MIMAT0000076	SASH1	ENSG00000111961	23328	Microarray//qRT-PCR	18591254|22815788	1	1	0	Breast cancerous tissues
mirnet-hsa-10371	hsa-mir-21-5p	MIMAT0000076	WDR7	ENSG00000091157	23335	Microarray	18591254	1	1	0	Breast cancerous tissues
mirnet-hsa-10372	hsa-mir-21-5p	MIMAT0000076	DNAJC16	ENSG00000116138	23341	HITS-CLIP	22473208	1	0	0	Breast cancerous tissues
mirnet-hsa-10373	hsa-mir-21-5p	MIMAT0000076	ARHGEF12	ENSG00000196914	23365	Microarray	18591254	1	1	0	Breast cancerous tissues
mirnet-hsa-10374	hsa-mir-21-5p	MIMAT0000076	NCSTN	ENSG00000162736	23385	Sequencing	20371350	1	0	0	Breast cancerous tissues
mirnet-hsa-10375	hsa-mir-21-5p	MIMAT0000076	ADNP	ENSG00000101126	23394	Microarray	18591254	1	1	0	Breast cancerous tissues
mirnet-hsa-10376	hsa-mir-21-5p	MIMAT0000076	DICER1	ENSG00000100697	23405	HITS-CLIP	22473208	1	1	0	Breast cancerous tissues
mirnet-hsa-10377	hsa-mir-21-5p	MIMAT0000076	RHOQ	ENSG00000119729	23433	Microarray	18591254	1	1	0	Breast cancerous tissues
mirnet-hsa-10378	hsa-mir-21-5p	MIMAT0000076	ISCU	ENSG00000136003	23479	Immunoblot//Immunohistochemistry//Luciferase reporter assay//qRT-PCR//Western blot	20480266	1	0	0	Breast cancerous tissues
mirnet-hsa-10379	hsa-mir-21-5p	MIMAT0000076	SUZ12	ENSG00000178691	23512	Microarray	18591254	1	1	0	Breast cancerous tissues
mirnet-hsa-10380	hsa-mir-21-5p	MIMAT0000076	MORC3	ENSG00000159256	23515	Sequencing	20371350	1	0	0	Breast cancerous tissues
mirnet-hsa-10381	hsa-mir-21-5p	MIMAT0000076	TTC33	ENSG00000113638	23548	Microarray	19253296|19342589	1	1	0	Breast cancerous tissues
mirnet-hsa-10382	hsa-mir-21-5p	MIMAT0000076	PIGN	ENSG00000197563	23556	Microarray	18591254	1	1	0	Breast cancerous tissues
mirnet-hsa-10383	hsa-mir-21-5p	MIMAT0000076	DDAH1	ENSG00000153904	23576	Luciferase reporter assay//Microarray//qRT-PCR//Western blot	18591254|26455824|26741162	1	1	0	Breast cancerous tissues
mirnet-hsa-10384	hsa-mir-21-5p	MIMAT0000076	RABGAP1	ENSG00000011454	23637	Microarray	18591254	1	1	0	Breast cancerous tissues
mirnet-hsa-10385	hsa-mir-21-5p	MIMAT0000076	TMEM2	ENSG00000135048	23670	Microarray	18591254	1	0	0	Breast cancerous tissues
mirnet-hsa-10386	hsa-mir-21-5p	MIMAT0000076	SGK3	ENSG00000104205	23678	Sequencing	20371350	1	0	0	Breast cancerous tissues
mirnet-hsa-10387	hsa-mir-21-5p	MIMAT0000076	CADM1	ENSG00000182985	23705	Luciferase reporter assay	27055844	1	0	0	Breast cancerous tissues
mirnet-hsa-10388	hsa-mir-21-5p	MIMAT0000076	TMEM245	ENSG00000106771	23731	Sequencing	20371350	1	0	0	Breast cancerous tissues
mirnet-hsa-10389	hsa-mir-21-5p	MIMAT0000076	RASGRP3	ENSG00000152689	25780	Microarray	18591254	1	1	0	Breast cancerous tissues
mirnet-hsa-10390	hsa-mir-21-5p	MIMAT0000076	ATXN10	ENSG00000130638	25814	HITS-CLIP	22473208	1	1	0	Breast cancerous tissues
mirnet-hsa-10391	hsa-mir-21-5p	MIMAT0000076	FBXL2	ENSG00000153558	25827	Microarray	18591254	1	1	0	Breast cancerous tissues
mirnet-hsa-10392	hsa-mir-21-5p	MIMAT0000076	HECTD1	ENSG00000092148	25831	Microarray	18591254	1	1	0	Breast cancerous tissues
mirnet-hsa-10393	hsa-mir-21-5p	MIMAT0000076	NIPBL	ENSG00000164190	25836	Microarray	18591254	1	1	0	Breast cancerous tissues
mirnet-hsa-10394	hsa-mir-21-5p	MIMAT0000076	C20orf194	ENSG00000088854	25943	Microarray	18591254	1	1	0	Breast cancerous tissues
mirnet-hsa-10395	hsa-mir-21-5p	MIMAT0000076	MOXD1	ENSG00000079931	26002	Microarray	18591254	1	1	0	Breast cancerous tissues
mirnet-hsa-10396	hsa-mir-21-5p	MIMAT0000076	SPATS2L	ENSG00000196141	26010	Quantitative proteomic approach	19253296	1	1	0	Breast cancerous tissues
mirnet-hsa-10397	hsa-mir-21-5p	MIMAT0000076	OSBPL3	ENSG00000070882	26031	Microarray	18591254	1	1	0	Breast cancerous tissues
mirnet-hsa-10398	hsa-mir-21-5p	MIMAT0000076	AUTS2	ENSG00000158321	26053	Microarray	19253296	1	1	0	Breast cancerous tissues
mirnet-hsa-10399	hsa-mir-21-5p	MIMAT0000076	APPL1	ENSG00000157500	26060	HITS-CLIP//Microarray	18591254|22473208	1	1	0	Breast cancerous tissues
mirnet-hsa-10400	hsa-mir-21-5p	MIMAT0000076	RAI14	ENSG00000039560	26064	Microarray	18591254	1	1	0	Breast cancerous tissues
mirnet-hsa-10401	hsa-mir-21-5p	MIMAT0000076	EDRF1	ENSG00000107938	26098	HITS-CLIP	22473208	1	0	0	Breast cancerous tissues
mirnet-hsa-10402	hsa-mir-21-5p	MIMAT0000076	WSB1	ENSG00000109046	26118	HITS-CLIP	22473208	1	0	0	Breast cancerous tissues
mirnet-hsa-10403	hsa-mir-21-5p	MIMAT0000076	GAPVD1	ENSG00000165219	26130	Microarray	18591254	1	1	0	Breast cancerous tissues
mirnet-hsa-10404	hsa-mir-21-5p	MIMAT0000076	ZBTB20	ENSG00000181722	26137	Microarray	18591254	1	1	0	Breast cancerous tissues
mirnet-hsa-10405	hsa-mir-21-5p	MIMAT0000076	FBXO3	ENSG00000110429	26273	Microarray	18591254	1	1	0	Breast cancerous tissues
mirnet-hsa-10406	hsa-mir-21-5p	MIMAT0000076	SLC17A5	ENSG00000119899	26503	Microarray	18591254	1	1	0	Breast cancerous tissues
mirnet-hsa-10407	hsa-mir-21-5p	MIMAT0000076	NBEA	ENSG00000172915	26960	Microarray	18591254	1	1	0	Breast cancerous tissues
mirnet-hsa-10408	hsa-mir-21-5p	MIMAT0000076	AP3M1	ENSG00000185009	26985	Microarray	18591254	1	1	0	Breast cancerous tissues
mirnet-hsa-10409	hsa-mir-21-5p	MIMAT0000076	RNF11	ENSG00000123091	26994	Microarray	20048743|18591254	1	1	0	Breast cancerous tissues
mirnet-hsa-10410	hsa-mir-21-5p	MIMAT0000076	AGO2	ENSG00000123908	27161	PAR-CLIP//Sequencing	20371350|24398324|23446348	1	1	0	Breast cancerous tissues
mirnet-hsa-10411	hsa-mir-21-5p	MIMAT0000076	SESN1	ENSG00000080546	27244	Microarray	18591254	1	1	0	Breast cancerous tissues
mirnet-hsa-10412	hsa-mir-21-5p	MIMAT0000076	PDCD4	ENSG00000150593	27250	ASO assay//ChIP-seq//FACS//Flow//GFP reporter assay//Immunoblot//Immunofluorescence//Immunohistochemistry//In situ hybridization//Luciferase reporter assay//Microarray//Northern blot//PAR-CLIP//qRT-PCR//Quantitative proteomic approach//Reporter assay//Sequencing//Western blot//Westren blot	17968323|19672202|19509156|18372920|19682430|19906824|18270520|19013014|18850008|20143188|19836969|19419954|19133651|19264808|20056717|20831814|19641183|19253296|19276261|18829576|20533548|16966691|20978511|21469086|19473551|20219857|20371350|18591254|17991735|22766763|23548551|20372781|22212233|24659669|21572407|26028073|23811941|24732841|23827854|23824073|23417858|23708209|26367487|26864640|259…	1	1	0	Breast cancerous tissues
mirnet-hsa-10413	hsa-mir-21-5p	MIMAT0000076	SETD2	ENSG00000181555	29072	ChIP-seq//Luciferase reporter assay	24983504	1	1	0	Breast cancerous tissues
mirnet-hsa-10414	hsa-mir-21-5p	MIMAT0000076	DSE	ENSG00000111817	29940	Microarray	18591254	1	1	0	Breast cancerous tissues
mirnet-hsa-10415	hsa-mir-21-5p	MIMAT0000076	PURG	ENSG00000172733	29942	PAR-CLIP	23446348|22012620|21572407|20371350	1	0	0	Breast cancerous tissues
mirnet-hsa-10416	hsa-mir-21-5p	MIMAT0000076	ITSN2	ENSG00000198399	50618	Microarray	18591254	1	1	0	Breast cancerous tissues
mirnet-hsa-10417	hsa-mir-21-5p	MIMAT0000076	DCAF8	ENSG00000132716	50717	Microarray	20048743	1	1	0	Breast cancerous tissues
mirnet-hsa-10418	hsa-mir-21-5p	MIMAT0000076	MYEF2	ENSG00000104177	50804	Microarray	18591254	1	1	0	Breast cancerous tissues
mirnet-hsa-10419	hsa-mir-21-5p	MIMAT0000076	FOXP3	ENSG00000049768	50943	qRT-PCR	26383248	1	0	0	Breast cancerous tissues
mirnet-hsa-10420	hsa-mir-21-5p	MIMAT0000076	VPS36	ENSG00000136100	51028	Microarray	18591254	1	1	0	Breast cancerous tissues
mirnet-hsa-10421	hsa-mir-21-5p	MIMAT0000076	PHF20L1	ENSG00000129292	51105	Microarray	18591254	1	1	0	Breast cancerous tissues
mirnet-hsa-10422	hsa-mir-21-5p	MIMAT0000076	RDH11	ENSG00000072042	51109	Microarray//PAR-CLIP	17363372|19342589|18270520|18591254|27292025	1	0	0	Breast cancerous tissues
mirnet-hsa-10423	hsa-mir-21-5p	MIMAT0000076	NIN	ENSG00000100503	51199	Microarray	18591254	1	1	0	Breast cancerous tissues
mirnet-hsa-10424	hsa-mir-21-5p	MIMAT0000076	PHF20	ENSG00000025293	51230	Microarray	18591254	1	1	0	Breast cancerous tissues
mirnet-hsa-10425	hsa-mir-21-5p	MIMAT0000076	UBR5	ENSG00000104517	51366	Microarray	18591254	1	1	0	Breast cancerous tissues
mirnet-hsa-10426	hsa-mir-21-5p	MIMAT0000076	REV1	ENSG00000135945	51455	Microarray	18591254	1	1	0	Breast cancerous tissues
mirnet-hsa-10427	hsa-mir-21-5p	MIMAT0000076	LARS	ENSG00000133706	51520	Microarray	18591254	1	0	0	Breast cancerous tissues
mirnet-hsa-10428	hsa-mir-21-5p	MIMAT0000076	VPS54	ENSG00000143952	51542	Microarray	18591254	1	1	0	Breast cancerous tissues
mirnet-hsa-10429	hsa-mir-21-5p	MIMAT0000076	ARMCX3	ENSG00000102401	51566	Microarray	18591254	1	1	0	Breast cancerous tissues
mirnet-hsa-10430	hsa-mir-21-5p	MIMAT0000076	TRIM33	ENSG00000197323	51592	Microarray	18591254	1	1	0	Breast cancerous tissues
mirnet-hsa-10431	hsa-mir-21-5p	MIMAT0000076	RAPGEF6	ENSG00000158987	51735	Microarray	18591254	1	1	0	Breast cancerous tissues
mirnet-hsa-10432	hsa-mir-21-5p	MIMAT0000076	RSF1	ENSG00000048649	51773	Microarray	18591254	1	1	0	Breast cancerous tissues
mirnet-hsa-10433	hsa-mir-21-5p	MIMAT0000076	FGFRL1	ENSG00000127418	53834	HITS-CLIP	22473208	1	0	0	Breast cancerous tissues
mirnet-hsa-10434	hsa-mir-21-5p	MIMAT0000076	ATAD2B	ENSG00000119778	54454	Microarray	18591254	1	1	0	Breast cancerous tissues
mirnet-hsa-10435	hsa-mir-21-5p	MIMAT0000076	MTMR12	ENSG00000150712	54545	Microarray	18591254	1	1	0	Breast cancerous tissues
mirnet-hsa-10436	hsa-mir-21-5p	MIMAT0000076	SGTB	ENSG00000197860	54557	HITS-CLIP	22473208	1	0	0	Breast cancerous tissues
mirnet-hsa-10437	hsa-mir-21-5p	MIMAT0000076	EGLN1	ENSG00000135766	54583	Luciferase reporter assay	27030384	1	0	0	Breast cancerous tissues
mirnet-hsa-10438	hsa-mir-21-5p	MIMAT0000076	ZRANB1	ENSG00000019995	54764	Microarray	18591254	1	1	0	Breast cancerous tissues
mirnet-hsa-10439	hsa-mir-21-5p	MIMAT0000076	RNF111	ENSG00000157450	54778	HITS-CLIP	22473208	1	0	0	Breast cancerous tissues
mirnet-hsa-10440	hsa-mir-21-5p	MIMAT0000076	KLHL24	ENSG00000114796	54800	Microarray	18591254	1	1	0	Breast cancerous tissues
mirnet-hsa-10441	hsa-mir-21-5p	MIMAT0000076	AFTPH	ENSG00000119844	54812	Microarray	18591254	1	1	0	Breast cancerous tissues
mirnet-hsa-10442	hsa-mir-21-5p	MIMAT0000076	TRPM7	ENSG00000092439	54822	Microarray	18591254	1	1	0	Breast cancerous tissues
mirnet-hsa-10443	hsa-mir-21-5p	MIMAT0000076	SNRK	ENSG00000163788	54861	Microarray	18591254	1	1	0	Breast cancerous tissues
mirnet-hsa-10444	hsa-mir-21-5p	MIMAT0000076	NSUN2	ENSG00000037474	54888	HITS-CLIP	22473208	1	0	0	Breast cancerous tissues
mirnet-hsa-10445	hsa-mir-21-5p	MIMAT0000076	NSD3	ENSG00000147548	54904	Microarray	19398721	1	0	0	Breast cancerous tissues
mirnet-hsa-10446	hsa-mir-21-5p	MIMAT0000076	PIGX	ENSG00000163964	54965	Microarray	18591254	1	1	0	Breast cancerous tissues
mirnet-hsa-10447	hsa-mir-21-5p	MIMAT0000076	PRPF39	ENSG00000185246	55015	Sequencing	20371350	1	0	0	Breast cancerous tissues
mirnet-hsa-10448	hsa-mir-21-5p	MIMAT0000076	PHIP	ENSG00000146247	55023	Microarray	18591254	1	1	0	Breast cancerous tissues
mirnet-hsa-10449	hsa-mir-21-5p	MIMAT0000076	USP47	ENSG00000170242	55031	Microarray	18591254	1	1	0	Breast cancerous tissues
mirnet-hsa-10450	hsa-mir-21-5p	MIMAT0000076	MED9	ENSG00000141026	55090	HITS-CLIP	22473208	1	0	0	Breast cancerous tissues
mirnet-hsa-10451	hsa-mir-21-5p	MIMAT0000076	RALGPS2	ENSG00000116191	55103	Microarray	18591254	1	1	0	Breast cancerous tissues
mirnet-hsa-10452	hsa-mir-21-5p	MIMAT0000076	AGGF1	ENSG00000164252	55109	Microarray	18591254	1	1	0	Breast cancerous tissues
mirnet-hsa-10453	hsa-mir-21-5p	MIMAT0000076	FIGN	ENSG00000182263	55137	Microarray	18591254	1	1	0	Breast cancerous tissues
mirnet-hsa-10454	hsa-mir-21-5p	MIMAT0000076	CENPQ	ENSG00000031691	55166	HITS-CLIP	22473208	1	1	0	Breast cancerous tissues
mirnet-hsa-10455	hsa-mir-21-5p	MIMAT0000076	MRPS10	ENSG00000048544	55173	Microarray	18591254	1	1	0	Breast cancerous tissues
mirnet-hsa-10456	hsa-mir-21-5p	MIMAT0000076	PBRM1	ENSG00000163939	55193	Microarray	18591254	1	1	0	Breast cancerous tissues
mirnet-hsa-10457	hsa-mir-21-5p	MIMAT0000076	KIAA1551	ENSG00000174718	55196	Microarray	18591254	1	0	0	Breast cancerous tissues
mirnet-hsa-10458	hsa-mir-21-5p	MIMAT0000076	ZNF532	ENSG00000074657	55205	Microarray	18591254	1	1	0	Breast cancerous tissues
mirnet-hsa-10459	hsa-mir-21-5p	MIMAT0000076	FANCI	ENSG00000140525	55215	Microarray	18591254	1	1	0	Breast cancerous tissues
mirnet-hsa-10460	hsa-mir-21-5p	MIMAT0000076	SPTLC3	ENSG00000172296	55304	Microarray	18591254	1	1	0	Breast cancerous tissues
mirnet-hsa-10461	hsa-mir-21-5p	MIMAT0000076	LIN7C	ENSG00000148943	55327	Microarray	18591254	1	1	0	Breast cancerous tissues
mirnet-hsa-10462	hsa-mir-21-5p	MIMAT0000076	STRBP	ENSG00000165209	55342	Microarray	18591254	1	1	0	Breast cancerous tissues
mirnet-hsa-10463	hsa-mir-21-5p	MIMAT0000076	YOD1	ENSG00000180667	55432	Microarray//qRT-PCR//Sequencing//Western blot	20371350|18591254|22227207	1	1	0	Breast cancerous tissues
mirnet-hsa-10464	hsa-mir-21-5p	MIMAT0000076	AP1AR	ENSG00000138660	55435	HITS-CLIP	22473208	1	0	0	Breast cancerous tissues
mirnet-hsa-10465	hsa-mir-21-5p	MIMAT0000076	ETNK1	ENSG00000139163	55500	Microarray	18591254	1	1	0	Breast cancerous tissues
mirnet-hsa-10466	hsa-mir-21-5p	MIMAT0000076	FAM46A	ENSG00000112773	55603	Microarray	18591254	1	0	0	Breast cancerous tissues
mirnet-hsa-10467	hsa-mir-21-5p	MIMAT0000076	DOCK10	ENSG00000135905	55619	Microarray	18591254	1	1	0	Breast cancerous tissues
mirnet-hsa-10468	hsa-mir-21-5p	MIMAT0000076	KANSL3	ENSG00000114982	55683	PAR-CLIP	27292025	1	0	0	Breast cancerous tissues
mirnet-hsa-10469	hsa-mir-21-5p	MIMAT0000076	POLR3B	ENSG00000013503	55703	Microarray	18591254	1	1	0	Breast cancerous tissues
mirnet-hsa-10470	hsa-mir-21-5p	MIMAT0000076	BTBD7	ENSG00000277222	55727	Microarray	18591254	1	1	0	Breast cancerous tissues
mirnet-hsa-10471	hsa-mir-21-5p	MIMAT0000076	ATF7IP	ENSG00000171681	55729	HITS-CLIP	19536157	1	1	0	Breast cancerous tissues
mirnet-hsa-10472	hsa-mir-21-5p	MIMAT0000076	ENAH	ENSG00000154380	55740	Microarray	18591254	1	1	0	Breast cancerous tissues
mirnet-hsa-10473	hsa-mir-21-5p	MIMAT0000076	DCP1A	ENSG00000272886	55802	Microarray	18372920|18270520|17991735|17968323	1	0	0	Breast cancerous tissues
mirnet-hsa-10474	hsa-mir-21-5p	MIMAT0000076	PAG1	ENSG00000076641	55824	HITS-CLIP//Microarray	18591254|22473208	1	1	0	Breast cancerous tissues
mirnet-hsa-10475	hsa-mir-21-5p	MIMAT0000076	TMX4	ENSG00000125827	56255	Microarray	18591254	1	0	0	Breast cancerous tissues
mirnet-hsa-10476	hsa-mir-21-5p	MIMAT0000076	SAR1A	ENSG00000079332	56681	HITS-CLIP//Microarray	18591254|22473208	1	1	0	Breast cancerous tissues
mirnet-hsa-10477	hsa-mir-21-5p	MIMAT0000076	JPH1	ENSG00000104369	56704	Microarray	18591254	1	1	0	Breast cancerous tissues
mirnet-hsa-10478	hsa-mir-21-5p	MIMAT0000076	UGGT1	ENSG00000136731	56886	Microarray	18591254	1	1	0	Breast cancerous tissues
mirnet-hsa-10479	hsa-mir-21-5p	MIMAT0000076	TM9SF3	ENSG00000077147	56889	Luciferase reporter assay	19253296	1	1	0	Breast cancerous tissues
mirnet-hsa-10480	hsa-mir-21-5p	MIMAT0000076	BDH2	ENSG00000164039	56898	Microarray	20048743	1	1	0	Breast cancerous tissues
mirnet-hsa-10481	hsa-mir-21-5p	MIMAT0000076	KNL1	ENSG00000137812	57082	Microarray	18591254	1	0	0	Breast cancerous tissues
mirnet-hsa-10482	hsa-mir-21-5p	MIMAT0000076	PITHD1	ENSG00000057757	57095	PAR-CLIP	23592263|21572407|20371350|26701625	1	1	0	Breast cancerous tissues
mirnet-hsa-10483	hsa-mir-21-5p	MIMAT0000076	RTN4	ENSG00000115310	57142	HITS-CLIP//Luciferase reporter assay//Quantitative proteomic approach	19253296|22473208	1	1	0	Breast cancerous tissues
mirnet-hsa-10484	hsa-mir-21-5p	MIMAT0000076	PELI1	ENSG00000197329	57162	HITS-CLIP//Microarray//qRT-PCR//Sequencing	20371350|18591254|22473208|22815788	1	1	0	Breast cancerous tissues
mirnet-hsa-10485	hsa-mir-21-5p	MIMAT0000076	THOC2	ENSG00000125676	57187	Microarray	18591254	1	1	0	Breast cancerous tissues
mirnet-hsa-10486	hsa-mir-21-5p	MIMAT0000076	RAB22A	ENSG00000124209	57403	HITS-CLIP//Microarray	18591254|22473208|23313552	1	1	0	Breast cancerous tissues
mirnet-hsa-10487	hsa-mir-21-5p	MIMAT0000076	ESYT2	ENSG00000117868	57488	Microarray	18591254	1	1	0	Breast cancerous tissues
mirnet-hsa-10488	hsa-mir-21-5p	MIMAT0000076	NUFIP2	ENSG00000108256	57532	Sequencing	20371350	1	1	0	Breast cancerous tissues
mirnet-hsa-10489	hsa-mir-21-5p	MIMAT0000076	MIB1	ENSG00000101752	57534	Microarray	18591254	1	1	0	Breast cancerous tissues
mirnet-hsa-10490	hsa-mir-21-5p	MIMAT0000076	KLHL42	ENSG00000087448	57542	HITS-CLIP//Microarray	18591254|22473208	1	1	0	Breast cancerous tissues
mirnet-hsa-10491	hsa-mir-21-5p	MIMAT0000076	ARHGAP21	ENSG00000107863	57584	Microarray	18591254	1	1	0	Breast cancerous tissues
mirnet-hsa-10492	hsa-mir-21-5p	MIMAT0000076	SLAIN2	ENSG00000109171	57606	Microarray	18591254	1	1	0	Breast cancerous tissues
mirnet-hsa-10493	hsa-mir-21-5p	MIMAT0000076	TSHZ3	ENSG00000121297	57616	Microarray	18591254	1	1	0	Breast cancerous tissues
mirnet-hsa-10494	hsa-mir-21-5p	MIMAT0000076	GPAM	ENSG00000119927	57678	Microarray	18591254	1	1	0	Breast cancerous tissues
mirnet-hsa-10495	hsa-mir-21-5p	MIMAT0000076	DDX55	ENSG00000111364	57696	PAR-CLIP	23446348|21572407	1	0	0	Breast cancerous tissues
mirnet-hsa-10496	hsa-mir-21-5p	MIMAT0000076	PLEKHA1	ENSG00000107679	59338	Microarray	18591254	1	1	0	Breast cancerous tissues
mirnet-hsa-10497	hsa-mir-21-5p	MIMAT0000076	PLEKHA2	ENSG00000169499	59339	PAR-CLIP	22100165	1	0	0	Breast cancerous tissues
mirnet-hsa-10498	hsa-mir-21-5p	MIMAT0000076	GNB4	ENSG00000114450	59345	Sequencing	20371350	1	0	0	Breast cancerous tissues
mirnet-hsa-10499	hsa-mir-21-5p	MIMAT0000076	LDAH	ENSG00000118961	60526	Microarray	18591254	1	0	0	Breast cancerous tissues
mirnet-hsa-10500	hsa-mir-21-5p	MIMAT0000076	GAS5		60674	qRT-PCR//Western blot	23933812	1	0	0	Breast cancerous tissues
mirnet-hsa-10501	hsa-mir-21-5p	MIMAT0000076	ZNF667	ENSG00000198046	63934	Microarray	18591254	1	1	0	Breast cancerous tissues
mirnet-hsa-10502	hsa-mir-21-5p	MIMAT0000076	FAM217B	ENSG00000196227	63939	Microarray	18591254	1	1	0	Breast cancerous tissues
mirnet-hsa-10503	hsa-mir-21-5p	MIMAT0000076	MOAP1	ENSG00000165943	64112	Microarray	18591254	1	1	0	Breast cancerous tissues
mirnet-hsa-10504	hsa-mir-21-5p	MIMAT0000076	RRAGC	ENSG00000116954	64121	Microarray	18591254	1	1	0	Breast cancerous tissues
mirnet-hsa-10505	hsa-mir-21-5p	MIMAT0000076	NCAPG	ENSG00000109805	64151	Luciferase reporter assay//Quantitative proteomic approach	19253296	1	1	0	Breast cancerous tissues
mirnet-hsa-10506	hsa-mir-21-5p	MIMAT0000076	HERPUD2	ENSG00000122557	64224	Microarray	18591254	1	1	0	Breast cancerous tissues
mirnet-hsa-10507	hsa-mir-21-5p	MIMAT0000076	LMBR1	ENSG00000105983	64327	Microarray	18591254	1	1	0	Breast cancerous tissues
mirnet-hsa-10508	hsa-mir-21-5p	MIMAT0000076	MPP5	ENSG00000072415	64398	Microarray	18591254	1	1	0	Breast cancerous tissues
mirnet-hsa-10509	hsa-mir-21-5p	MIMAT0000076	TNS3	ENSG00000136205	64759	Microarray	18591254	1	1	0	Breast cancerous tissues
mirnet-hsa-10510	hsa-mir-21-5p	MIMAT0000076	CCDC14	ENSG00000175455	64770	Microarray	18591254	1	1	0	Breast cancerous tissues
mirnet-hsa-10511	hsa-mir-21-5p	MIMAT0000076	RMND5A	ENSG00000153561	64795	Microarray//qRT-PCR	18591254|22815788	1	1	0	Breast cancerous tissues
mirnet-hsa-10512	hsa-mir-21-5p	MIMAT0000076	FBXL17	ENSG00000145743	64839	Microarray	18591254	1	1	0	Breast cancerous tissues
mirnet-hsa-10513	hsa-mir-21-5p	MIMAT0000076	RAPH1	ENSG00000173166	65059	Microarray	18591254	1	1	0	Breast cancerous tissues
mirnet-hsa-10514	hsa-mir-21-5p	MIMAT0000076	SOWAHC	ENSG00000198142	65124	Microarray	18591254	1	1	0	Breast cancerous tissues
mirnet-hsa-10515	hsa-mir-21-5p	MIMAT0000076	WNK1	ENSG00000060237	65125	Microarray	18591254	1	1	0	Breast cancerous tissues
mirnet-hsa-10516	hsa-mir-21-5p	MIMAT0000076	WNK3	ENSG00000196632	65267	Microarray	21544242	1	1	0	Breast cancerous tissues
mirnet-hsa-10517	hsa-mir-21-5p	MIMAT0000076	MTMR9	ENSG00000104643	66036	Microarray	18591254	1	1	0	Breast cancerous tissues
mirnet-hsa-10518	hsa-mir-21-5p	MIMAT0000076	GID4	ENSG00000141034	79018	Microarray//PAR-CLIP	18591254|23592263|20371350	1	1	0	Breast cancerous tissues
mirnet-hsa-10519	hsa-mir-21-5p	MIMAT0000076	DERL1	ENSG00000136986	79139	Luciferase reporter assay//Microarray//Quantitative proteomic approach	19253296|18591254	1	1	0	Breast cancerous tissues
mirnet-hsa-10520	hsa-mir-21-5p	MIMAT0000076	DCAF10	ENSG00000122741	79269	Microarray	18591254	1	1	0	Breast cancerous tissues
mirnet-hsa-10521	hsa-mir-21-5p	MIMAT0000076	CEP97	ENSG00000182504	79598	Microarray	18591254	1	1	0	Breast cancerous tissues
mirnet-hsa-10522	hsa-mir-21-5p	MIMAT0000076	ZYG11B	ENSG00000162378	79699	Microarray	18591254	1	1	0	Breast cancerous tissues
mirnet-hsa-10523	hsa-mir-21-5p	MIMAT0000076	TBL1XR1	ENSG00000177565	79718	Microarray	18591254	1	1	0	Breast cancerous tissues
mirnet-hsa-10524	hsa-mir-21-5p	MIMAT0000076	CLIP4	ENSG00000115295	79745	Microarray	18591254	1	1	0	Breast cancerous tissues
mirnet-hsa-10525	hsa-mir-21-5p	MIMAT0000076	VASH2	ENSG00000143494	79805	Microarray	19253296|19342589	1	1	0	Breast cancerous tissues
mirnet-hsa-10526	hsa-mir-21-5p	MIMAT0000076	CYBRD1	ENSG00000071967	79901	Microarray	18591254	1	1	0	Breast cancerous tissues
mirnet-hsa-10527	hsa-mir-21-5p	MIMAT0000076	JADE1	ENSG00000077684	79960	Microarray	18591254	1	1	0	Breast cancerous tissues
mirnet-hsa-10528	hsa-mir-21-5p	MIMAT0000076	ELOVL7	ENSG00000164181	79993	Microarray	18591254	1	1	0	Breast cancerous tissues
mirnet-hsa-10529	hsa-mir-21-5p	MIMAT0000076	DOCK5	ENSG00000147459	80005	Immunoblot//Luciferase reporter assay//qRT-PCR	22158624	1	1	0	Breast cancerous tissues
mirnet-hsa-10530	hsa-mir-21-5p	MIMAT0000076	WWC2	ENSG00000151718	80014	Microarray	19253296|19342589	1	1	0	Breast cancerous tissues
mirnet-hsa-10531	hsa-mir-21-5p	MIMAT0000076	ASRGL1	ENSG00000162174	80150	Microarray	18591254	1	1	0	Breast cancerous tissues
mirnet-hsa-10532	hsa-mir-21-5p	MIMAT0000076	FBXO11	ENSG00000138081	80204	Luciferase reporter assay//Microarray	18591254|25589783	1	1	0	Breast cancerous tissues
mirnet-hsa-10533	hsa-mir-21-5p	MIMAT0000076	SPG11	ENSG00000104133	80208	Microarray	18591254	1	1	0	Breast cancerous tissues
mirnet-hsa-10534	hsa-mir-21-5p	MIMAT0000076	PROSER1	ENSG00000120685	80209	Microarray	18591254	1	1	0	Breast cancerous tissues
mirnet-hsa-10535	hsa-mir-21-5p	MIMAT0000076	NAA50	ENSG00000121579	80218	HITS-CLIP	22473208	1	0	0	Breast cancerous tissues
mirnet-hsa-10536	hsa-mir-21-5p	MIMAT0000076	NUBPL	ENSG00000151413	80224	Microarray	18591254	1	1	0	Breast cancerous tissues
mirnet-hsa-10537	hsa-mir-21-5p	MIMAT0000076	PDGFD	ENSG00000170962	80310	Microarray	18591254	1	1	0	Breast cancerous tissues
mirnet-hsa-10538	hsa-mir-21-5p	MIMAT0000076	KLHL15	ENSG00000174010	80311	Microarray//PAR-CLIP	18591254|23446348|20371350	1	1	0	Breast cancerous tissues
mirnet-hsa-10539	hsa-mir-21-5p	MIMAT0000076	TET1	ENSG00000138336	80312	Microarray	18591254	1	1	0	Breast cancerous tissues
mirnet-hsa-10540	hsa-mir-21-5p	MIMAT0000076	DCAF11	ENSG00000100897	80344	PAR-CLIP	26701625	1	1	0	Breast cancerous tissues
mirnet-hsa-10541	hsa-mir-21-5p	MIMAT0000076	LNPK	ENSG00000144320	80856	Microarray	18591254	1	0	0	Breast cancerous tissues
mirnet-hsa-10542	hsa-mir-21-5p	MIMAT0000076	Smad7		81516	Luciferase reporter assay//qRT-PCR//Western blot	26968995	1	0	0	Breast cancerous tissues
mirnet-hsa-10543	hsa-mir-21-5p	MIMAT0000076	APOLD1	ENSG00000178878	81575	Microarray	18591254	1	1	0	Breast cancerous tissues
mirnet-hsa-10544	hsa-mir-21-5p	MIMAT0000076	NETO2	ENSG00000171208	81831	Microarray	18591254	1	1	0	Breast cancerous tissues
mirnet-hsa-10545	hsa-mir-21-5p	MIMAT0000076	SPRY4	ENSG00000187678	81848	HITS-CLIP	23824327|27418678	1	1	0	Breast cancerous tissues
mirnet-hsa-10546	hsa-mir-21-5p	MIMAT0000076	PARP9	ENSG00000138496	83666	Microarray	18591254	1	1	0	Breast cancerous tissues
mirnet-hsa-10547	hsa-mir-21-5p	MIMAT0000076	B3GNT5	ENSG00000176597	84002	Microarray	18591254	1	1	0	Breast cancerous tissues
mirnet-hsa-10548	hsa-mir-21-5p	MIMAT0000076	KBTBD7	ENSG00000120696	84078	Microarray	18591254	1	1	0	Breast cancerous tissues
mirnet-hsa-10549	hsa-mir-21-5p	MIMAT0000076	RAB6C	ENSG00000222014	84084	Microarray	18591254	1	1	0	Breast cancerous tissues
mirnet-hsa-10550	hsa-mir-21-5p	MIMAT0000076	TRAF7	ENSG00000131653	84231	In situ hybridization//Luciferase reporter assay//Northern blot//qRT-PCR//Western blot	26080425	1	0	0	Breast cancerous tissues
mirnet-hsa-10551	hsa-mir-21-5p	MIMAT0000076	PYM1	ENSG00000170473	84305	Quantitative proteomic approach	19253296	1	0	0	Breast cancerous tissues
mirnet-hsa-10552	hsa-mir-21-5p	MIMAT0000076	PLEKHA8	ENSG00000106086	84725	HITS-CLIP	23313552	1	1	0	Breast cancerous tissues
mirnet-hsa-10553	hsa-mir-21-5p	MIMAT0000076	FAM136A	ENSG00000035141	84908	PAR-CLIP	23592263	1	0	0	Breast cancerous tissues
mirnet-hsa-10554	hsa-mir-21-5p	MIMAT0000076	ZNF587	ENSG00000198466	84914	Microarray	18591254	1	1	0	Breast cancerous tissues
mirnet-hsa-10555	hsa-mir-21-5p	MIMAT0000076	SERAC1	ENSG00000122335	84947	Microarray	18591254	1	1	0	Breast cancerous tissues
mirnet-hsa-10556	hsa-mir-21-5p	MIMAT0000076	ZCCHC3	ENSG00000247315	85364	HITS-CLIP	22473208	1	1	0	Breast cancerous tissues
mirnet-hsa-10557	hsa-mir-21-5p	MIMAT0000076	DOCK7	ENSG00000116641	85440	Immunoblot//Luciferase reporter assay//qRT-PCR	22158624	1	1	0	Breast cancerous tissues
mirnet-hsa-10558	hsa-mir-21-5p	MIMAT0000076	NAV3	ENSG00000067798	89795	Luciferase reporter assay/Microarray//Western blot	25579119	1	0	0	Breast cancerous tissues
mirnet-hsa-10559	hsa-mir-21-5p	MIMAT0000076	KBTBD6	ENSG00000165572	89890	Microarray	18591254	1	1	0	Breast cancerous tissues
mirnet-hsa-10560	hsa-mir-21-5p	MIMAT0000076	RSPRY1	ENSG00000159579	89970	Microarray	18591254	1	1	0	Breast cancerous tissues
mirnet-hsa-10561	hsa-mir-21-5p	MIMAT0000076	LYRM7	ENSG00000186687	90624	Microarray	18591254	1	1	0	Breast cancerous tissues
mirnet-hsa-10562	hsa-mir-21-5p	MIMAT0000076	CCDC34	ENSG00000109881	91057	Microarray	18591254	1	1	0	Breast cancerous tissues
mirnet-hsa-10563	hsa-mir-21-5p	MIMAT0000076	SESTD1	ENSG00000187231	91404	Microarray	18591254	1	1	0	Breast cancerous tissues
mirnet-hsa-10564	hsa-mir-21-5p	MIMAT0000076	RNF185	ENSG00000138942	91445	PAR-CLIP	23592263|24398324	1	1	0	Breast cancerous tissues
mirnet-hsa-10565	hsa-mir-21-5p	MIMAT0000076	ACBD5	ENSG00000107897	91452	Microarray//Sequencing	20371350|18591254	1	1	0	Breast cancerous tissues
mirnet-hsa-10566	hsa-mir-21-5p	MIMAT0000076	BOC	ENSG00000144857	91653	Microarray	18591254	1	1	0	Breast cancerous tissues
mirnet-hsa-10567	hsa-mir-21-5p	MIMAT0000076	FDXACB1	ENSG00000255561	91893	PAR-CLIP	27292025	1	0	0	Breast cancerous tissues
mirnet-hsa-10568	hsa-mir-21-5p	MIMAT0000076	ZBTB47	ENSG00000114853	92999	Microarray	18591254	1	1	0	Breast cancerous tissues
mirnet-hsa-10569	hsa-mir-21-5p	MIMAT0000076	SFXN1	ENSG00000164466	94081	Microarray	18591254	1	1	0	Breast cancerous tissues
mirnet-hsa-10570	hsa-mir-21-5p	MIMAT0000076	MRAP2	ENSG00000135324	112609	Microarray	18591254	1	0	0	Breast cancerous tissues
mirnet-hsa-10571	hsa-mir-21-5p	MIMAT0000076	GLCCI1	ENSG00000106415	113263	Microarray//Sequencing	20371350|18591254	1	1	0	Breast cancerous tissues
mirnet-hsa-10572	hsa-mir-21-5p	MIMAT0000076	TUBGCP5	ENSG00000275835	114791	Microarray	18591254	1	0	0	Breast cancerous tissues
mirnet-hsa-10573	hsa-mir-21-5p	MIMAT0000076	OSBPL1A	ENSG00000141447	114876	Microarray	18591254	1	1	0	Breast cancerous tissues
mirnet-hsa-10574	hsa-mir-21-5p	MIMAT0000076	COX20	ENSG00000203667	116228	PAR-CLIP	23446348|22012620|21572407|20371350	1	0	0	Breast cancerous tissues
mirnet-hsa-10575	hsa-mir-21-5p	MIMAT0000076	SLC16A10	ENSG00000112394	117247	Microarray	18591254	1	1	0	Breast cancerous tissues
mirnet-hsa-10576	hsa-mir-21-5p	MIMAT0000076	RFFL	ENSG00000092871	117584	Microarray//qRT-PCR	22815788	1	1	0	Breast cancerous tissues
mirnet-hsa-10577	hsa-mir-21-5p	MIMAT0000076	SPPL3	ENSG00000157837	121665	HITS-CLIP	22473208	1	0	0	Breast cancerous tissues
mirnet-hsa-10578	hsa-mir-21-5p	MIMAT0000076	SOCS4	ENSG00000180008	122809	Microarray	18591254	1	1	0	Breast cancerous tissues
mirnet-hsa-10579	hsa-mir-21-5p	MIMAT0000076	NAA30	ENSG00000139977	122830	Microarray	18591254	1	1	0	Breast cancerous tissues
mirnet-hsa-10580	hsa-mir-21-5p	MIMAT0000076	TMEM170A	ENSG00000166822	124491	PAR-CLIP	21572407	1	0	0	Breast cancerous tissues
mirnet-hsa-10581	hsa-mir-21-5p	MIMAT0000076	TPRG1L	ENSG00000158109	127262	HITS-CLIP//Microarray	18591254|22473208	1	1	0	Breast cancerous tissues
mirnet-hsa-10582	hsa-mir-21-5p	MIMAT0000076	TCEANC2	ENSG00000116205	127428	HITS-CLIP//PAR-CLIP	23824327|27292025	1	0	0	Breast cancerous tissues
mirnet-hsa-10583	hsa-mir-21-5p	MIMAT0000076	OSR1	ENSG00000143867	130497	Microarray	18591254	1	1	0	Breast cancerous tissues
mirnet-hsa-10584	hsa-mir-21-5p	MIMAT0000076	UBR3	ENSG00000144357	130507	Microarray	18591254	1	0	0	Breast cancerous tissues
mirnet-hsa-10585	hsa-mir-21-5p	MIMAT0000076	AHSA2	ENSG00000173209	130872	Microarray	18591254	1	0	0	Breast cancerous tissues
mirnet-hsa-10586	hsa-mir-21-5p	MIMAT0000076	PRRC1	ENSG00000164244	133619	Microarray	18591254	1	1	0	Breast cancerous tissues
mirnet-hsa-10587	hsa-mir-21-5p	MIMAT0000076	JMY	ENSG00000152409	133746	Luciferase reporter assay//qRT-PCR	18829576	1	1	0	Breast cancerous tissues
mirnet-hsa-10588	hsa-mir-21-5p	MIMAT0000076	GRPEL2	ENSG00000164284	134266	PAR-CLIP//Sequencing	20371350	1	1	0	Breast cancerous tissues
mirnet-hsa-10589	hsa-mir-21-5p	MIMAT0000076	STXBP5	ENSG00000164506	134957	Microarray	20048743	1	1	0	Breast cancerous tissues
mirnet-hsa-10590	hsa-mir-21-5p	MIMAT0000076	PM20D2	ENSG00000146281	135293	Microarray	18591254	1	1	0	Breast cancerous tissues
mirnet-hsa-10591	hsa-mir-21-5p	MIMAT0000076	MTPN	ENSG00000105887	136319	Microarray	18591254	1	1	0	Breast cancerous tissues
mirnet-hsa-10592	hsa-mir-21-5p	MIMAT0000076	PTPDC1	ENSG00000158079	138639	Microarray	18591254	1	1	0	Breast cancerous tissues
mirnet-hsa-10593	hsa-mir-21-5p	MIMAT0000076	SREK1	ENSG00000153914	140890	Microarray	18591254	1	1	0	Breast cancerous tissues
mirnet-hsa-10594	hsa-mir-21-5p	MIMAT0000076	TMEM56	ENSG00000152078	148534	Microarray	18591254	1	0	0	Breast cancerous tissues
mirnet-hsa-10595	hsa-mir-21-5p	MIMAT0000076	EXOC8	ENSG00000116903	149371	Microarray	18591254	1	1	0	Breast cancerous tissues
mirnet-hsa-10596	hsa-mir-21-5p	MIMAT0000076	DTX3L	ENSG00000163840	151636	Microarray	18591254	1	1	0	Breast cancerous tissues
mirnet-hsa-10597	hsa-mir-21-5p	MIMAT0000076	PPM1L	ENSG00000163590	151742	Sequencing	20371350	1	0	0	Breast cancerous tissues
mirnet-hsa-10598	hsa-mir-21-5p	MIMAT0000076	SNRNP48	ENSG00000168566	154007	Microarray	18591254	1	1	0	Breast cancerous tissues
mirnet-hsa-10599	hsa-mir-21-5p	MIMAT0000076	ANKRD46	ENSG00000186106	157567	Immunoblot//Immunohistochemistry//Luciferase reporter assay//Microarray//qRT-PCR//Western blot	21219636	1	1	0	Breast cancerous tissues
mirnet-hsa-10600	hsa-mir-21-5p	MIMAT0000076	RASEF	ENSG00000165105	158158	Microarray	18591254	1	1	0	Breast cancerous tissues
mirnet-hsa-10601	hsa-mir-21-5p	MIMAT0000076	TOR1AIP2	ENSG00000169905	163590	Microarray//qRT-PCR	22815788	1	1	0	Breast cancerous tissues
mirnet-hsa-10602	hsa-mir-21-5p	MIMAT0000076	LONRF2	ENSG00000170500	164832	Microarray	18591254	1	1	0	Breast cancerous tissues
mirnet-hsa-10603	hsa-mir-21-5p	MIMAT0000076	PRICKLE2	ENSG00000163637	166336	Microarray	18591254	1	1	0	Breast cancerous tissues
mirnet-hsa-10604	hsa-mir-21-5p	MIMAT0000076	AGO4	ENSG00000134698	192670	Microarray	18591254	1	1	0	Breast cancerous tissues
mirnet-hsa-10605	hsa-mir-21-5p	MIMAT0000076	ZNF367	ENSG00000165244	195828	HITS-CLIP//Sequencing	20371350|22473208	1	1	0	Breast cancerous tissues
mirnet-hsa-10606	hsa-mir-21-5p	MIMAT0000076	OTUD1	ENSG00000165312	220213	CLASH	23622248	1	0	0	Breast cancerous tissues
mirnet-hsa-10607	hsa-mir-21-5p	MIMAT0000076	FBXL13	ENSG00000161040	222235	PAR-CLIP	23446348|22012620	1	0	0	Breast cancerous tissues
mirnet-hsa-10608	hsa-mir-21-5p	MIMAT0000076	TXLNGY	ENSG00000131002	246126	Microarray	18591254	1	1	0	Breast cancerous tissues
mirnet-hsa-10609	hsa-mir-21-5p	MIMAT0000076	PRR14L	ENSG00000183530	253143	PAR-CLIP	26701625	1	1	0	Breast cancerous tissues
mirnet-hsa-10610	hsa-mir-21-5p	MIMAT0000076	ZBTB38	ENSG00000177311	253461	Microarray	18591254	1	1	0	Breast cancerous tissues
mirnet-hsa-10611	hsa-mir-21-5p	MIMAT0000076	CERS6	ENSG00000172292	253782	Microarray	18591254	1	1	0	Breast cancerous tissues
mirnet-hsa-10612	hsa-mir-21-5p	MIMAT0000076	LCORL	ENSG00000178177	254251	Microarray	18591254	1	1	0	Breast cancerous tissues
mirnet-hsa-10613	hsa-mir-21-5p	MIMAT0000076	CASC2		255082	Immunoprecipitaion//Luciferase reporter assay//qRT-PCR//Western blot	25446261	1	0	0	Breast cancerous tissues
mirnet-hsa-10614	hsa-mir-21-5p	MIMAT0000076	LRRC57	ENSG00000180979	255252	Microarray	18591254	1	1	0	Breast cancerous tissues
mirnet-hsa-10615	hsa-mir-21-5p	MIMAT0000076	PAN3	ENSG00000152520	255967	Microarray	18591254	1	1	0	Breast cancerous tissues
mirnet-hsa-10616	hsa-mir-21-5p	MIMAT0000076	GK5	ENSG00000175066	256356	HITS-CLIP	22473208	1	1	0	Breast cancerous tissues
mirnet-hsa-10617	hsa-mir-21-5p	MIMAT0000076	ZADH2	ENSG00000180011	284273	Microarray	18591254	1	1	0	Breast cancerous tissues
mirnet-hsa-10618	hsa-mir-21-5p	MIMAT0000076	ZNF326	ENSG00000162664	284695	Microarray	18591254	1	1	0	Breast cancerous tissues
mirnet-hsa-10619	hsa-mir-21-5p	MIMAT0000076	FAM126B	ENSG00000155744	285172	Microarray	18591254	1	1	0	Breast cancerous tissues
mirnet-hsa-10620	hsa-mir-21-5p	MIMAT0000076	CYP4V2	ENSG00000145476	285440	Microarray	18591254	1	1	0	Breast cancerous tissues
mirnet-hsa-10621	hsa-mir-21-5p	MIMAT0000076	TRIM59	ENSG00000213186	286827	Microarray	18591254	1	1	0	Breast cancerous tissues
mirnet-hsa-10622	hsa-mir-21-5p	MIMAT0000076	TICAM2	ENSG00000243414	353376	Luciferase reporter assay//Western blot	25327529	1	0	0	Breast cancerous tissues
mirnet-hsa-10623	hsa-mir-21-5p	MIMAT0000076	PTAR1	ENSG00000188647	375743	Microarray	18591254	1	1	0	Breast cancerous tissues
mirnet-hsa-10624	hsa-mir-21-5p	MIMAT0000076	C15orf52	ENSG00000188549	388115	HITS-CLIP//PAR-CLIP	23592263|23446348|20371350|24906430|21572407|27292025	1	0	0	Breast cancerous tissues
mirnet-hsa-10625	hsa-mir-21-5p	MIMAT0000076	SAMD5	ENSG00000203727	389432	Microarray	18591254	1	1	0	Breast cancerous tissues
mirnet-hsa-10626	hsa-mir-21-5p	MIMAT0000076	PATE2	ENSG00000196844	399967	PAR-CLIP	22012620	1	0	0	Breast cancerous tissues
mirnet-hsa-10627	hsa-mir-21-5p	MIMAT0000076	SNX30	ENSG00000148158	401548	Microarray	18591254	1	1	0	Breast cancerous tissues
mirnet-hsa-10628	hsa-mir-21-5p	MIMAT0000076	C1orf147		574431	PAR-CLIP	22012620	1	0	0	Breast cancerous tissues
mirnet-hsa-10629	hsa-mir-21-5p	MIMAT0000076	CCT6P1		643253	Microarray	18591254	1	0	0	Breast cancerous tissues
mirnet-hsa-10630	hsa-mir-21-5p	MIMAT0000076	ZBTB8A	ENSG00000160062	653121	Microarray	18591254	1	1	0	Breast cancerous tissues
mirnet-hsa-10631	hsa-mir-21-5p	MIMAT0000076	GXYLT2	ENSG00000172986	727936	Sequencing	20371350	1	0	0	Breast cancerous tissues
mirnet-hsa-10632	hsa-mir-21-5p	MIMAT0000076	C8orf17		100507249	HITS-CLIP	23313552	1	0	0	Breast cancerous tissues
mirnet-hsa-32727	hsa-mir-210-3p	MIMAT0000267	ACVR1B	ENSG00000135503	91	immunoprecipitaion//qRT-PCR	19826008	1	0	0	Breast cancerous tissues
mirnet-hsa-32728	hsa-mir-210-3p	MIMAT0000267	APC	ENSG00000134982	324	immunoprecipitaion//Microarray//qRT-PCR	19826008	1	0	0	Breast cancerous tissues
mirnet-hsa-32729	hsa-mir-210-3p	MIMAT0000267	BDNF	ENSG00000176697	627	2DGE//immunoprecipitaion//Luciferase reporter assay//Mass spectrometry//Microarray//qRT-PCR//Western blot	19826008|26708520	1	1	0	Breast cancerous tissues
mirnet-hsa-32730	hsa-mir-210-3p	MIMAT0000267	BNIP3	ENSG00000176171	664	Luciferase reporter assay//qRT-PCR//Western blot	23688833	1	0	0	Breast cancerous tissues
mirnet-hsa-32731	hsa-mir-210-3p	MIMAT0000267	BTK	ENSG00000010671	695	ChIP-seq//Immunoblot//Luciferase reporter assay//Western blot	27756747	1	0	0	Breast cancerous tissues
mirnet-hsa-32732	hsa-mir-210-3p	MIMAT0000267	RUNX1T1	ENSG00000079102	862	HITS-CLIP//PAR-CLIP	21572407|23313552|27418678	1	0	0	Breast cancerous tissues
mirnet-hsa-32733	hsa-mir-210-3p	MIMAT0000267	FOXN3	ENSG00000053254	1112	HITS-CLIP//Luciferase reporter assay//Microarray//qRT-PCR//Western blot	23028679|27418678	1	1	0	Breast cancerous tissues
mirnet-hsa-32734	hsa-mir-210-3p	MIMAT0000267	COL4A2	ENSG00000134871	1284	Luciferase reporter assay//Microarray//qRT-PCR//Western blot	23028679	1	1	0	Breast cancerous tissues
mirnet-hsa-32735	hsa-mir-210-3p	MIMAT0000267	CSNK1E	ENSG00000213923	1454	HITS-CLIP	22473208	1	1	0	Breast cancerous tissues
mirnet-hsa-32736	hsa-mir-210-3p	MIMAT0000267	E2F3	ENSG00000112242	1871	immunoprecipitaion//Luciferase reporter assay//Microarray//qRT-PCR//Western blot	19826008|18059191|21465485|23028679	1	1	0	Breast cancerous tissues
mirnet-hsa-32737	hsa-mir-210-3p	MIMAT0000267	EFNA3	ENSG00000143590	1944	HITS-CLIP//immunoprecipitaion//Luciferase reporter assay//qRT-PCR//QRTPCR//Reporter assay//Western blot	18417479|18539147|19826008|19551852|23322395|23618526|22473208|26780211	1	1	0	Breast cancerous tissues
mirnet-hsa-32738	hsa-mir-210-3p	MIMAT0000267	ELK3	ENSG00000111145	2004	immunoprecipitaion//Microarray//qRT-PCR	19826008	1	0	0	Breast cancerous tissues
mirnet-hsa-32739	hsa-mir-210-3p	MIMAT0000267	ARHGAP35	ENSG00000160007	2909	HITS-CLIP	27418678	1	1	0	Breast cancerous tissues
mirnet-hsa-32740	hsa-mir-210-3p	MIMAT0000267	HIF1A	ENSG00000100644	3091	QRTPCR//Western blot	23618526	1	1	0	Breast cancerous tissues
mirnet-hsa-32741	hsa-mir-210-3p	MIMAT0000267	HMGCS1	ENSG00000112972	3157	HITS-CLIP//PAR-CLIP	22473208|23592263	1	1	0	Breast cancerous tissues
mirnet-hsa-32742	hsa-mir-210-3p	MIMAT0000267	HOXA1	ENSG00000105991	3198	Luciferase reporter assay	19782034	1	1	0	Breast cancerous tissues
mirnet-hsa-32743	hsa-mir-210-3p	MIMAT0000267	HOXA3	ENSG00000105997	3200	immunoprecipitaion//Microarray//qRT-PCR	19826008	1	0	0	Breast cancerous tissues
mirnet-hsa-32744	hsa-mir-210-3p	MIMAT0000267	HOXA9	ENSG00000078399	3205	Luciferase reporter assay	19782034	1	1	0	Breast cancerous tissues
mirnet-hsa-32745	hsa-mir-210-3p	MIMAT0000267	HSD17B1	ENSG00000108786	3292	Luciferase reporter assay//qRT-PCR	22203747	1	0	0	Breast cancerous tissues
mirnet-hsa-32746	hsa-mir-210-3p	MIMAT0000267	IGFBP3	ENSG00000146674	3486	Luciferase reporter assay//Microarray//qRT-PCR//Western blot	23028679	1	1	0	Breast cancerous tissues
mirnet-hsa-32747	hsa-mir-210-3p	MIMAT0000267	INPP5A	ENSG00000068383	3632	Luciferase reporter assay//Microarray//qRT-PCR//Western blot	23028679	1	1	0	Breast cancerous tissues
mirnet-hsa-32748	hsa-mir-210-3p	MIMAT0000267	INSIG1	ENSG00000186480	3638	HITS-CLIP	22473208	1	1	0	Breast cancerous tissues
mirnet-hsa-32749	hsa-mir-210-3p	MIMAT0000267	KCNB1	ENSG00000158445	3745	HITS-CLIP	27418678	1	0	0	Breast cancerous tissues
mirnet-hsa-32750	hsa-mir-210-3p	MIMAT0000267	KCNJ6	ENSG00000157542	3763	PAR-CLIP	20371350	1	0	0	Breast cancerous tissues
mirnet-hsa-32751	hsa-mir-210-3p	MIMAT0000267	TNPO1	ENSG00000083312	3842	immunoprecipitaion//Microarray//qRT-PCR	19826008	1	0	0	Breast cancerous tissues
mirnet-hsa-32752	hsa-mir-210-3p	MIMAT0000267	STMN1	ENSG00000117632	3925	Immunofluorescence//In situ hybridization//Luciferase reporter assay//Microarray//qRT-PCR	25187177	1	1	0	Breast cancerous tissues
mirnet-hsa-32753	hsa-mir-210-3p	MIMAT0000267	LDHA	ENSG00000134333	3939	Luciferase reporter assay//qRT-PCR	23064179	1	0	0	Breast cancerous tissues
mirnet-hsa-32754	hsa-mir-210-3p	MIMAT0000267	LDHB	ENSG00000111716	3945	Luciferase reporter assay//qRT-PCR	23064179	1	1	0	Breast cancerous tissues
mirnet-hsa-32755	hsa-mir-210-3p	MIMAT0000267	MAF	ENSG00000178573	4094	HITS-CLIP	27418678	1	0	0	Breast cancerous tissues
mirnet-hsa-32756	hsa-mir-210-3p	MIMAT0000267	MCM3	ENSG00000112118	4172	Luciferase reporter assay//Microarray//qRT-PCR//Western blot	23028679	1	1	0	Breast cancerous tissues
mirnet-hsa-32757	hsa-mir-210-3p	MIMAT0000267	MEF2D	ENSG00000116604	4209	HITS-CLIP	22473208	1	1	0	Breast cancerous tissues
mirnet-hsa-32758	hsa-mir-210-3p	MIMAT0000267	MITF	ENSG00000187098	4286	PAR-CLIP	23592263	1	0	0	Breast cancerous tissues
mirnet-hsa-32759	hsa-mir-210-3p	MIMAT0000267	MNT	ENSG00000070444	4335	HITS-CLIP//Luciferase reporter assay//qRT-PCR//QRTPCR//Western blot	19652553|23618526|27418678	1	0	0	Breast cancerous tissues
mirnet-hsa-32760	hsa-mir-210-3p	MIMAT0000267	MRE11	ENSG00000020922	4361	Western blot	19141645	1	0	0	Breast cancerous tissues
mirnet-hsa-32761	hsa-mir-210-3p	MIMAT0000267	NCAM1	ENSG00000149294	4684	immunoprecipitaion//Luciferase reporter assay//Microarray//qRT-PCR	19826008	1	1	0	Breast cancerous tissues
mirnet-hsa-32762	hsa-mir-210-3p	MIMAT0000267	NDUFA4	ENSG00000189043	4697	Luciferase reporter assay//Microarray//qRT-PCR//Western blot	23492775|23028679	1	1	0	Breast cancerous tissues
mirnet-hsa-32763	hsa-mir-210-3p	MIMAT0000267	NFIC	ENSG00000141905	4782	PAR-CLIP	23592263	1	1	0	Breast cancerous tissues
mirnet-hsa-32764	hsa-mir-210-3p	MIMAT0000267	NPTX1	ENSG00000171246	4884	immunoprecipitaion//Luciferase reporter assay//qRT-PCR	18539147|19826008	1	1	0	Breast cancerous tissues
mirnet-hsa-32765	hsa-mir-210-3p	MIMAT0000267	P4HB	ENSG00000185624	5034	2DGE//immunoprecipitaion//Mass spectrometry//Microarray//qRT-PCR//Western blot	19826008	1	0	0	Breast cancerous tissues
mirnet-hsa-32766	hsa-mir-210-3p	MIMAT0000267	PFDN2	ENSG00000143256	5202	CLASH	23622248	1	0	0	Breast cancerous tissues
mirnet-hsa-32767	hsa-mir-210-3p	MIMAT0000267	PIM1	ENSG00000137193	5292	Luciferase reporter assay	19782034	1	1	0	Breast cancerous tissues
mirnet-hsa-32768	hsa-mir-210-3p	MIMAT0000267	PLK1	ENSG00000166851	5347	Luciferase reporter assay	27160062	1	0	0	Breast cancerous tissues
mirnet-hsa-32769	hsa-mir-210-3p	MIMAT0000267	POU2AF1	ENSG00000110777	5450	HITS-CLIP	22473208	1	1	0	Breast cancerous tissues
mirnet-hsa-32770	hsa-mir-210-3p	MIMAT0000267	PPP1R2	ENSG00000184203	5504	HITS-CLIP	22473208	1	1	0	Breast cancerous tissues
mirnet-hsa-32771	hsa-mir-210-3p	MIMAT0000267	PKIA	ENSG00000171033	5569	PAR-CLIP	22012620|20371350	1	0	0	Breast cancerous tissues
mirnet-hsa-32772	hsa-mir-210-3p	MIMAT0000267	PSAP	ENSG00000197746	5660	HITS-CLIP	22473208	1	1	0	Breast cancerous tissues
mirnet-hsa-32773	hsa-mir-210-3p	MIMAT0000267	PTPN1	ENSG00000196396	5770	2DGE//immunoprecipitaion//Luciferase reporter assay//Mass spectrometry//Microarray//qRT-PCR//Western blot	19826008	1	1	0	Breast cancerous tissues
mirnet-hsa-32774	hsa-mir-210-3p	MIMAT0000267	PTPN2	ENSG00000175354	5771	Chip//Luciferase reporter assay//QRTPCR//Western blot	23579275	1	0	0	Breast cancerous tissues
mirnet-hsa-32775	hsa-mir-210-3p	MIMAT0000267	RAD52	ENSG00000002016	5893	immunoprecipitaion//Luciferase reporter assay//qRT-PCR//Western blot	19141645|19826008	1	0	0	Breast cancerous tissues
mirnet-hsa-32776	hsa-mir-210-3p	MIMAT0000267	RPL22	ENSG00000116251	6146	HITS-CLIP	22473208	1	0	0	Breast cancerous tissues
mirnet-hsa-32777	hsa-mir-210-3p	MIMAT0000267	SCN1B	ENSG00000105711	6324	CLASH	23622248	1	0	0	Breast cancerous tissues
mirnet-hsa-32778	hsa-mir-210-3p	MIMAT0000267	SDHD	ENSG00000204370	6392	Luciferase reporter assay//Microarray//PAR-CLIP//qRT-PCR//Western blot	23492775|23028679|23592263	1	1	0	Breast cancerous tissues
mirnet-hsa-32779	hsa-mir-210-3p	MIMAT0000267	SH3BGRL	ENSG00000131171	6451	HITS-CLIP//Luciferase reporter assay//Microarray//qRT-PCR//Western blot	23028679|22473208	1	1	0	Breast cancerous tissues
mirnet-hsa-32780	hsa-mir-210-3p	MIMAT0000267	SSX2	ENSG00000241476	6757	HITS-CLIP	27418678	1	0	0	Breast cancerous tissues
mirnet-hsa-32781	hsa-mir-210-3p	MIMAT0000267	TFRC	ENSG00000072274	7037	HITS-CLIP//Immunoblot//Immunohistochemistry//Luciferase reporter assay//qRT-PCR	22896707|22473208	1	0	0	Breast cancerous tissues
mirnet-hsa-32782	hsa-mir-210-3p	MIMAT0000267	TWIST1	ENSG00000122691	7291	Luciferase reporter assay	28152509	1	0	0	Breast cancerous tissues
mirnet-hsa-32783	hsa-mir-210-3p	MIMAT0000267	UBA1	ENSG00000130985	7317	CLASH	23622248	1	0	0	Breast cancerous tissues
mirnet-hsa-32784	hsa-mir-210-3p	MIMAT0000267	XIST		7503	immunoprecipitaion//Luciferase reporter assay//Microarray//qRT-PCR	19826008	1	0	0	Breast cancerous tissues
mirnet-hsa-32785	hsa-mir-210-3p	MIMAT0000267	XPA	ENSG00000136936	7507	Western blot	19141645	1	1	0	Breast cancerous tissues
mirnet-hsa-32786	hsa-mir-210-3p	MIMAT0000267	ALDH5A1	ENSG00000112294	7915	Luciferase reporter assay//Microarray//qRT-PCR//Western blot	23028679	1	1	0	Breast cancerous tissues
mirnet-hsa-32787	hsa-mir-210-3p	MIMAT0000267	DYRK2	ENSG00000127334	8445	PAR-CLIP	23592263	1	0	0	Breast cancerous tissues
mirnet-hsa-32788	hsa-mir-210-3p	MIMAT0000267	CDK10	ENSG00000185324	8558	immunoprecipitaion//Microarray//qRT-PCR	19826008	1	0	0	Breast cancerous tissues
mirnet-hsa-32789	hsa-mir-210-3p	MIMAT0000267	VAMP4	ENSG00000117533	8674	HITS-CLIP	24906430|27418678	1	1	0	Breast cancerous tissues
mirnet-hsa-32790	hsa-mir-210-3p	MIMAT0000267	TP53I11	ENSG00000175274	9537	Luciferase reporter assay	19782034	1	1	0	Breast cancerous tissues
mirnet-hsa-32791	hsa-mir-210-3p	MIMAT0000267	ESPL1	ENSG00000135476	9700	CLASH	23622248	1	0	0	Breast cancerous tissues
mirnet-hsa-32792	hsa-mir-210-3p	MIMAT0000267	SERTAD2	ENSG00000179833	9792	immunoprecipitaion//Microarray//qRT-PCR	19826008	1	0	0	Breast cancerous tissues
mirnet-hsa-32793	hsa-mir-210-3p	MIMAT0000267	GIT2	ENSG00000139436	9815	HITS-CLIP	22473208	1	1	0	Breast cancerous tissues
mirnet-hsa-32794	hsa-mir-210-3p	MIMAT0000267	FCHSD2	ENSG00000137478	9873	HITS-CLIP	22473208	1	0	0	Breast cancerous tissues
mirnet-hsa-32795	hsa-mir-210-3p	MIMAT0000267	PTBP3	ENSG00000119314	9991	Microarray//qRT-PCR//Western blot	23024754	1	1	0	Breast cancerous tissues
mirnet-hsa-32796	hsa-mir-210-3p	MIMAT0000267	CASP8AP2	ENSG00000118412	9994	Luciferase reporter assay	19721136	1	0	0	Breast cancerous tissues
mirnet-hsa-32797	hsa-mir-210-3p	MIMAT0000267	ACTR1A	ENSG00000138107	10121	CLASH	23622248	1	0	0	Breast cancerous tissues
mirnet-hsa-32798	hsa-mir-210-3p	MIMAT0000267	DEAF1	ENSG00000282712	10522	HITS-CLIP	22473208	1	0	0	Breast cancerous tissues
mirnet-hsa-32799	hsa-mir-210-3p	MIMAT0000267	ATG7	ENSG00000197548	10533	Luciferase reporter assay//qRT-PCR//Western blot	26563733	1	0	0	Breast cancerous tissues
mirnet-hsa-32800	hsa-mir-210-3p	MIMAT0000267	CBX1	ENSG00000108468	10951	immunoprecipitaion//Microarray//qRT-PCR	19826008	1	0	0	Breast cancerous tissues
mirnet-hsa-32801	hsa-mir-210-3p	MIMAT0000267	U2AF2	ENSG00000063244	11338	CLASH	23622248	1	1	0	Breast cancerous tissues
mirnet-hsa-32802	hsa-mir-210-3p	MIMAT0000267	SIPA1L3	ENSG00000105738	23094	HITS-CLIP	22473208	1	0	0	Breast cancerous tissues
mirnet-hsa-32803	hsa-mir-210-3p	MIMAT0000267	TNRC6B	ENSG00000100354	23112	HITS-CLIP	23824327|19536157	1	0	0	Breast cancerous tissues
mirnet-hsa-32804	hsa-mir-210-3p	MIMAT0000267	CLASP2	ENSG00000163539	23122	immunoprecipitaion//Microarray//qRT-PCR	19826008	1	0	0	Breast cancerous tissues
mirnet-hsa-32805	hsa-mir-210-3p	MIMAT0000267	GPD1L	ENSG00000152642	23171	immunoprecipitaion//Luciferase reporter assay//Microarray//qRT-PCR	19826008	1	1	0	Breast cancerous tissues
mirnet-hsa-32806	hsa-mir-210-3p	MIMAT0000267	MGRN1	ENSG00000102858	23295	HITS-CLIP//PAR-CLIP	22473208|23592263	1	1	0	Breast cancerous tissues
mirnet-hsa-32807	hsa-mir-210-3p	MIMAT0000267	SMCHD1	ENSG00000101596	23347	immunoprecipitaion//Microarray//qRT-PCR	19826008	1	0	0	Breast cancerous tissues
mirnet-hsa-32808	hsa-mir-210-3p	MIMAT0000267	ABCB9	ENSG00000150967	23457	immunoprecipitaion//Microarray//qRT-PCR	19826008	1	0	0	Breast cancerous tissues
mirnet-hsa-32809	hsa-mir-210-3p	MIMAT0000267	ICMT	ENSG00000116237	23463	HITS-CLIP//PAR-CLIP	22473208|23592263	1	0	0	Breast cancerous tissues
mirnet-hsa-32810	hsa-mir-210-3p	MIMAT0000267	ISCU	ENSG00000136003	23479	CLASH//HITS-CLIP//immunoprecipitaion//Luciferase reporter assay//Microarray//PAR-CLIP//qRT-PCR//Western blot	19826008|19808020|21801864|23622248|22840297|22473208|27292025	1	1	0	Breast cancerous tissues
mirnet-hsa-32811	hsa-mir-210-3p	MIMAT0000267	TNPO3	ENSG00000064419	23534	HITS-CLIP	22473208	1	1	0	Breast cancerous tissues
mirnet-hsa-32812	hsa-mir-210-3p	MIMAT0000267	DDAH1	ENSG00000153904	23576	immunoprecipitaion//Luciferase reporter assay//Microarray//qRT-PCR	19826008	1	1	0	Breast cancerous tissues
mirnet-hsa-32813	hsa-mir-210-3p	MIMAT0000267	HECTD1	ENSG00000092148	25831	immunoprecipitaion//Microarray//qRT-PCR	19826008	1	0	0	Breast cancerous tissues
mirnet-hsa-32814	hsa-mir-210-3p	MIMAT0000267	NIPBL	ENSG00000164190	25836	immunoprecipitaion//Microarray//qRT-PCR	19826008	1	1	0	Breast cancerous tissues
mirnet-hsa-32815	hsa-mir-210-3p	MIMAT0000267	SIN3A	ENSG00000169375	25942	HITS-CLIP	22473208	1	0	0	Breast cancerous tissues
mirnet-hsa-32816	hsa-mir-210-3p	MIMAT0000267	DIMT1	ENSG00000086189	27292	HITS-CLIP//Immunofluorescence//In situ hybridization//Luciferase reporter assay//Microarray//qRT-PCR	25187177|22473208	1	1	0	Breast cancerous tissues
mirnet-hsa-32817	hsa-mir-210-3p	MIMAT0000267	SLCO3A1	ENSG00000176463	28232	HITS-CLIP	23313552	1	0	0	Breast cancerous tissues
mirnet-hsa-32818	hsa-mir-210-3p	MIMAT0000267	UBQLN1	ENSG00000135018	29979	immunoprecipitaion//Microarray//qRT-PCR	19826008	1	0	0	Breast cancerous tissues
mirnet-hsa-32819	hsa-mir-210-3p	MIMAT0000267	EHD2	ENSG00000024422	30846	Luciferase reporter assay//Microarray//qRT-PCR//Western blot	23028679	1	1	0	Breast cancerous tissues
mirnet-hsa-32820	hsa-mir-210-3p	MIMAT0000267	FOXP3	ENSG00000049768	50943	Luciferase reporter assay//qRT-PCR//Western blot	24316592	1	0	0	Breast cancerous tissues
mirnet-hsa-32821	hsa-mir-210-3p	MIMAT0000267	FGFRL1	ENSG00000127418	53834	HITS-CLIP//Luciferase reporter assay//Microarray//qRT-PCR//Western blot	21044961|19782034|22473208	1	1	0	Breast cancerous tissues
mirnet-hsa-32822	hsa-mir-210-3p	MIMAT0000267	KCNK10	ENSG00000100433	54207	HITS-CLIP	27418678	1	0	0	Breast cancerous tissues
mirnet-hsa-32823	hsa-mir-210-3p	MIMAT0000267	RCC2	ENSG00000179051	55920	CLASH	23622248	1	0	0	Breast cancerous tissues
mirnet-hsa-32824	hsa-mir-210-3p	MIMAT0000267	KCMF1	ENSG00000176407	56888	Luciferase reporter assay	24980667	1	1	0	Breast cancerous tissues
mirnet-hsa-32825	hsa-mir-210-3p	MIMAT0000267	MYORG	ENSG00000164976	57462	immunoprecipitaion//Microarray//qRT-PCR	19826008	1	0	0	Breast cancerous tissues
mirnet-hsa-32826	hsa-mir-210-3p	MIMAT0000267	MIB1	ENSG00000101752	57534	immunoprecipitaion//Microarray//qRT-PCR	19826008	1	1	0	Breast cancerous tissues
mirnet-hsa-32827	hsa-mir-210-3p	MIMAT0000267	MID1IP1	ENSG00000165175	58526	immunoprecipitaion//Microarray//qRT-PCR	19826008	1	1	0	Breast cancerous tissues
mirnet-hsa-32828	hsa-mir-210-3p	MIMAT0000267	HIF3A	ENSG00000124440	64344	Luciferase reporter assay//qRT-PCR//Western blot	24927770	1	0	0	Breast cancerous tissues
[truncated: 823 more rows]

## Sheet: mirDIP
Generated at: 2022/08/10 18:00:52
mirDIP version: 5.1.16.1.
Database version: 5.1.12.1
Gene Symbol -
Micro RNA - hsa-miR-21,hsa-miR-146a-5p,hsa-miR-92,hsa-miR-199a-3,hsa-miR-19a,hsa-miR-19b,hsa-miR-200,hsa-miR-203,hsa-miR-21,hsa-miR-210 ,hsa-miR-22 ,hsa-miR-221,hsa-miR-25,hsa-miR-375,hsa-miR-93,hsa-miR-200c,hsa-miR-125b,hsa-miR-484,hsa-miR-520h,hsa-miR-4443,hsa-miR-200c,hsa-miR-489
Minimum Score - Very High
Results (791)
Gene Symbol	Uniprot	Pseudogene	MicroRNA	Integrated Score	Number of Sources	Score Class	Sources
TRAF6	Q9Y4K3		hsa-miR-146a-5p	0.92814	19	Very High	BCmicrO|bitargeting_May_2021|CoMeTa|Cupid|DIANA|MBStar|MirAncesTar|mirbase|mirCoX|miRDB_v6|mirmap_May_2021|MiRNATIP|MirTar2|mirzag|MultiMiTar|PACCMIT|PITA_May_2021|RNA22|TargetScan_v7_2
IRAK1	P51617		hsa-miR-146a-5p	0.910672	18	Very High	BCmicrO|bitargeting_May_2021|CoMeTa|Cupid|DIANA|MirAncesTar|mirbase|mirCoX|miRDB_v6|mirmap_May_2021|MiRNATIP|MirSNPInTarget|MirTar2|mirzag|PACCMIT|PITA_May_2021|RNA22|TargetScan_v7_2
SEC23IP	Q9Y6Y8		hsa-miR-146a-5p	0.890145	18	Very High	BCmicrO|CoMeTa|Cupid|DIANA|MBStar|MirAncesTar|mirCoX|miRDB_v6|mirmap_May_2021|MiRNATIP|MirSNPInTarget|miRTar2GO|MirTar2|mirzag|MultiMiTar|PACCMIT|RNA22|TargetScan_v7_2
WWC2	Q6AWC2		hsa-miR-146a-5p	0.876672	18	Very High	BCmicrO|bitargeting_May_2021|CoMeTa|Cupid|DIANA|MBStar|MirAncesTar|mirCoX|miRDB_v6|mirmap_May_2021|MiRNATIP|miRTar2GO|MirTar2|mirzag|MultiMiTar|PITA_May_2021|RNA22|TargetScan_v7_2
EIF4G2	P78344		hsa-miR-146a-5p	0.87543	16	Very High	BCmicrO|CoMeTa|Cupid|DIANA|MBStar|MirAncesTar|mirCoX|miRDB_v6|mirmap_May_2021|MiRNATIP|miRTar2GO|MirTar2|mirzag|MultiMiTar|PACCMIT|TargetScan_v7_2
HNRNPD	Q14103		hsa-miR-146a-5p	0.871312	15	Very High	BCmicrO|CoMeTa|Cupid|DIANA|MirAncesTar|mirbase|mirCoX|miRDB_v6|mirmap_May_2021|MiRNATIP|MirTar2|mirzag|MultiMiTar|PACCMIT|TargetScan_v7_2
SLC10A3	P09131		hsa-miR-146a-5p	0.863908	16	Very High	BCmicrO|CoMeTa|Cupid|DIANA|MBStar|MirAncesTar|mirbase|mirCoX|miRDB_v6|mirmap_May_2021|MiRNATIP|MirSNPInTarget|miRTar2GO|MirTar2|PACCMIT|TargetScan_v7_2
NUMB	P49757		hsa-miR-146a-5p	0.862609	15	Very High	BCmicrO|CoMeTa|Cupid|DIANA|MBStar|MirAncesTar|mirCoX|miRDB_v6|mirmap_May_2021|MiRNATIP|miRTar2GO|mirzag|MultiMiTar|PACCMIT|TargetScan_v7_2
TBC1D15	Q8TC07		hsa-miR-520h	0.862354	18	Very High	BCmicrO|bitargeting_May_2021|CoMeTa|Cupid|DIANA|MBStar|MirAncesTar|miranda_May_2021|mirbase|miRDB_v6|mirmap_May_2021|MiRNATIP|MirSNPInTarget|miRTar2GO|MirTar2|mirzag|MultiMiTar|RNA22
USP3	Q9Y6I4		hsa-miR-146a-5p	0.859047	18	Very High	BCmicrO|bitargeting_May_2021|CoMeTa|Cupid|DIANA|MBStar|MirAncesTar|mirCoX|miRDB_v6|mirmap_May_2021|MiRNATIP|miRTar2GO|MirTar2|mirzag|MultiMiTar|PACCMIT|RNA22|TargetScan_v7_2
NOVA1	P51513		hsa-miR-146a-5p	0.855494	14	Very High	BCmicrO|CoMeTa|Cupid|DIANA|MBStar|MirAncesTar|mirCoX|mirmap_May_2021|MiRNATIP|MirTar2|mirzag|MultiMiTar|PACCMIT|TargetScan_v7_2
ZBTB2	Q8N680		hsa-miR-146a-5p	0.851098	17	Very High	BCmicrO|bitargeting_May_2021|DIANA|MBStar|MirAncesTar|mirbase|mirCoX|miRDB_v6|mirmap_May_2021|MiRNATIP|MirSNPInTarget|miRTar2GO|MirTar2|mirzag|MultiMiTar|RNA22|TargetScan_v7_2
RARB	P10826		hsa-miR-146a-5p	0.849396	14	Very High	BCmicrO|CoMeTa|Cupid|DIANA|MBStar|MirAncesTar|mirCoX|miRDB_v6|mirmap_May_2021|MiRNATIP|mirzag|MultiMiTar|PACCMIT|TargetScan_v7_2
HIPK1	Q86Z02		hsa-miR-484	0.835444	16	Very High	BCmicrO|bitargeting_May_2021|CoMeTa|Cupid|DIANA|MBStar|MirAncesTar|miranda_May_2021|miRDB_v6|miRTar2GO|MirTar2|mirzag|MultiMiTar|PACCMIT|PITA_May_2021|RNA22
CDKN2AIP	Q9NXV6		hsa-miR-146a-5p	0.824788	14	Very High	BCmicrO|CoMeTa|Cupid|DIANA|MBStar|MirAncesTar|mirCoX|miRDB_v6|mirmap_May_2021|MiRNATIP|miRTar2GO|mirzag|MultiMiTar|TargetScan_v7_2
PFN2	P35080		hsa-miR-520h	0.824405	15	Very High	BCmicrO|CoMeTa|Cupid|DIANA|MBStar|MirAncesTar|miranda_May_2021|miRDB_v6|MiRNATIP|miRTar2GO|MirTar2|mirzag|MultiMiTar|PACCMIT|RNA22
BCORL1	Q5H9F3		hsa-miR-146a-5p	0.823105	16	Very High	BCmicrO|bitargeting_May_2021|CoMeTa|Cupid|DIANA|MBStar|MirAncesTar|mirCoX|miRDB_v6|mirmap_May_2021|MiRNATIP|miRTar2GO|MirTar2|mirzag|MultiMiTar|TargetScan_v7_2
DCAF12	Q5T6F0		hsa-miR-146a-5p	0.819481	16	Very High	BCmicrO|Cupid|DIANA|MirAncesTar|mirbase|mirCoX|miRDB_v6|mirmap_May_2021|MiRNATIP|MirSNPInTarget|miRTar2GO|mirzag|MultiMiTar|PACCMIT|RNA22|TargetScan_v7_2
HIF1A	Q16665		hsa-miR-520h	0.818274	14	Very High	BCmicrO|CoMeTa|Cupid|DIANA|MBStar|MirAncesTar|miranda_May_2021|miRDB_v6|MiRNATIP|miRTar2GO|MirTar2|mirzag|MultiMiTar|PACCMIT
SMAD4	Q13485		hsa-miR-146a-5p	0.814171	15	Very High	BCmicrO|bitargeting_May_2021|CoMeTa|Cupid|DIANA|MBStar|MirAncesTar|mirCoX|mirmap_May_2021|MiRNATIP|MirTar2|mirzag|MultiMiTar|PACCMIT|TargetScan_v7_2
IGSF1	Q8N6C5		hsa-miR-146a-5p	0.811581	15	Very High	BCmicrO|bitargeting_May_2021|CoMeTa|Cupid|DIANA|MBStar|MirAncesTar|mirbase|mirCoX|mirmap_May_2021|MiRNATIP|MirTar2|mirzag|MultiMiTar|TargetScan_v7_2
JAZF1	Q86VZ6		hsa-miR-520h	0.808224	13	Very High	BCmicrO|bitargeting_May_2021|Cupid|MBStar|MirAncesTar|miranda_May_2021|miRDB_v6|MiRNATIP|miRTar2GO|MirTar2|mirzag|MultiMiTar|PACCMIT
OGA	O60502		hsa-miR-520h	0.807007	14	Very High	BCmicrO|CoMeTa|Cupid|DIANA|MBStar|MirAncesTar|miranda_May_2021|miRDB_v6|MiRNATIP|miRTar2GO|MirTar2|mirzag|MultiMiTar|PACCMIT
CREBRF	Q8IUR6		hsa-miR-520h	0.805052	16	Very High	BCmicrO|bitargeting_May_2021|Cupid|DIANA|MBStar|MirAncesTar|miranda_May_2021|miRDB_v6|mirmap_May_2021|MiRNATIP|miRTar2GO|MirTar2|mirzag|MultiMiTar|PACCMIT|RNA22
ETF1	P62495		hsa-miR-520h	0.804751	15	Very High	BCmicrO|CoMeTa|Cupid|DIANA|MBStar|MirAncesTar|miranda_May_2021|miRDB_v6|mirmap_May_2021|MiRNATIP|MirTar2|mirzag|MultiMiTar|PACCMIT|RNA22
FBXW2	Q9UKT8		hsa-miR-146a-5p	0.804437	17	Very High	BCmicrO|bitargeting_May_2021|CoMeTa|DIANA|MBStar|MirAncesTar|mirbase|mirCoX|mirmap_May_2021|MiRNATIP|MirTar2|mirzag|MultiMiTar|PACCMIT|PITA_May_2021|RNA22|TargetScan_v7_2
STRBP	Q96SI9		hsa-miR-146a-5p	0.804022	15	Very High	BCmicrO|bitargeting_May_2021|Cupid|DIANA|MBStar|MirAncesTar|mirbase|mirCoX|miRDB_v6|mirmap_May_2021|MiRNATIP|miRTar2GO|MirTar2|mirzag|TargetScan_v7_2
KPNA3	O00505		hsa-miR-520h	0.800933	14	Very High	BCmicrO|CoMeTa|Cupid|DIANA|MBStar|MirAncesTar|miranda_May_2021|miRDB_v6|MiRNATIP|miRTar2GO|MirTar2|mirzag|MultiMiTar|PACCMIT
APPL1	Q9UKG1		hsa-miR-146a-5p	0.800041	16	Very High	BCmicrO|CoMeTa|Cupid|DIANA|MBStar|MirAncesTar|mirCoX|miRDB_v6|mirmap_May_2021|MiRNATIP|miRTar2GO|mirzag|MultiMiTar|PACCMIT|PITA_May_2021|TargetScan_v7_2
DCBLD2	Q96PD2		hsa-miR-484	0.799522	16	Very High	BCmicrO|bitargeting_May_2021|CoMeTa|Cupid|DIANA|MBStar|MirAncesTar|miranda_May_2021|miRDB_v6|MiRNATIP|MirSNPInTarget|miRTar2GO|mirzag|MultiMiTar|PACCMIT|RNA22
VPS26A	O75436		hsa-miR-520h	0.796133	16	Very High	BCmicrO|bitargeting_May_2021|CoMeTa|Cupid|DIANA|MBStar|MirAncesTar|miranda_May_2021|miRDB_v6|MiRNATIP|miRTar2GO|MirTar2|mirzag|MultiMiTar|PACCMIT|RNA22
KLHL2	O95198		hsa-miR-520h	0.794722	15	Very High	BCmicrO|bitargeting_May_2021|CoMeTa|Cupid|DIANA|MBStar|MirAncesTar|miranda_May_2021|miRDB_v6|MiRNATIP|miRTar2GO|MirTar2|mirzag|MultiMiTar|PITA_May_2021
MED1	Q15648		hsa-miR-146a-5p	0.788734	17	Very High	BCmicrO|bitargeting_May_2021|CoMeTa|Cupid|DIANA|MBStar|MirAncesTar|mirCoX|miRDB_v6|mirmap_May_2021|miRTar2GO|MirTar2|mirzag|MultiMiTar|PACCMIT|RNA22|TargetScan_v7_2
RRAGD	Q9NQL2		hsa-miR-520h	0.781254	14	Very High	BCmicrO|bitargeting_May_2021|CoMeTa|Cupid|MBStar|MirAncesTar|miranda_May_2021|miRDB_v6|MiRNATIP|miRTar2GO|MirTar2|mirzag|MultiMiTar|RNA22
RFX7	Q2KHR2		hsa-miR-146a-5p	0.781222	16	Very High	BCmicrO|bitargeting_May_2021|CoMeTa|Cupid|DIANA|MBStar|MirAncesTar|mirCoX|miRDB_v6|mirmap_May_2021|MirTar2|mirzag|MultiMiTar|PACCMIT|RNA22|TargetScan_v7_2
LUC7L3	O95232		hsa-miR-520h	0.780558	15	Very High	BCmicrO|CoMeTa|Cupid|DIANA|MBStar|MirAncesTar|miranda_May_2021|miRDB_v6|MiRNATIP|miRTar2GO|MirTar2|mirzag|MultiMiTar|PACCMIT|PITA_May_2021
SMOC2	Q9H3U7		hsa-miR-520h	0.779306	12	Very High	BCmicrO|Cupid|MBStar|MirAncesTar|miranda_May_2021|mirbase|miRDB_v6|MiRNATIP|MirTar2|mirzag|MultiMiTar|PACCMIT
FBXO28	Q9NVF7		hsa-miR-146a-5p	0.776785	17	Very High	BCmicrO|bitargeting_May_2021|CoMeTa|Cupid|DIANA|MBStar|MirAncesTar|mirCoX|mirmap_May_2021|MiRNATIP|MirSNPInTarget|miRTar2GO|mirzag|MultiMiTar|PITA_May_2021|RNA22|TargetScan_v7_2
MAP3K9	P80192		hsa-miR-520h	0.774749	17	Very High	BCmicrO|bitargeting_May_2021|CoMeTa|DIANA|MBStar|MirAncesTar|miranda_May_2021|miRDB_v6|mirmap_May_2021|MiRNATIP|miRTar2GO|MirTar2|mirzag|MultiMiTar|PACCMIT|PITA_May_2021|RNA22
MARK1	Q9P0L2		hsa-miR-146a-5p	0.774613	14	Very High	BCmicrO|CoMeTa|Cupid|DIANA|MBStar|MirAncesTar|mirbase|mirCoX|mirmap_May_2021|miRTar2GO|MirTar2|mirzag|MultiMiTar|TargetScan_v7_2
CNKSR3	Q6P9H4		hsa-miR-484	0.772722	17	Very High	BCmicrO|bitargeting_May_2021|CoMeTa|Cupid|DIANA|MBStar|MirAncesTar|miranda_May_2021|mirmap_May_2021|MiRNATIP|miRTar2GO|MirTar2|mirzag|MultiMiTar|PACCMIT|PITA_May_2021|RNA22
KLF7	O75840		hsa-miR-146a-5p	0.772222	14	Very High	BCmicrO|bitargeting_May_2021|CoMeTa|DIANA|MBStar|MirAncesTar|mirbase|mirCoX|miRDB_v6|mirmap_May_2021|MiRNATIP|miRTar2GO|PACCMIT|TargetScan_v7_2
CYB561D1	Q8N8Q1		hsa-miR-484	0.767519	16	Very High	BCmicrO|bitargeting_May_2021|DIANA|MBStar|MirAncesTar|miranda_May_2021|miRDB_v6|mirmap_May_2021|MiRNATIP|MirSNPInTarget|miRTar2GO|MirTar2|mirzag|MultiMiTar|PACCMIT|PITA_May_2021
NRAS	P01111		hsa-miR-146a-5p	0.766234	14	Very High	BCmicrO|CoMeTa|Cupid|DIANA|MBStar|MirAncesTar|mirCoX|mirmap_May_2021|MiRNATIP|MirSNPInTarget|miRTar2GO|mirzag|RNA22|TargetScan_v7_2
MYCBP2	O75592		hsa-miR-484	0.765032	15	Very High	BCmicrO|CoMeTa|Cupid|DIANA|MBStar|MirAncesTar|miranda_May_2021|mirbase|miRDB_v6|MiRNATIP|MirTar2|mirzag|MultiMiTar|PACCMIT|RNA22
CPSF6	Q16630		hsa-miR-520h	0.76477	14	Very High	BCmicrO|bitargeting_May_2021|CoMeTa|MBStar|MirAncesTar|miranda_May_2021|mirbase|miRDB_v6|MiRNATIP|miRTar2GO|MirTar2|mirzag|MultiMiTar|RNA22
ZBTB1	Q9Y2K1		hsa-miR-520h	0.763503	14	Very High	BCmicrO|bitargeting_May_2021|CoMeTa|Cupid|DIANA|MBStar|MirAncesTar|miranda_May_2021|MiRNATIP|MirTar2|mirzag|MultiMiTar|PACCMIT|RNA22
HOXA5	P20719		hsa-miR-484	0.762555	12	Very High	BCmicrO|CoMeTa|Cupid|DIANA|MirAncesTar|miranda_May_2021|mirbase|miRDB_v6|MirTar2|mirzag|MultiMiTar|PACCMIT
LCOR	Q96JN0		hsa-miR-146a-5p	0.762477	16	Very High	BCmicrO|bitargeting_May_2021|Cupid|DIANA|MBStar|MirAncesTar|mirCoX|miRDB_v6|mirmap_May_2021|MiRNATIP|miRTar2GO|MirTar2|mirzag|MultiMiTar|RNA22|TargetScan_v7_2
ERBB4	Q15303		hsa-miR-146a-5p	0.762062	16	Very High	BCmicrO|bitargeting_May_2021|CoMeTa|DIANA|MBStar|MirAncesTar|mirCoX|miRDB_v6|mirmap_May_2021|MiRNATIP|MirSNPInTarget|mirzag|MultiMiTar|PACCMIT|RNA22|TargetScan_v7_2
SS18L1	O75177		hsa-miR-520h	0.761729	15	Very High	BCmicrO|bitargeting_May_2021|CoMeTa|Cupid|DIANA|MirAncesTar|miranda_May_2021|miRDB_v6|mirmap_May_2021|MirSNPInTarget|miRTar2GO|mirzag|MultiMiTar|PACCMIT|RNA22
MMP16	P51512		hsa-miR-146a-5p	0.759388	14	Very High	BCmicrO|CoMeTa|Cupid|DIANA|MBStar|MirAncesTar|mirCoX|miRDB_v6|mirmap_May_2021|MiRNATIP|mirzag|MultiMiTar|PACCMIT|TargetScan_v7_2
PDGFA	P04085		hsa-miR-484	0.759271	14	Very High	BCmicrO|bitargeting_May_2021|CoMeTa|Cupid|DIANA|MBStar|MirAncesTar|miranda_May_2021|miRDB_v6|miRTar2GO|MirTar2|mirzag|MultiMiTar|PACCMIT
BRD1	O95696		hsa-miR-520h	0.757506	14	Very High	BCmicrO|CoMeTa|Cupid|DIANA|MirAncesTar|miranda_May_2021|mirbase|MiRNATIP|miRTar2GO|MirTar2|mirzag|MultiMiTar|PACCMIT|RNA22
C16orf72	Q14CZ0		hsa-miR-146a-5p	0.756243	15	Very High	BCmicrO|bitargeting_May_2021|CoMeTa|Cupid|DIANA|MBStar|MirAncesTar|mirCoX|miRDB_v6|mirmap_May_2021|MiRNATIP|MirTar2|mirzag|MultiMiTar|TargetScan_v7_2
CASK	O14936		hsa-miR-146a-5p	0.756232	15	Very High	BCmicrO|CoMeTa|Cupid|DIANA|MBStar|MirAncesTar|mirbase|mirCoX|mirmap_May_2021|MiRNATIP|MirTar2|mirzag|PACCMIT|RNA22|TargetScan_v7_2
RND3	P61587		hsa-miR-520h	0.753896	13	Very High	BCmicrO|CoMeTa|Cupid|MBStar|MirAncesTar|miranda_May_2021|miRDB_v6|MiRNATIP|MirSNPInTarget|miRTar2GO|MirTar2|mirzag|MultiMiTar
LRRC15	Q8TF66		hsa-miR-146a-5p	0.750435	16	Very High	BCmicrO|bitargeting_May_2021|CoMeTa|Cupid|DIANA|MBStar|MirAncesTar|mirCoX|miRDB_v6|mirmap_May_2021|MiRNATIP|MirTar2|mirzag|MultiMiTar|RNA22|TargetScan_v7_2
VLDLR	P98155		hsa-miR-520h	0.749508	13	Very High	BCmicrO|CoMeTa|MBStar|MirAncesTar|miranda_May_2021|mirbase|miRDB_v6|MiRNATIP|miRTar2GO|MirTar2|mirzag|MultiMiTar|PACCMIT
SATB2	Q9UPW6		hsa-miR-520h	0.748045	13	Very High	BCmicrO|CoMeTa|MBStar|MirAncesTar|miranda_May_2021|miRDB_v6|mirmap_May_2021|MiRNATIP|miRTar2GO|MirTar2|mirzag|MultiMiTar|PACCMIT
MSANTD4	Q8NCY6		hsa-miR-520h	0.747008	14	Very High	BCmicrO|bitargeting_May_2021|Cupid|MBStar|MirAncesTar|miranda_May_2021|mirbase|miRDB_v6|MiRNATIP|miRTar2GO|MirTar2|mirzag|MultiMiTar|PACCMIT
LHX8	Q68G74		hsa-miR-520h	0.746998	11	Very High	BCmicrO|Cupid|DIANA|MBStar|MirAncesTar|miranda_May_2021|mirbase|miRDB_v6|MirTar2|mirzag|MultiMiTar
BZW1	Q7L1Q6		hsa-miR-146a-5p	0.746889	15	Very High	BCmicrO|bitargeting_May_2021|CoMeTa|Cupid|DIANA|MBStar|MirAncesTar|mirCoX|miRDB_v6|mirmap_May_2021|MiRNATIP|miRTar2GO|MirTar2|mirzag|MultiMiTar
CLASP2	O75122		hsa-miR-146a-5p	0.746432	16	Very High	BCmicrO|bitargeting_May_2021|CoMeTa|Cupid|DIANA|MBStar|MirAncesTar|mirbase|mirCoX|mirmap_May_2021|MiRNATIP|MirSNPInTarget|miRTar2GO|MirTar2|mirzag|MultiMiTar
ABHD2	P08910		hsa-miR-520h	0.745899	15	Very High	BCmicrO|bitargeting_May_2021|CoMeTa|MBStar|MirAncesTar|miranda_May_2021|miRDB_v6|mirmap_May_2021|MiRNATIP|miRTar2GO|MirTar2|mirzag|MultiMiTar|PACCMIT|RNA22
CCDC6	Q16204		hsa-miR-146a-5p	0.74356	15	Very High	BCmicrO|bitargeting_May_2021|CoMeTa|Cupid|DIANA|MBStar|MirAncesTar|mirCoX|miRDB_v6|mirmap_May_2021|MiRNATIP|miRTar2GO|mirzag|MultiMiTar|TargetScan_v7_2
PRKCE	Q02156		hsa-miR-146a-5p	0.743542	17	Very High	BCmicrO|bitargeting_May_2021|CoMeTa|Cupid|DIANA|MBStar|MirAncesTar|mirCoX|miRDB_v6|mirmap_May_2021|MiRNATIP|MirSNPInTarget|miRTar2GO|MirTar2|mirzag|MultiMiTar|RNA22
UBE2W	Q96B02		hsa-miR-520h	0.742938	14	Very High	BCmicrO|bitargeting_May_2021|CoMeTa|DIANA|MBStar|MirAncesTar|miranda_May_2021|miRDB_v6|MiRNATIP|miRTar2GO|MirTar2|mirzag|MultiMiTar|PACCMIT
ZDHHC13	Q8IUH4		hsa-miR-146a-5p	0.74162	11	Very High	BCmicrO|DIANA|MirAncesTar|mirbase|mirCoX|miRDB_v6|mirmap_May_2021|MirTar2|mirzag|RNA22|TargetScan_v7_2
SYT1	P21579		hsa-miR-146a-5p	0.740851	13	Very High	BCmicrO|CoMeTa|Cupid|DIANA|MBStar|MirAncesTar|mirCoX|miRDB_v6|mirmap_May_2021|MiRNATIP|MultiMiTar|PACCMIT|TargetScan_v7_2
JAK1	P23458		hsa-miR-520h	0.73896	13	Very High	BCmicrO|bitargeting_May_2021|CoMeTa|Cupid|MBStar|MirAncesTar|miranda_May_2021|MiRNATIP|miRTar2GO|MirTar2|mirzag|MultiMiTar|PACCMIT
KDM2B	Q8NHM5		hsa-miR-146a-5p	0.738335	15	Very High	BCmicrO|bitargeting_May_2021|Cupid|MBStar|MirAncesTar|mirbase|mirCoX|miRDB_v6|mirmap_May_2021|MiRNATIP|MirTar2|mirzag|PACCMIT|RNA22|TargetScan_v7_2
HIVEP2	P31629		hsa-miR-484	0.737071	15	Very High	BCmicrO|bitargeting_May_2021|CoMeTa|DIANA|MBStar|MirAncesTar|miranda_May_2021|miRDB_v6|mirmap_May_2021|MiRNATIP|miRTar2GO|mirzag|MultiMiTar|PACCMIT|RNA22
PIKFYVE	Q9Y2I7		hsa-miR-484	0.737032	15	Very High	BCmicrO|bitargeting_May_2021|CoMeTa|DIANA|MBStar|MirAncesTar|miranda_May_2021|miRDB_v6|MiRNATIP|miRTar2GO|MirTar2|mirzag|MultiMiTar|PACCMIT|RNA22
ACVR1B	P36896		hsa-miR-484	0.735415	15	Very High	BCmicrO|CoMeTa|DIANA|MBStar|MirAncesTar|miranda_May_2021|miRDB_v6|mirmap_May_2021|MiRNATIP|miRTar2GO|MirTar2|MultiMiTar|PACCMIT|PITA_May_2021|RNA22
SNN	O75324		hsa-miR-484	0.735145	13	Very High	BCmicrO|CoMeTa|DIANA|MBStar|MirAncesTar|miranda_May_2021|miRDB_v6|miRTar2GO|MirTar2|mirzag|MultiMiTar|PACCMIT|RNA22
ZNRF3	Q9ULT6		hsa-miR-146a-5p	0.734487	15	Very High	BCmicrO|bitargeting_May_2021|Cupid|DIANA|MBStar|MirAncesTar|mirCoX|miRDB_v6|mirmap_May_2021|MiRNATIP|miRTar2GO|mirzag|PITA_May_2021|RNA22|TargetScan_v7_2
PLCB1	Q9NQ66		hsa-miR-520h	0.73363	14	Very High	BCmicrO|CoMeTa|Cupid|MBStar|MirAncesTar|miranda_May_2021|miRDB_v6|MiRNATIP|miRTar2GO|mirzag|MultiMiTar|PACCMIT|PITA_May_2021|RNA22
YTHDF3	Q7Z739		hsa-miR-484	0.732715	13	Very High	BCmicrO|bitargeting_May_2021|CoMeTa|Cupid|MBStar|MirAncesTar|miranda_May_2021|miRDB_v6|MirSNPInTarget|miRTar2GO|MirTar2|mirzag|MultiMiTar
TDRKH	Q9Y2W6		hsa-miR-146a-5p	0.732357	12	Very High	BCmicrO|bitargeting_May_2021|CoMeTa|MBStar|MirAncesTar|mirbase|mirCoX|mirmap_May_2021|MiRNATIP|MirTar2|PACCMIT|TargetScan_v7_2
KPNA1	P52294		hsa-miR-520h	0.732322	14	Very High	BCmicrO|CoMeTa|MBStar|MirAncesTar|miranda_May_2021|miRDB_v6|mirmap_May_2021|MiRNATIP|miRTar2GO|MirTar2|mirzag|MultiMiTar|PACCMIT|RNA22
CHD9	Q3L8U1		hsa-miR-520h	0.73221	13	Very High	BCmicrO|CoMeTa|Cupid|MBStar|MirAncesTar|miranda_May_2021|miRDB_v6|MiRNATIP|miRTar2GO|MirTar2|mirzag|MultiMiTar|PACCMIT
FBN1	P35555		hsa-miR-520h	0.73191	13	Very High	BCmicrO|CoMeTa|MBStar|MirAncesTar|miranda_May_2021|miRDB_v6|MiRNATIP|MirSNPInTarget|miRTar2GO|MirTar2|mirzag|MultiMiTar|PACCMIT
WEE1	P30291		hsa-miR-520h	0.731876	14	Very High	BCmicrO|bitargeting_May_2021|CoMeTa|Cupid|MBStar|MirAncesTar|miranda_May_2021|mirbase|miRDB_v6|MiRNATIP|miRTar2GO|mirzag|MultiMiTar|RNA22
WNK1	Q9H4A3		hsa-miR-520h	0.731602	15	Very High	BCmicrO|bitargeting_May_2021|CoMeTa|Cupid|MBStar|MirAncesTar|miranda_May_2021|miRDB_v6|mirmap_May_2021|MiRNATIP|miRTar2GO|MirTar2|mirzag|MultiMiTar|PACCMIT
ZNF532	Q9HCE3		hsa-miR-146a-5p	0.731027	14	Very High	BCmicrO|bitargeting_May_2021|CoMeTa|Cupid|DIANA|MBStar|MirAncesTar|mirCoX|mirmap_May_2021|mirzag|MultiMiTar|PACCMIT|RNA22|TargetScan_v7_2
PRICKLE2	Q7Z3G6		hsa-miR-520h	0.730609	13	Very High	BCmicrO|Cupid|MBStar|MirAncesTar|miranda_May_2021|miRDB_v6|MiRNATIP|MirSNPInTarget|MirTar2|mirzag|MultiMiTar|PACCMIT|RNA22
SCN3B	Q9NY72		hsa-miR-146a-5p	0.729533	17	Very High	BCmicrO|bitargeting_May_2021|CoMeTa|DIANA|MBStar|MirAncesTar|mirCoX|miRDB_v6|mirmap_May_2021|MiRNATIP|MirTar2|mirzag|MultiMiTar|PACCMIT|PITA_May_2021|RNA22|TargetScan_v7_2
ATXN1	P54253		hsa-miR-520h	0.729476	15	Very High	BCmicrO|bitargeting_May_2021|CoMeTa|Cupid|MBStar|MirAncesTar|miranda_May_2021|miRDB_v6|MiRNATIP|MirSNPInTarget|miRTar2GO|MirTar2|MultiMiTar|PITA_May_2021|RNA22
TNRC6A	Q8NDV7		hsa-miR-520h	0.728817	14	Very High	BCmicrO|bitargeting_May_2021|MBStar|MirAncesTar|miranda_May_2021|mirbase|mirmap_May_2021|MiRNATIP|miRTar2GO|MirTar2|mirzag|MultiMiTar|PACCMIT|RNA22
TGOLN2	O43493		hsa-miR-520h	0.728555	16	Very High	BCmicrO|bitargeting_May_2021|CoMeTa|Cupid|DIANA|MBStar|MirAncesTar|miranda_May_2021|miRDB_v6|mirmap_May_2021|MiRNATIP|miRTar2GO|mirzag|MultiMiTar|PACCMIT|RNA22
GNAI3	P08754		hsa-miR-520h	0.727736	14	Very High	BCmicrO|bitargeting_May_2021|CoMeTa|MBStar|MirAncesTar|miranda_May_2021|miRDB_v6|MiRNATIP|miRTar2GO|MirTar2|mirzag|MultiMiTar|PITA_May_2021|RNA22
EIF4G2	P78344		hsa-miR-520h	0.72656	13	Very High	BCmicrO|CoMeTa|Cupid|DIANA|MirAncesTar|miranda_May_2021|mirbase|MiRNATIP|miRTar2GO|MirTar2|mirzag|PACCMIT|RNA22
PPP6C	O00743		hsa-miR-520h	0.725862	14	Very High	BCmicrO|bitargeting_May_2021|CoMeTa|MBStar|MirAncesTar|miranda_May_2021|mirbase|mirmap_May_2021|MiRNATIP|miRTar2GO|MirTar2|mirzag|MultiMiTar|PACCMIT
LFNG	Q8NES3		hsa-miR-146a-5p	0.724863	12	Very High	BCmicrO|CoMeTa|DIANA|MBStar|MirAncesTar|mirCoX|mirmap_May_2021|MiRNATIP|miRTar2GO|mirzag|MultiMiTar|TargetScan_v7_2
BNIP3L	O60238		hsa-miR-520h	0.724854	11	Very High	BCmicrO|CoMeTa|Cupid|MBStar|MirAncesTar|miranda_May_2021|MiRNATIP|miRTar2GO|MirTar2|mirzag|MultiMiTar
EIF2S1	P05198		hsa-miR-520h	0.724811	13	Very High	BCmicrO|CoMeTa|DIANA|MBStar|MirAncesTar|miranda_May_2021|miRDB_v6|MiRNATIP|miRTar2GO|MirTar2|mirzag|MultiMiTar|PACCMIT
SORL1	Q92673		hsa-miR-520h	0.724419	14	Very High	BCmicrO|bitargeting_May_2021|CoMeTa|MBStar|MirAncesTar|miranda_May_2021|mirbase|miRDB_v6|miRTar2GO|MirTar2|mirzag|MultiMiTar|PACCMIT|RNA22
AVL9	Q8NBF6		hsa-miR-484	0.723733	14	Very High	BCmicrO|CoMeTa|Cupid|DIANA|MBStar|MirAncesTar|miranda_May_2021|mirbase|miRDB_v6|MiRNATIP|miRTar2GO|MultiMiTar|PITA_May_2021|RNA22
PHACTR4	Q8IZ21		hsa-miR-520h	0.723699	17	Very High	BCmicrO|bitargeting_May_2021|CoMeTa|MBStar|MirAncesTar|miranda_May_2021|mirbase|miRDB_v6|mirmap_May_2021|MiRNATIP|MirSNPInTarget|miRTar2GO|MirTar2|mirzag|MultiMiTar|PITA_May_2021|RNA22
TSPYL1	Q9H0U9		hsa-miR-146a-5p	0.72338	16	Very High	BCmicrO|bitargeting_May_2021|CoMeTa|DIANA|MBStar|MirAncesTar|mirbase|mirCoX|miRDB_v6|mirmap_May_2021|MirSNPInTarget|miRTar2GO|MirTar2|mirzag|MultiMiTar|PITA_May_2021
SSR1	P43307		hsa-miR-520h	0.722378	15	Very High	BCmicrO|bitargeting_May_2021|CoMeTa|MBStar|MirAncesTar|miranda_May_2021|miRDB_v6|mirmap_May_2021|MiRNATIP|MirSNPInTarget|miRTar2GO|MirTar2|mirzag|PACCMIT|RNA22
JAZF1	Q86VZ6		hsa-miR-146a-5p	0.719305	15	Very High	BCmicrO|Cupid|DIANA|MBStar|MirAncesTar|mirCoX|miRDB_v6|mirmap_May_2021|MiRNATIP|miRTar2GO|MirTar2|mirzag|MultiMiTar|PACCMIT|TargetScan_v7_2
NEMP1	O14524		hsa-miR-146a-5p	0.718703	15	Very High	BCmicrO|bitargeting_May_2021|DIANA|MBStar|MirAncesTar|mirCoX|miRDB_v6|mirmap_May_2021|MiRNATIP|miRTar2GO|MirTar2|mirzag|PITA_May_2021|RNA22|TargetScan_v7_2
FGF1	P05230		hsa-miR-484	0.718144	15	Very High	BCmicrO|CoMeTa|DIANA|MBStar|MirAncesTar|miranda_May_2021|miRDB_v6|mirmap_May_2021|MiRNATIP|MirSNPInTarget|MirTar2|mirzag|MultiMiTar|PACCMIT|PITA_May_2021
PLAGL2	Q9UPG8		hsa-miR-520h	0.717825	13	Very High	BCmicrO|CoMeTa|Cupid|MBStar|MirAncesTar|miranda_May_2021|miRDB_v6|MiRNATIP|miRTar2GO|mirzag|MultiMiTar|PACCMIT|RNA22
FLRT2	O43155		hsa-miR-520h	0.716889	13	Very High	BCmicrO|CoMeTa|MBStar|MirAncesTar|miranda_May_2021|mirmap_May_2021|MirSNPInTarget|miRTar2GO|MirTar2|mirzag|MultiMiTar|PACCMIT|RNA22
BTG2	P78543		hsa-miR-146a-5p	0.716166	14	Very High	BCmicrO|bitargeting_May_2021|CoMeTa|Cupid|DIANA|MirAncesTar|mirCoX|miRDB_v6|mirmap_May_2021|MiRNATIP|miRTar2GO|mirzag|MultiMiTar|TargetScan_v7_2
RETREG1	Q9H6L5		hsa-miR-484	0.715414	14	Very High	BCmicrO|CoMeTa|DIANA|MBStar|MirAncesTar|miranda_May_2021|miRDB_v6|MirSNPInTarget|miRTar2GO|MirTar2|mirzag|MultiMiTar|PACCMIT|RNA22
TXNIP	Q9H3M7		hsa-miR-520h	0.714522	15	Very High	BCmicrO|CoMeTa|Cupid|DIANA|MBStar|MirAncesTar|miranda_May_2021|mirbase|miRDB_v6|MiRNATIP|MirSNPInTarget|miRTar2GO|mirzag|MultiMiTar|RNA22
NFIB	O00712		hsa-miR-484	0.714444	16	Very High	BCmicrO|bitargeting_May_2021|CoMeTa|Cupid|DIANA|MBStar|MirAncesTar|miranda_May_2021|mirmap_May_2021|MiRNATIP|miRTar2GO|mirzag|MultiMiTar|PACCMIT|PITA_May_2021|RNA22
ABHD2	P08910		hsa-miR-484	0.714443	15	Very High	BCmicrO|bitargeting_May_2021|CoMeTa|DIANA|MBStar|MirAncesTar|miranda_May_2021|miRDB_v6|mirmap_May_2021|MiRNATIP|miRTar2GO|MultiMiTar|PACCMIT|PITA_May_2021|RNA22
DYRK1A	Q13627		hsa-miR-520h	0.714068	14	Very High	BCmicrO|CoMeTa|Cupid|MBStar|MirAncesTar|miranda_May_2021|miRDB_v6|mirmap_May_2021|MiRNATIP|MirSNPInTarget|miRTar2GO|mirzag|MultiMiTar|PACCMIT
EMSY	Q7Z589		hsa-miR-520h	0.713839	14	Very High	BCmicrO|bitargeting_May_2021|CoMeTa|Cupid|MBStar|MirAncesTar|miranda_May_2021|mirbase|MiRNATIP|miRTar2GO|mirzag|MultiMiTar|PACCMIT|PITA_May_2021
RABGAP1	Q9Y3P9		hsa-miR-520h	0.713385	15	Very High	BCmicrO|bitargeting_May_2021|CoMeTa|Cupid|MBStar|MirAncesTar|miranda_May_2021|mirbase|miRDB_v6|miRTar2GO|mirzag|MultiMiTar|PACCMIT|PITA_May_2021|RNA22
GOSR1	O95249		hsa-miR-146a-5p	0.712971	14	Very High	BCmicrO|CoMeTa|Cupid|DIANA|MBStar|MirAncesTar|mirCoX|miRDB_v6|mirmap_May_2021|MiRNATIP|miRTar2GO|mirzag|MultiMiTar|TargetScan_v7_2
ZNF512B	Q96KM6		hsa-miR-146a-5p	0.71289	16	Very High	BCmicrO|bitargeting_May_2021|CoMeTa|DIANA|MBStar|MirAncesTar|mirCoX|miRDB_v6|mirmap_May_2021|MiRNATIP|miRTar2GO|mirzag|MultiMiTar|PACCMIT|RNA22|TargetScan_v7_2
STC1	P52823		hsa-miR-146a-5p	0.712452	12	Very High	BCmicrO|CoMeTa|Cupid|DIANA|MBStar|MirAncesTar|mirCoX|mirmap_May_2021|mirzag|MultiMiTar|RNA22|TargetScan_v7_2
FNDC3A	Q9Y2H6		hsa-miR-520h	0.712117	13	Very High	BCmicrO|bitargeting_May_2021|CoMeTa|Cupid|MBStar|MirAncesTar|miranda_May_2021|mirmap_May_2021|MiRNATIP|miRTar2GO|mirzag|MultiMiTar|PACCMIT
DPYSL2	Q16555		hsa-miR-484	0.712071	15	Very High	BCmicrO|CoMeTa|DIANA|MBStar|MirAncesTar|miranda_May_2021|miRDB_v6|mirmap_May_2021|MiRNATIP|miRTar2GO|MirTar2|mirzag|MultiMiTar|PACCMIT|RNA22
CREBL2	O60519		hsa-miR-146a-5p	0.711529	14	Very High	BCmicrO|CoMeTa|Cupid|DIANA|MBStar|MirAncesTar|mirCoX|miRDB_v6|mirmap_May_2021|MiRNATIP|miRTar2GO|MirTar2|mirzag|MultiMiTar
DDHD1	Q8NEL9		hsa-miR-146a-5p	0.711409	16	Very High	BCmicrO|bitargeting_May_2021|DIANA|MBStar|MirAncesTar|mirbase|mirCoX|miRDB_v6|mirmap_May_2021|MiRNATIP|MirSNPInTarget|MirTar2|mirzag|MultiMiTar|RNA22|TargetScan_v7_2
KCTD15	Q96SI1		hsa-miR-146a-5p	0.711353	14	Very High	BCmicrO|bitargeting_May_2021|CoMeTa|Cupid|DIANA|MBStar|MirAncesTar|mirCoX|mirmap_May_2021|MiRNATIP|miRTar2GO|MultiMiTar|PACCMIT|TargetScan_v7_2
ACBD5	Q5T8D3		hsa-miR-520h	0.711035	14	Very High	BCmicrO|bitargeting_May_2021|DIANA|MBStar|MirAncesTar|miranda_May_2021|miRDB_v6|mirmap_May_2021|MiRNATIP|miRTar2GO|MirTar2|mirzag|MultiMiTar|PACCMIT
RIT1	Q92963		hsa-miR-520h	0.710847	14	Very High	BCmicrO|bitargeting_May_2021|CoMeTa|DIANA|MBStar|MirAncesTar|miranda_May_2021|miRDB_v6|MiRNATIP|miRTar2GO|MirTar2|mirzag|MultiMiTar|RNA22
CALD1	Q05682		hsa-miR-484	0.709942	14	Very High	BCmicrO|CoMeTa|Cupid|DIANA|MBStar|MirAncesTar|miranda_May_2021|MiRNATIP|miRTar2GO|MirTar2|mirzag|MultiMiTar|PACCMIT|RNA22
GPM6B	Q13491		hsa-miR-520h	0.709601	13	Very High	BCmicrO|CoMeTa|Cupid|MBStar|MirAncesTar|miranda_May_2021|mirbase|mirmap_May_2021|MiRNATIP|MirTar2|mirzag|MultiMiTar|PACCMIT
PER1	O15534		hsa-miR-484	0.709165	18	Very High	BCmicrO|bitargeting_May_2021|CoMeTa|DIANA|MirAncesTar|miranda_May_2021|mirbase|miRDB_v6|mirmap_May_2021|MiRNATIP|MirSNPInTarget|MirTar2|mirzag|MultiMiTar|PACCMIT|PITA_May_2021|RNA22|rnahybrid_May_2021
ZNF652	Q9Y2D9		hsa-miR-146a-5p	0.709033	16	Very High	BCmicrO|bitargeting_May_2021|Cupid|DIANA|MBStar|MirAncesTar|mirCoX|miRDB_v6|mirmap_May_2021|MiRNATIP|miRTar2GO|MirTar2|mirzag|PITA_May_2021|RNA22|TargetScan_v7_2
ITFG1	Q8TB96		hsa-miR-520h	0.708526	12	Very High	BCmicrO|CoMeTa|Cupid|MirAncesTar|miranda_May_2021|mirbase|mirmap_May_2021|MiRNATIP|MirTar2|mirzag|MultiMiTar|PACCMIT
LIMK1	P53667		hsa-miR-520h	0.708007	14	Very High	BCmicrO|bitargeting_May_2021|CoMeTa|Cupid|MBStar|MirAncesTar|miranda_May_2021|miRDB_v6|mirmap_May_2021|MiRNATIP|miRTar2GO|MirTar2|mirzag|MultiMiTar
GPCPD1	Q9NPB8		hsa-miR-520h	0.707523	14	Very High	BCmicrO|bitargeting_May_2021|Cupid|DIANA|MBStar|MirAncesTar|miranda_May_2021|miRDB_v6|MiRNATIP|MirSNPInTarget|miRTar2GO|MirTar2|mirzag|MultiMiTar
JADE2	Q9NQC1		hsa-miR-484	0.707269	14	Very High	BCmicrO|bitargeting_May_2021|CoMeTa|DIANA|MBStar|MirAncesTar|miranda_May_2021|miRDB_v6|mirmap_May_2021|miRTar2GO|mirzag|MultiMiTar|PITA_May_2021|RNA22
TMEM123	Q8N131		hsa-miR-520h	0.705792	12	Very High	BCmicrO|CoMeTa|DIANA|MBStar|MirAncesTar|miranda_May_2021|miRDB_v6|MiRNATIP|miRTar2GO|MirTar2|mirzag|MultiMiTar
ITPKB	P27987		hsa-miR-520h	0.705336	15	Very High	BCmicrO|CoMeTa|Cupid|DIANA|MBStar|MirAncesTar|miranda_May_2021|miRDB_v6|MiRNATIP|MirSNPInTarget|miRTar2GO|MirTar2|mirzag|MultiMiTar|RNA22
GRSF1	Q12849		hsa-miR-146a-5p	0.705288	16	Very High	BCmicrO|bitargeting_May_2021|CoMeTa|Cupid|DIANA|MBStar|MirAncesTar|mirCoX|mirmap_May_2021|MiRNATIP|miRTar2GO|mirzag|MultiMiTar|PITA_May_2021|RNA22|TargetScan_v7_2
ACKR2	O00590		hsa-miR-146a-5p	0.704949	13	Very High	BCmicrO|bitargeting_May_2021|CoMeTa|DIANA|MBStar|MirAncesTar|mirbase|mirCoX|miRDB_v6|mirmap_May_2021|mirzag|PITA_May_2021|TargetScan_v7_2
RBSN	Q9H1K0		hsa-miR-520h	0.704845	13	Very High	BCmicrO|MBStar|MirAncesTar|miranda_May_2021|miRDB_v6|mirmap_May_2021|MiRNATIP|MirSNPInTarget|MirTar2|mirzag|MultiMiTar|PACCMIT|RNA22
NR4A2	P43354		hsa-miR-520h	0.704756	13	Very High	BCmicrO|CoMeTa|Cupid|MBStar|MirAncesTar|miranda_May_2021|miRDB_v6|MiRNATIP|MirTar2|mirzag|MultiMiTar|PACCMIT|RNA22
TBL1X	O60907		hsa-miR-520h	0.704464	12	Very High	BCmicrO|bitargeting_May_2021|CoMeTa|Cupid|DIANA|MBStar|MirAncesTar|miranda_May_2021|MiRNATIP|MirTar2|mirzag|MultiMiTar
DENND5A	Q6IQ26		hsa-miR-484	0.704201	14	Very High	BCmicrO|bitargeting_May_2021|CoMeTa|Cupid|DIANA|MBStar|MirAncesTar|miranda_May_2021|mirbase|miRDB_v6|mirmap_May_2021|MultiMiTar|PACCMIT|PITA_May_2021
SIAH2	O43255		hsa-miR-146a-5p	0.704136	13	Very High	BCmicrO|bitargeting_May_2021|CoMeTa|DIANA|MBStar|MirAncesTar|mirCoX|miRDB_v6|mirmap_May_2021|MiRNATIP|mirzag|PACCMIT|TargetScan_v7_2
RUNX1	Q01196		hsa-miR-520h	0.704074	14	Very High	BCmicrO|CoMeTa|Cupid|DIANA|MBStar|MirAncesTar|miranda_May_2021|miRDB_v6|MiRNATIP|miRTar2GO|mirzag|MultiMiTar|PACCMIT|RNA22
DMD	P11532		hsa-miR-520h	0.702788	14	Very High	BCmicrO|bitargeting_May_2021|CoMeTa|MBStar|MirAncesTar|miranda_May_2021|miRDB_v6|MiRNATIP|miRTar2GO|MirTar2|mirzag|MultiMiTar|PACCMIT|RNA22
ABCA1	O95477		hsa-miR-520h	0.702724	13	Very High	BCmicrO|CoMeTa|Cupid|MBStar|MirAncesTar|miranda_May_2021|miRDB_v6|MiRNATIP|MirSNPInTarget|miRTar2GO|MirTar2|mirzag|MultiMiTar
DNAJC12	Q9UKB3		hsa-miR-146a-5p	0.702494	16	Very High	BCmicrO|bitargeting_May_2021|CoMeTa|Cupid|DIANA|MBStar|MirAncesTar|mirbase|mirCoX|miRDB_v6|mirmap_May_2021|MiRNATIP|MirSNPInTarget|miRTar2GO|mirzag|RNA22
MARCHF6	O60337		hsa-miR-146a-5p	0.702053	13	Very High	BCmicrO|CoMeTa|DIANA|MBStar|MirAncesTar|mirCoX|miRDB_v6|mirmap_May_2021|MiRNATIP|MirTar2|mirzag|RNA22|TargetScan_v7_2
DCBLD2	Q96PD2		hsa-miR-520h	0.701919	12	Very High	BCmicrO|CoMeTa|DIANA|MBStar|MirAncesTar|miranda_May_2021|miRDB_v6|MiRNATIP|miRTar2GO|MirTar2|mirzag|MultiMiTar
GALNT10	Q86SR1		hsa-miR-146a-5p	0.701841	13	Very High	BCmicrO|bitargeting_May_2021|CoMeTa|Cupid|DIANA|MBStar|MirAncesTar|mirCoX|miRDB_v6|mirmap_May_2021|MiRNATIP|mirzag|TargetScan_v7_2
DTNA	Q9Y4J8		hsa-miR-146a-5p	0.70172	14	Very High	BCmicrO|bitargeting_May_2021|CoMeTa|Cupid|DIANA|MBStar|MirAncesTar|mirCoX|miRDB_v6|mirmap_May_2021|MirTar2|mirzag|MultiMiTar|PACCMIT
AHCTF1	Q8WYP5		hsa-miR-520h	0.701414	12	Very High	BCmicrO|CoMeTa|DIANA|MBStar|MirAncesTar|miranda_May_2021|miRDB_v6|MiRNATIP|MirTar2|mirzag|MultiMiTar|PACCMIT
SLC2A3	P11169		hsa-miR-146a-5p	0.701374	14	Very High	BCmicrO|bitargeting_May_2021|CoMeTa|Cupid|DIANA|MBStar|MirAncesTar|mirCoX|miRDB_v6|mirmap_May_2021|MiRNATIP|miRTar2GO|mirzag|TargetScan_v7_2
IFNAR1	P17181		hsa-miR-484	0.701027	13	Very High	BCmicrO|bitargeting_May_2021|CoMeTa|DIANA|MBStar|MirAncesTar|miranda_May_2021|miRDB_v6|MiRNATIP|MirSNPInTarget|miRTar2GO|MirTar2|mirzag
PHF20L1	A8MW92		hsa-miR-146a-5p	0.700712	15	Very High	BCmicrO|bitargeting_May_2021|CoMeTa|Cupid|DIANA|MBStar|MirAncesTar|mirCoX|miRDB_v6|mirmap_May_2021|MiRNATIP|miRTar2GO|MirTar2|mirzag|MultiMiTar
PTPRE	P23469		hsa-miR-484	0.700649	13	Very High	BCmicrO|CoMeTa|DIANA|MBStar|MirAncesTar|miranda_May_2021|miRDB_v6|MiRNATIP|MirTar2|mirzag|MultiMiTar|PACCMIT|PITA_May_2021
CUL3	Q13618		hsa-miR-520h	0.700445	12	Very High	BCmicrO|CoMeTa|Cupid|MBStar|MirAncesTar|miranda_May_2021|mirmap_May_2021|MiRNATIP|miRTar2GO|mirzag|MultiMiTar|PACCMIT
STRN	O43815		hsa-miR-484	0.700391	13	Very High	BCmicrO|CoMeTa|Cupid|DIANA|MBStar|MirAncesTar|miranda_May_2021|miRDB_v6|MiRNATIP|miRTar2GO|mirzag|MultiMiTar|RNA22
ESYT2	A0FGR8		hsa-miR-146a-5p	0.698865	13	Very High	BCmicrO|Cupid|DIANA|MBStar|MirAncesTar|mirCoX|miRDB_v6|mirmap_May_2021|MiRNATIP|MirTar2|mirzag|MultiMiTar|TargetScan_v7_2
CMPK1	P30085		hsa-miR-520h	0.698755	14	Very High	BCmicrO|CoMeTa|Cupid|DIANA|MBStar|MirAncesTar|miranda_May_2021|mirmap_May_2021|MiRNATIP|miRTar2GO|MirTar2|mirzag|MultiMiTar|PACCMIT
RABGAP1	Q9Y3P9		hsa-miR-146a-5p	0.698497	12	Very High	BCmicrO|CoMeTa|Cupid|DIANA|MBStar|MirAncesTar|mirCoX|miRDB_v6|mirmap_May_2021|miRTar2GO|mirzag|TargetScan_v7_2
MED13L	Q71F56		hsa-miR-520h	0.697729	14	Very High	BCmicrO|CoMeTa|Cupid|DIANA|MBStar|MirAncesTar|miranda_May_2021|miRDB_v6|mirmap_May_2021|MiRNATIP|miRTar2GO|mirzag|MultiMiTar|RNA22
USP9X	Q93008		hsa-miR-520h	0.6973	11	Very High	BCmicrO|CoMeTa|MBStar|MirAncesTar|miranda_May_2021|MiRNATIP|miRTar2GO|MirTar2|mirzag|MultiMiTar|PACCMIT
VCL	P18206		hsa-miR-520h	0.696959	14	Very High	BCmicrO|CoMeTa|Cupid|MBStar|MirAncesTar|miranda_May_2021|miRDB_v6|mirmap_May_2021|MiRNATIP|miRTar2GO|MirTar2|mirzag|MultiMiTar|PACCMIT
DAG1	Q14118		hsa-miR-484	0.696095	15	Very High	BCmicrO|bitargeting_May_2021|CoMeTa|DIANA|MirAncesTar|miranda_May_2021|miRDB_v6|mirmap_May_2021|MiRNATIP|miRTar2GO|mirzag|MultiMiTar|PACCMIT|PITA_May_2021|RNA22
PKN2	Q16513		hsa-miR-520h	0.695796	11	Very High	BCmicrO|CoMeTa|Cupid|DIANA|MBStar|MirAncesTar|miranda_May_2021|MiRNATIP|MirTar2|mirzag|MultiMiTar
NPAS2	Q99743		hsa-miR-520h	0.695519	12	Very High	BCmicrO|CoMeTa|Cupid|MBStar|MirAncesTar|miranda_May_2021|miRDB_v6|MiRNATIP|MirTar2|mirzag|MultiMiTar|PACCMIT
SIX4	Q9UIU6		hsa-miR-146a-5p	0.695329	14	Very High	BCmicrO|bitargeting_May_2021|Cupid|DIANA|MBStar|MirAncesTar|mirCoX|miRDB_v6|mirmap_May_2021|MiRNATIP|miRTar2GO|MirTar2|mirzag|MultiMiTar
TIMELESS	Q9UNS1		hsa-miR-146a-5p	0.695321	15	Very High	BCmicrO|bitargeting_May_2021|CoMeTa|DIANA|MirAncesTar|mirbase|mirCoX|miRDB_v6|mirmap_May_2021|MiRNATIP|MirSNPInTarget|miRTar2GO|MirTar2|mirzag|PITA_May_2021
RAB21	Q9UL25		hsa-miR-520h	0.694464	13	Very High	BCmicrO|CoMeTa|Cupid|DIANA|MBStar|MirAncesTar|miranda_May_2021|miRDB_v6|MiRNATIP|miRTar2GO|mirzag|MultiMiTar|RNA22
ZNF148	Q9UQR1		hsa-miR-146a-5p	0.693958	13	Very High	BCmicrO|CoMeTa|Cupid|DIANA|MBStar|MirAncesTar|mirCoX|mirmap_May_2021|MiRNATIP|miRTar2GO|mirzag|MultiMiTar|TargetScan_v7_2
ZNF318	Q5VUA4		hsa-miR-520h	0.693783	13	Very High	BCmicrO|CoMeTa|MBStar|MirAncesTar|miranda_May_2021|mirbase|mirmap_May_2021|MiRNATIP|MirSNPInTarget|miRTar2GO|MirTar2|mirzag|MultiMiTar
CLCN6	P51797		hsa-miR-146a-5p	0.693702	15	Very High	BCmicrO|bitargeting_May_2021|CoMeTa|Cupid|DIANA|MBStar|MirAncesTar|mirCoX|mirmap_May_2021|MiRNATIP|MirSNPInTarget|MirTar2|mirzag|RNA22|TargetScan_v7_2
TCERG1	O14776		hsa-miR-520h	0.692659	13	Very High	BCmicrO|bitargeting_May_2021|CoMeTa|Cupid|MBStar|MirAncesTar|miranda_May_2021|mirbase|mirmap_May_2021|MiRNATIP|MirTar2|mirzag|MultiMiTar
AKAP11	Q9UKA4		hsa-miR-520h	0.692643	12	Very High	BCmicrO|bitargeting_May_2021|CoMeTa|MBStar|MirAncesTar|miranda_May_2021|miRDB_v6|mirmap_May_2021|MiRNATIP|miRTar2GO|mirzag|MultiMiTar
KLF12	Q9Y4X4		hsa-miR-520h	0.692591	12	Very High	BCmicrO|CoMeTa|Cupid|MBStar|MirAncesTar|miranda_May_2021|MiRNATIP|MirSNPInTarget|MirTar2|mirzag|MultiMiTar|PACCMIT
MMP14	P50281		hsa-miR-484	0.692548	16	Very High	BCmicrO|bitargeting_May_2021|CoMeTa|DIANA|MirAncesTar|miranda_May_2021|mirbase|miRDB_v6|mirmap_May_2021|MiRNATIP|MirSNPInTarget|mirzag|MultiMiTar|PACCMIT|PITA_May_2021|RNA22
ZNF280B	Q86YH2		hsa-miR-520h	0.692319	11	Very High	BCmicrO|CoMeTa|Cupid|MBStar|MirAncesTar|miranda_May_2021|MiRNATIP|miRTar2GO|MirTar2|mirzag|MultiMiTar
DLGAP2	Q9P1A6		hsa-miR-146a-5p	0.692077	14	Very High	BCmicrO|bitargeting_May_2021|CoMeTa|DIANA|MBStar|MirAncesTar|mirCoX|mirmap_May_2021|MirSNPInTarget|MirTar2|mirzag|MultiMiTar|PITA_May_2021|TargetScan_v7_2
SORT1	Q99523		hsa-miR-146a-5p	0.691322	13	Very High	BCmicrO|CoMeTa|DIANA|MBStar|MirAncesTar|mirCoX|miRDB_v6|mirmap_May_2021|MiRNATIP|MirTar2|mirzag|RNA22|TargetScan_v7_2
TLE4	Q04727		hsa-miR-520h	0.690693	14	Very High	BCmicrO|bitargeting_May_2021|CoMeTa|Cupid|DIANA|MBStar|MirAncesTar|miranda_May_2021|mirbase|MiRNATIP|miRTar2GO|MultiMiTar|PACCMIT|RNA22
NFAT5	O94916		hsa-miR-146a-5p	0.690622	15	Very High	BCmicrO|bitargeting_May_2021|CoMeTa|DIANA|MBStar|MirAncesTar|mirCoX|miRDB_v6|mirmap_May_2021|MiRNATIP|miRTar2GO|mirzag|MultiMiTar|PITA_May_2021|RNA22
ITCH	Q96J02		hsa-miR-146a-5p	0.689959	15	Very High	BCmicrO|Cupid|DIANA|MBStar|MirAncesTar|mirCoX|miRDB_v6|mirmap_May_2021|MiRNATIP|MirSNPInTarget|miRTar2GO|MirTar2|mirzag|MultiMiTar|RNA22
LAMP2	P13473		hsa-miR-520h	0.689948	13	Very High	BCmicrO|bitargeting_May_2021|CoMeTa|MBStar|MirAncesTar|miranda_May_2021|mirmap_May_2021|MiRNATIP|miRTar2GO|MirTar2|mirzag|MultiMiTar|RNA22
IL21R	Q9HBE5		hsa-miR-484	0.689673	16	Very High	BCmicrO|bitargeting_May_2021|DIANA|MBStar|MirAncesTar|miranda_May_2021|mirbase|miRDB_v6|mirmap_May_2021|MiRNATIP|MirSNPInTarget|MirTar2|mirzag|PACCMIT|PITA_May_2021|RNA22
TBC1D9	Q6ZT07		hsa-miR-520h	0.689372	12	Very High	BCmicrO|CoMeTa|Cupid|DIANA|MBStar|MirAncesTar|miranda_May_2021|miRDB_v6|MiRNATIP|miRTar2GO|mirzag|MultiMiTar
SORBS2	O94875		hsa-miR-484	0.68928	13	Very High	BCmicrO|bitargeting_May_2021|CoMeTa|Cupid|DIANA|MBStar|MirAncesTar|miranda_May_2021|mirbase|miRDB_v6|MiRNATIP|MultiMiTar|PACCMIT
LAMC1	P11047		hsa-miR-520h	0.689197	13	Very High	BCmicrO|bitargeting_May_2021|CoMeTa|Cupid|MBStar|MirAncesTar|miranda_May_2021|MiRNATIP|miRTar2GO|mirzag|MultiMiTar|PACCMIT|RNA22
MYT1	Q01538		hsa-miR-146a-5p	0.689089	13	Very High	BCmicrO|bitargeting_May_2021|CoMeTa|Cupid|DIANA|MirAncesTar|mirCoX|miRDB_v6|mirmap_May_2021|mirzag|MultiMiTar|PITA_May_2021|TargetScan_v7_2
CDS1	Q92903		hsa-miR-146a-5p	0.688282	15	Very High	BCmicrO|bitargeting_May_2021|CoMeTa|DIANA|MBStar|MirAncesTar|mirbase|mirCoX|miRDB_v6|mirmap_May_2021|MirSNPInTarget|MirTar2|mirzag|RNA22|TargetScan_v7_2
PTGER4	P35408		hsa-miR-484	0.688012	10	Very High	BCmicrO|CoMeTa|DIANA|MirAncesTar|miranda_May_2021|miRDB_v6|MirTar2|mirzag|MultiMiTar|PACCMIT
KMT5B	Q4FZB7		hsa-miR-520h	0.686366	13	Very High	BCmicrO|bitargeting_May_2021|CoMeTa|DIANA|MBStar|MirAncesTar|miranda_May_2021|miRDB_v6|MiRNATIP|miRTar2GO|mirzag|MultiMiTar|PACCMIT
CDKN1A	P38936		hsa-miR-520h	0.686236	12	Very High	BCmicrO|CoMeTa|DIANA|MBStar|MirAncesTar|miranda_May_2021|MiRNATIP|miRTar2GO|MirTar2|mirzag|MultiMiTar|PACCMIT
TMEM168	Q9H0V1		hsa-miR-520h	0.686092	13	Very High	BCmicrO|bitargeting_May_2021|CoMeTa|Cupid|MBStar|MirAncesTar|miranda_May_2021|miRDB_v6|MiRNATIP|mirzag|MultiMiTar|PACCMIT|RNA22
ZNF367	Q7RTV3		hsa-miR-146a-5p	0.686009	14	Very High	BCmicrO|bitargeting_May_2021|Cupid|DIANA|MirAncesTar|mirbase|mirCoX|miRDB_v6|mirmap_May_2021|MiRNATIP|miRTar2GO|mirzag|PITA_May_2021|TargetScan_v7_2
RNF145	Q96MT1		hsa-miR-520h	0.685879	12	Very High	BCmicrO|bitargeting_May_2021|Cupid|MBStar|MirAncesTar|miranda_May_2021|miRDB_v6|MiRNATIP|miRTar2GO|MirTar2|mirzag|MultiMiTar
PTGFRN	Q9P2B2		hsa-miR-146a-5p	0.685383	13	Very High	BCmicrO|bitargeting_May_2021|Cupid|DIANA|MBStar|MirAncesTar|mirCoX|miRDB_v6|mirmap_May_2021|mirzag|MultiMiTar|PACCMIT|TargetScan_v7_2
DPYSL5	Q9BPU6		hsa-miR-520h	0.684521	15	Very High	BCmicrO|bitargeting_May_2021|Cupid|MBStar|MirAncesTar|miranda_May_2021|mirbase|miRDB_v6|mirmap_May_2021|MiRNATIP|miRTar2GO|mirzag|MultiMiTar|PACCMIT|RNA22
SLC20A2	Q08357		hsa-miR-484	0.684337	13	Very High	BCmicrO|DIANA|MBStar|MirAncesTar|miranda_May_2021|miRDB_v6|MiRNATIP|miRTar2GO|MirTar2|mirzag|MultiMiTar|PITA_May_2021|RNA22
ZFAND5	O76080		hsa-miR-146a-5p	0.684238	14	Very High	BCmicrO|CoMeTa|DIANA|MBStar|MirAncesTar|mirCoX|miRDB_v6|mirmap_May_2021|MiRNATIP|miRTar2GO|MirTar2|mirzag|MultiMiTar|RNA22
CCND2	P30279		hsa-miR-520h	0.68411	13	Very High	BCmicrO|bitargeting_May_2021|CoMeTa|DIANA|MBStar|MirAncesTar|miranda_May_2021|miRDB_v6|MiRNATIP|miRTar2GO|MultiMiTar|PACCMIT|RNA22
SALL1	Q9NSC2		hsa-miR-520h	0.68399	13	Very High	BCmicrO|CoMeTa|Cupid|DIANA|MBStar|MirAncesTar|miranda_May_2021|miRDB_v6|MiRNATIP|MirTar2|mirzag|MultiMiTar|PACCMIT
RNF216	Q9NWF9		hsa-miR-520h	0.682476	15	Very High	BCmicrO|bitargeting_May_2021|CoMeTa|MBStar|MirAncesTar|miranda_May_2021|miRDB_v6|MiRNATIP|MirSNPInTarget|miRTar2GO|MirTar2|mirzag|MultiMiTar|PACCMIT|RNA22
XPO4	Q9C0E2		hsa-miR-484	0.681838	12	Very High	BCmicrO|CoMeTa|DIANA|MBStar|MirAncesTar|miranda_May_2021|miRDB_v6|MiRNATIP|MirSNPInTarget|MirTar2|mirzag|MultiMiTar
CSF1	P09603		hsa-miR-484	0.681667	14	Very High	BCmicrO|CoMeTa|DIANA|MBStar|MirAncesTar|miranda_May_2021|miRDB_v6|mirmap_May_2021|MiRNATIP|miRTar2GO|mirzag|MultiMiTar|PACCMIT|RNA22
SOX5	P35711		hsa-miR-484	0.681137	13	Very High	BCmicrO|bitargeting_May_2021|CoMeTa|Cupid|DIANA|MBStar|MirAncesTar|miranda_May_2021|mirmap_May_2021|MirTar2|mirzag|MultiMiTar|PACCMIT
MAP2	P11137		hsa-miR-484	0.680082	14	Very High	BCmicrO|CoMeTa|DIANA|MBStar|MirAncesTar|miranda_May_2021|miRDB_v6|MiRNATIP|MirTar2|mirzag|MultiMiTar|PACCMIT|PITA_May_2021|RNA22
NR4A3	Q92570		hsa-miR-520h	0.679252	12	Very High	BCmicrO|CoMeTa|Cupid|DIANA|MBStar|MirAncesTar|miranda_May_2021|miRDB_v6|MiRNATIP|MirSNPInTarget|mirzag|MultiMiTar
ZNRF2	Q8NHG8		hsa-miR-146a-5p	0.678775	13	Very High	BCmicrO|bitargeting_May_2021|DIANA|MBStar|MirAncesTar|mirCoX|miRDB_v6|mirmap_May_2021|miRTar2GO|mirzag|MultiMiTar|RNA22|TargetScan_v7_2
PCDH7	O60245		hsa-miR-484	0.678728	12	Very High	BCmicrO|CoMeTa|Cupid|DIANA|MBStar|MirAncesTar|miranda_May_2021|MirSNPInTarget|mirzag|MultiMiTar|PACCMIT|RNA22
SINHCAF	Q9NP50		hsa-miR-520h	0.678297	12	Very High	BCmicrO|CoMeTa|Cupid|MBStar|MirAncesTar|miranda_May_2021|miRDB_v6|MiRNATIP|mirzag|MultiMiTar|PACCMIT|RNA22
CARD10	Q9BWT7		hsa-miR-146a-5p	0.6782	14	Very High	BCmicrO|bitargeting_May_2021|CoMeTa|DIANA|MBStar|MirAncesTar|mirCoX|miRDB_v6|mirmap_May_2021|MiRNATIP|miRTar2GO|mirzag|PITA_May_2021|TargetScan_v7_2
STC1	P52823		hsa-miR-484	0.67803	14	Very High	BCmicrO|CoMeTa|Cupid|DIANA|MBStar|MirAncesTar|miranda_May_2021|miRDB_v6|mirmap_May_2021|MirSNPInTarget|miRTar2GO|mirzag|MultiMiTar|RNA22
ARMC8	Q8IUR7		hsa-miR-146a-5p	0.677456	13	Very High	BCmicrO|CoMeTa|Cupid|DIANA|MBStar|MirAncesTar|mirCoX|miRDB_v6|mirmap_May_2021|MiRNATIP|miRTar2GO|mirzag|TargetScan_v7_2
MAPRE1	Q15691		hsa-miR-520h	0.677139	12	Very High	BCmicrO|CoMeTa|MBStar|MirAncesTar|miranda_May_2021|miRDB_v6|MiRNATIP|MirSNPInTarget|miRTar2GO|mirzag|MultiMiTar|PACCMIT
ITPRID2	P28290		hsa-miR-520h	0.677037	12	Very High	BCmicrO|CoMeTa|Cupid|MBStar|MirAncesTar|miranda_May_2021|MiRNATIP|miRTar2GO|MirTar2|mirzag|MultiMiTar|PACCMIT
BTAF1	O14981		hsa-miR-520h	0.676634	13	Very High	BCmicrO|CoMeTa|Cupid|DIANA|MBStar|MirAncesTar|miranda_May_2021|miRDB_v6|MiRNATIP|miRTar2GO|MirTar2|mirzag|MultiMiTar
LANCL1	O43813		hsa-miR-146a-5p	0.676594	12	Very High	BCmicrO|CoMeTa|DIANA|MBStar|MirAncesTar|mirCoX|miRDB_v6|mirmap_May_2021|MiRNATIP|miRTar2GO|MirTar2|MultiMiTar
SCML2	Q9UQR0		hsa-miR-520h	0.67636	11	Very High	BCmicrO|CoMeTa|MBStar|MirAncesTar|miranda_May_2021|miRDB_v6|MiRNATIP|miRTar2GO|MirTar2|mirzag|MultiMiTar
NBEA	Q8NFP9		hsa-miR-520h	0.675565	13	Very High	BCmicrO|CoMeTa|Cupid|MBStar|MirAncesTar|miranda_May_2021|miRDB_v6|MiRNATIP|miRTar2GO|mirzag|MultiMiTar|PACCMIT|RNA22
ARL4C	P56559		hsa-miR-520h	0.675175	12	Very High	BCmicrO|CoMeTa|DIANA|MBStar|MirAncesTar|miranda_May_2021|miRDB_v6|mirmap_May_2021|MiRNATIP|miRTar2GO|mirzag|MultiMiTar
AAK1	Q2M2I8		hsa-miR-520h	0.675065	13	Very High	BCmicrO|bitargeting_May_2021|CoMeTa|MBStar|MirAncesTar|miranda_May_2021|miRDB_v6|mirmap_May_2021|MirSNPInTarget|MirTar2|mirzag|PITA_May_2021|RNA22
KIF26B	Q2KJY2		hsa-miR-520h	0.675009	14	Very High	BCmicrO|bitargeting_May_2021|CoMeTa|Cupid|MBStar|MirAncesTar|miranda_May_2021|mirbase|miRDB_v6|mirmap_May_2021|MirTar2|mirzag|PACCMIT|RNA22
SH3GL2	Q99962		hsa-miR-146a-5p	0.674914	13	Very High	BCmicrO|CoMeTa|DIANA|MBStar|MirAncesTar|mirCoX|mirmap_May_2021|MiRNATIP|MirSNPInTarget|mirzag|MultiMiTar|PACCMIT|TargetScan_v7_2
DMTF1	Q9Y222		hsa-miR-520h	0.673692	12	Very High	BCmicrO|CoMeTa|Cupid|MBStar|MirAncesTar|miranda_May_2021|miRDB_v6|MiRNATIP|miRTar2GO|mirzag|MultiMiTar|PACCMIT
RAB8B	Q92930		hsa-miR-146a-5p	0.673518	16	Very High	BCmicrO|bitargeting_May_2021|CoMeTa|DIANA|MBStar|MirAncesTar|mirCoX|miRDB_v6|mirmap_May_2021|MiRNATIP|miRTar2GO|MirTar2|mirzag|MultiMiTar|PITA_May_2021|RNA22
GMFB	P60983		hsa-miR-146a-5p	0.673482	13	Very High	BCmicrO|bitargeting_May_2021|CoMeTa|Cupid|DIANA|MBStar|MirAncesTar|mirCoX|mirmap_May_2021|mirzag|MultiMiTar|PACCMIT|RNA22
WDR47	O94967		hsa-miR-146a-5p	0.673398	14	Very High	BCmicrO|CoMeTa|Cupid|DIANA|MBStar|MirAncesTar|mirbase|mirCoX|miRDB_v6|mirmap_May_2021|MiRNATIP|mirzag|MultiMiTar|RNA22
PUM2	Q8TB72		hsa-miR-520h	0.672644	13	Very High	BCmicrO|CoMeTa|Cupid|DIANA|MBStar|MirAncesTar|miranda_May_2021|mirmap_May_2021|MiRNATIP|miRTar2GO|MirTar2|mirzag|MultiMiTar
ATP2B1	P20020		hsa-miR-520h	0.672582	13	Very High	BCmicrO|bitargeting_May_2021|CoMeTa|Cupid|MBStar|MirAncesTar|miranda_May_2021|miRDB_v6|mirmap_May_2021|MiRNATIP|miRTar2GO|mirzag|MultiMiTar
CD80	P33681		hsa-miR-146a-5p	0.672297	10	Very High	BCmicrO|CoMeTa|DIANA|MirAncesTar|mirCoX|miRDB_v6|mirmap_May_2021|MirTar2|mirzag|TargetScan_v7_2
LAMB3	Q13751		hsa-miR-484	0.671753	14	Very High	BCmicrO|bitargeting_May_2021|DIANA|MBStar|MirAncesTar|miranda_May_2021|mirbase|miRDB_v6|MiRNATIP|miRTar2GO|MirTar2|mirzag|PACCMIT|RNA22
KMT2A	Q03164		hsa-miR-484	0.671672	13	Very High	BCmicrO|bitargeting_May_2021|CoMeTa|DIANA|MirAncesTar|miranda_May_2021|miRDB_v6|mirmap_May_2021|MiRNATIP|MultiMiTar|PACCMIT|PITA_May_2021|RNA22
CAMK2N1	Q7Z7J9		hsa-miR-520h	0.6716	14	Very High	BCmicrO|bitargeting_May_2021|CoMeTa|Cupid|MBStar|MirAncesTar|miranda_May_2021|mirbase|miRDB_v6|MirTar2|mirzag|MultiMiTar|PACCMIT|RNA22
PCNP	Q8WW12		hsa-miR-520h	0.671387	12	Very High	BCmicrO|CoMeTa|Cupid|DIANA|MBStar|MirAncesTar|miranda_May_2021|MiRNATIP|miRTar2GO|MirTar2|mirzag|MultiMiTar
PPP1R11	O60927		hsa-miR-146a-5p	0.671269	14	Very High	BCmicrO|bitargeting_May_2021|CoMeTa|DIANA|MBStar|MirAncesTar|mirbase|mirCoX|miRDB_v6|mirmap_May_2021|mirzag|PITA_May_2021|RNA22|TargetScan_v7_2
RAP2A	P10114		hsa-miR-484	0.670953	13	Very High	BCmicrO|CoMeTa|Cupid|DIANA|MBStar|MirAncesTar|miranda_May_2021|miRDB_v6|mirmap_May_2021|mirzag|MultiMiTar|PACCMIT|PITA_May_2021
CTSS	P25774		hsa-miR-520h	0.670696	12	Very High	BCmicrO|bitargeting_May_2021|CoMeTa|MBStar|MirAncesTar|miranda_May_2021|miRDB_v6|miRTar2GO|MirTar2|mirzag|MultiMiTar|RNA22
MYBL1	P10243		hsa-miR-146a-5p	0.670508	12	Very High	BCmicrO|CoMeTa|Cupid|DIANA|MBStar|MirAncesTar|mirCoX|miRDB_v6|mirmap_May_2021|MiRNATIP|mirzag|TargetScan_v7_2
FRYL	O94915		hsa-miR-146a-5p	0.67027	12	Very High	BCmicrO|bitargeting_May_2021|CoMeTa|Cupid|DIANA|MirAncesTar|mirCoX|mirmap_May_2021|miRTar2GO|mirzag|RNA22|TargetScan_v7_2
ATP2B4	P23634		hsa-miR-520h	0.669947	13	Very High	BCmicrO|CoMeTa|Cupid|DIANA|MBStar|MirAncesTar|miranda_May_2021|mirmap_May_2021|MiRNATIP|mirzag|MultiMiTar|PACCMIT|RNA22
PHOX2B	Q99453		hsa-miR-146a-5p	0.669318	13	Very High	BCmicrO|bitargeting_May_2021|CoMeTa|Cupid|DIANA|MBStar|MirAncesTar|mirCoX|miRDB_v6|mirmap_May_2021|mirzag|MultiMiTar|TargetScan_v7_2
RAB8B	Q92930		hsa-miR-520h	0.669043	13	Very High	BCmicrO|CoMeTa|Cupid|DIANA|MBStar|MirAncesTar|miranda_May_2021|miRDB_v6|mirmap_May_2021|MiRNATIP|miRTar2GO|mirzag|MultiMiTar
HK2	P52789		hsa-miR-484	0.66731	12	Very High	BCmicrO|bitargeting_May_2021|CoMeTa|DIANA|MirAncesTar|miranda_May_2021|miRDB_v6|MiRNATIP|MirTar2|mirzag|PITA_May_2021|RNA22
SPRY4	Q9C004		hsa-miR-520h	0.667237	10	Very High	BCmicrO|CoMeTa|MirAncesTar|miranda_May_2021|miRDB_v6|MiRNATIP|MirTar2|mirzag|MultiMiTar|PACCMIT
KDM7A	Q6ZMT4		hsa-miR-484	0.666435	13	Very High	BCmicrO|bitargeting_May_2021|CoMeTa|DIANA|MirAncesTar|miranda_May_2021|mirbase|miRDB_v6|MiRNATIP|miRTar2GO|mirzag|MultiMiTar|RNA22
NRP2	O60462		hsa-miR-146a-5p	0.666166	14	Very High	BCmicrO|bitargeting_May_2021|CoMeTa|DIANA|MBStar|MirAncesTar|mirCoX|mirmap_May_2021|MiRNATIP|mirzag|MultiMiTar|PACCMIT|RNA22|TargetScan_v7_2
E2F1	Q01094		hsa-miR-520h	0.666049	12	Very High	BCmicrO|CoMeTa|MBStar|MirAncesTar|miranda_May_2021|miRDB_v6|MiRNATIP|miRTar2GO|MirTar2|mirzag|MultiMiTar|PACCMIT
CELF2	O95319		hsa-miR-146a-5p	0.666043	14	Very High	BCmicrO|bitargeting_May_2021|CoMeTa|DIANA|MBStar|MirAncesTar|mirCoX|mirmap_May_2021|MiRNATIP|mirzag|MultiMiTar|PACCMIT|RNA22|TargetScan_v7_2
TRIM8	Q9BZR9		hsa-miR-520h	0.665867	12	Very High	BCmicrO|bitargeting_May_2021|CoMeTa|Cupid|MBStar|MirAncesTar|miranda_May_2021|mirbase|MiRNATIP|miRTar2GO|mirzag|MultiMiTar
ZBTB6	Q15916		hsa-miR-520h	0.665764	12	Very High	BCmicrO|CoMeTa|MBStar|miranda_May_2021|miRDB_v6|MiRNATIP|miRTar2GO|MirTar2|mirzag|MultiMiTar|PACCMIT|RNA22
SLC2A3	P11169		hsa-miR-520h	0.665655	14	Very High	BCmicrO|CoMeTa|DIANA|MBStar|MirAncesTar|miranda_May_2021|miRDB_v6|mirmap_May_2021|MiRNATIP|miRTar2GO|mirzag|MultiMiTar|PACCMIT|RNA22
BSDC1	Q9NW68		hsa-miR-484	0.665481	13	Very High	BCmicrO|bitargeting_May_2021|CoMeTa|DIANA|MirAncesTar|miranda_May_2021|mirmap_May_2021|MiRNATIP|MirTar2|MultiMiTar|PACCMIT|PITA_May_2021|RNA22
NUP153	P49790		hsa-miR-484	0.66529	10	Very High	BCmicrO|CoMeTa|Cupid|DIANA|MirAncesTar|miranda_May_2021|miRDB_v6|miRTar2GO|mirzag|MultiMiTar
GOSR1	O95249		hsa-miR-520h	0.66525	14	Very High	BCmicrO|bitargeting_May_2021|CoMeTa|DIANA|MBStar|MirAncesTar|miranda_May_2021|miRDB_v6|mirmap_May_2021|MiRNATIP|miRTar2GO|MirTar2|mirzag|MultiMiTar
NPAS3	Q8IXF0		hsa-miR-520h	0.664912	14	Very High	BCmicrO|bitargeting_May_2021|CoMeTa|Cupid|MBStar|MirAncesTar|miranda_May_2021|mirbase|miRDB_v6|MirTar2|mirzag|MultiMiTar|PACCMIT|RNA22
GDA	Q9Y2T3		hsa-miR-520h	0.664516	14	Very High	BCmicrO|bitargeting_May_2021|MBStar|MirAncesTar|miranda_May_2021|mirbase|miRDB_v6|mirmap_May_2021|MiRNATIP|miRTar2GO|MirTar2|mirzag|MultiMiTar|RNA22
CCDC117	Q8IWD4		hsa-miR-146a-5p	0.66415	13	Very High	BCmicrO|bitargeting_May_2021|DIANA|MBStar|MirAncesTar|mirCoX|mirmap_May_2021|MiRNATIP|miRTar2GO|MirTar2|mirzag|MultiMiTar|PACCMIT
MEF2A	Q02078		hsa-miR-520h	0.663745	12	Very High	BCmicrO|Cupid|MBStar|MirAncesTar|miranda_May_2021|miRDB_v6|MiRNATIP|miRTar2GO|MirTar2|mirzag|PACCMIT|RNA22
TRIM13	O60858		hsa-miR-520h	0.663173	12	Very High	BCmicrO|bitargeting_May_2021|CoMeTa|MBStar|MirAncesTar|miranda_May_2021|miRDB_v6|MiRNATIP|MirTar2|mirzag|MultiMiTar|PACCMIT
TCF20	Q9UGU0		hsa-miR-146a-5p	0.663131	14	Very High	BCmicrO|CoMeTa|Cupid|DIANA|MBStar|MirAncesTar|mirCoX|miRDB_v6|mirmap_May_2021|MiRNATIP|MirSNPInTarget|miRTar2GO|MultiMiTar|RNA22
MTF2	Q9Y483		hsa-miR-484	0.663129	12	Very High	BCmicrO|CoMeTa|DIANA|MBStar|MirAncesTar|miranda_May_2021|miRDB_v6|miRTar2GO|MirTar2|mirzag|MultiMiTar|RNA22
GTDC1	Q4AE62		hsa-miR-484	0.662604	15	Very High	BCmicrO|bitargeting_May_2021|CoMeTa|DIANA|MBStar|MirAncesTar|miranda_May_2021|mirbase|mirmap_May_2021|MirTar2|mirzag|MultiMiTar|PACCMIT|PITA_May_2021|RNA22
GOLGA1	Q92805		hsa-miR-520h	0.661087	13	Very High	BCmicrO|CoMeTa|Cupid|DIANA|MBStar|MirAncesTar|miranda_May_2021|miRDB_v6|mirmap_May_2021|miRTar2GO|MirTar2|mirzag|MultiMiTar
CELF3	Q5SZQ8		hsa-miR-146a-5p	0.661049	11	Very High	BCmicrO|CoMeTa|Cupid|DIANA|MBStar|MirAncesTar|mirCoX|mirmap_May_2021|mirzag|PACCMIT|TargetScan_v7_2
PRKAR2A	P13861		hsa-miR-520h	0.660695	13	Very High	BCmicrO|bitargeting_May_2021|CoMeTa|MirAncesTar|miranda_May_2021|mirbase|mirmap_May_2021|MiRNATIP|miRTar2GO|mirzag|MultiMiTar|PACCMIT|RNA22
ST8SIA3	O43173		hsa-miR-520h	0.660541	13	Very High	BCmicrO|bitargeting_May_2021|CoMeTa|MBStar|MirAncesTar|miranda_May_2021|miRDB_v6|mirmap_May_2021|MirSNPInTarget|MirTar2|mirzag|MultiMiTar|PACCMIT
YAP1	P46937		hsa-miR-484	0.660102	13	Very High	BCmicrO|bitargeting_May_2021|CoMeTa|DIANA|MBStar|MirAncesTar|miranda_May_2021|mirbase|miRTar2GO|mirzag|MultiMiTar|PITA_May_2021|RNA22
RUNX1T1	Q06455		hsa-miR-146a-5p	0.65905	13	Very High	BCmicrO|CoMeTa|DIANA|MBStar|MirAncesTar|mirCoX|mirmap_May_2021|mirzag|MultiMiTar|PACCMIT|PITA_May_2021|RNA22|TargetScan_v7_2
EFNB2	P52799		hsa-miR-520h	0.658951	11	Very High	BCmicrO|CoMeTa|Cupid|MBStar|MirAncesTar|miranda_May_2021|miRDB_v6|MiRNATIP|miRTar2GO|mirzag|MultiMiTar
BTBD7	Q9P203		hsa-miR-520h	0.658872	11	Very High	BCmicrO|CoMeTa|Cupid|MBStar|MirAncesTar|miranda_May_2021|miRDB_v6|MiRNATIP|miRTar2GO|MultiMiTar|PACCMIT
GRB10	Q13322		hsa-miR-484	0.658734	13	Very High	BCmicrO|CoMeTa|DIANA|MBStar|MirAncesTar|miranda_May_2021|MiRNATIP|miRTar2GO|mirzag|MultiMiTar|PACCMIT|PITA_May_2021|RNA22
QKI	Q96PU8		hsa-miR-146a-5p	0.658349	15	Very High	BCmicrO|bitargeting_May_2021|CoMeTa|DIANA|MBStar|MirAncesTar|mirCoX|mirmap_May_2021|MiRNATIP|miRTar2GO|mirzag|MultiMiTar|PITA_May_2021|RNA22|TargetScan_v7_2
CHIC1	Q5VXU3		hsa-miR-520h	0.658245	12	Very High	BCmicrO|DIANA|MBStar|MirAncesTar|miranda_May_2021|miRDB_v6|mirmap_May_2021|miRTar2GO|MirTar2|mirzag|MultiMiTar|PACCMIT
KLF10	Q13118		hsa-miR-520h	0.658215	12	Very High	BCmicrO|Cupid|MBStar|MirAncesTar|miranda_May_2021|mirbase|miRDB_v6|MiRNATIP|miRTar2GO|MirTar2|mirzag|MultiMiTar
OCRL	Q01968		hsa-miR-520h	0.657988	15	Very High	BCmicrO|bitargeting_May_2021|CoMeTa|MBStar|MirAncesTar|miranda_May_2021|mirbase|miRDB_v6|mirmap_May_2021|MiRNATIP|miRTar2GO|MirTar2|mirzag|PITA_May_2021|RNA22
MINK1	Q8N4C8		hsa-miR-484	0.657894	15	Very High	BCmicrO|bitargeting_May_2021|CoMeTa|DIANA|MirAncesTar|miranda_May_2021|miRDB_v6|mirmap_May_2021|MiRNATIP|MirSNPInTarget|miRTar2GO|mirzag|MultiMiTar|PACCMIT|PITA_May_2021
NRBP1	Q9UHY1		hsa-miR-520h	0.657721	12	Very High	BCmicrO|CoMeTa|Cupid|MirAncesTar|miranda_May_2021|mirbase|miRDB_v6|MiRNATIP|miRTar2GO|mirzag|MultiMiTar|PACCMIT
FBXO3	Q9UK99		hsa-miR-146a-5p	0.657418	16	Very High	BCmicrO|bitargeting_May_2021|CoMeTa|Cupid|DIANA|MBStar|MirAncesTar|mirbase|mirCoX|miRDB_v6|mirmap_May_2021|MiRNATIP|MirTar2|mirzag|PITA_May_2021|RNA22
OSBPL10	Q9BXB5		hsa-miR-520h	0.65719	14	Very High	BCmicrO|bitargeting_May_2021|CoMeTa|MirAncesTar|miranda_May_2021|miRDB_v6|MiRNATIP|miRTar2GO|MirTar2|mirzag|MultiMiTar|PACCMIT|PITA_May_2021|RNA22
TRPC5	Q9UL62		hsa-miR-520h	0.656931	14	Very High	BCmicrO|bitargeting_May_2021|CoMeTa|MBStar|MirAncesTar|miranda_May_2021|miRDB_v6|mirmap_May_2021|MiRNATIP|MirSNPInTarget|MirTar2|mirzag|MultiMiTar|PACCMIT
ANXA4	P09525		hsa-miR-520h	0.656819	10	Very High	BCmicrO|CoMeTa|Cupid|MBStar|MirAncesTar|miranda_May_2021|miRDB_v6|MiRNATIP|MirTar2|MultiMiTar
CALU	O43852		hsa-miR-520h	0.656741	12	Very High	BCmicrO|CoMeTa|MBStar|MirAncesTar|miranda_May_2021|miRDB_v6|MiRNATIP|MirSNPInTarget|MirTar2|mirzag|MultiMiTar|PACCMIT
ITCH	Q96J02		hsa-miR-520h	0.656728	12	Very High	BCmicrO|CoMeTa|Cupid|DIANA|MBStar|MirAncesTar|miranda_May_2021|miRDB_v6|MiRNATIP|miRTar2GO|mirzag|MultiMiTar
CSRNP2	Q9H175		hsa-miR-484	0.656634	11	Very High	BCmicrO|CoMeTa|DIANA|MBStar|MirAncesTar|miranda_May_2021|miRDB_v6|MiRNATIP|miRTar2GO|MirTar2|mirzag
CDK17	Q00537		hsa-miR-520h	0.65563	12	Very High	BCmicrO|CoMeTa|Cupid|DIANA|MBStar|MirAncesTar|miranda_May_2021|miRDB_v6|MiRNATIP|miRTar2GO|mirzag|MultiMiTar
C16orf72	Q14CZ0		hsa-miR-520h	0.655207	11	Very High	BCmicrO|bitargeting_May_2021|CoMeTa|MBStar|MirAncesTar|miranda_May_2021|miRDB_v6|MiRNATIP|mirzag|MultiMiTar|PACCMIT
ASH1L	Q9NR48		hsa-miR-520h	0.655079	13	Very High	BCmicrO|bitargeting_May_2021|CoMeTa|Cupid|MBStar|MirAncesTar|miranda_May_2021|MiRNATIP|miRTar2GO|mirzag|MultiMiTar|PACCMIT|RNA22
OTUD4	Q01804		hsa-miR-520h	0.654961	13	Very High	BCmicrO|bitargeting_May_2021|CoMeTa|Cupid|MBStar|MirAncesTar|miranda_May_2021|mirmap_May_2021|MiRNATIP|miRTar2GO|mirzag|MultiMiTar|PACCMIT
SMAD7	O15105		hsa-miR-520h	0.654816	12	Very High	BCmicrO|CoMeTa|Cupid|MBStar|MirAncesTar|miranda_May_2021|mirmap_May_2021|MiRNATIP|miRTar2GO|MirTar2|MultiMiTar|PACCMIT
SLC38A1	Q9H2H9		hsa-miR-146a-5p	0.654681	14	Very High	BCmicrO|bitargeting_May_2021|CoMeTa|DIANA|MBStar|MirAncesTar|mirCoX|miRDB_v6|mirmap_May_2021|MiRNATIP|miRTar2GO|MirTar2|mirzag|MultiMiTar
ATXN1	P54253		hsa-miR-484	0.654651	14	Very High	BCmicrO|bitargeting_May_2021|CoMeTa|DIANA|MBStar|MirAncesTar|miranda_May_2021|miRDB_v6|mirmap_May_2021|MiRNATIP|miRTar2GO|mirzag|MultiMiTar|PITA_May_2021
EEA1	Q15075		hsa-miR-520h	0.65393	12	Very High	BCmicrO|CoMeTa|MBStar|MirAncesTar|miranda_May_2021|MiRNATIP|miRTar2GO|MirTar2|mirzag|MultiMiTar|PACCMIT|RNA22
ARMC8	Q8IUR7		hsa-miR-520h	0.653697	12	Very High	BCmicrO|CoMeTa|Cupid|DIANA|MBStar|MirAncesTar|miranda_May_2021|MiRNATIP|miRTar2GO|mirzag|MultiMiTar|RNA22
CAMSAP2	Q08AD1		hsa-miR-520h	0.653347	11	Very High	BCmicrO|CoMeTa|Cupid|DIANA|MBStar|MirAncesTar|miranda_May_2021|MiRNATIP|miRTar2GO|mirzag|MultiMiTar
PLEKHA1	Q9HB21		hsa-miR-520h	0.653306	14	Very High	BCmicrO|bitargeting_May_2021|CoMeTa|DIANA|MBStar|MirAncesTar|miranda_May_2021|miRDB_v6|MiRNATIP|miRTar2GO|MirTar2|mirzag|MultiMiTar|RNA22
MMP2	P08253		hsa-miR-520h	0.653116	11	Very High	BCmicrO|CoMeTa|Cupid|DIANA|MBStar|MirAncesTar|miranda_May_2021|miRDB_v6|MiRNATIP|miRTar2GO|mirzag
PIK3R1	P27986		hsa-miR-520h	0.652386	13	Very High	BCmicrO|bitargeting_May_2021|CoMeTa|MBStar|MirAncesTar|miranda_May_2021|miRDB_v6|mirmap_May_2021|MiRNATIP|MirSNPInTarget|MirTar2|mirzag|MultiMiTar
CELSR3	Q9NYQ7		hsa-miR-520h	0.651449	12	Very High	BCmicrO|CoMeTa|DIANA|MBStar|MirAncesTar|miranda_May_2021|miRDB_v6|MiRNATIP|miRTar2GO|MirTar2|mirzag|MultiMiTar
IPO5	O00410		hsa-miR-520h	0.651279	11	Very High	BCmicrO|CoMeTa|MBStar|MirAncesTar|miranda_May_2021|MiRNATIP|MirSNPInTarget|miRTar2GO|MirTar2|MultiMiTar|PACCMIT
TNFAIP1	Q13829		hsa-miR-520h	0.651055	12	Very High	BCmicrO|CoMeTa|MBStar|MirAncesTar|miranda_May_2021|miRDB_v6|MiRNATIP|miRTar2GO|mirzag|MultiMiTar|PACCMIT|RNA22
VEGFA	P15692		hsa-miR-520h	0.650705	12	Very High	BCmicrO|bitargeting_May_2021|CoMeTa|Cupid|MBStar|MirAncesTar|miranda_May_2021|mirmap_May_2021|MiRNATIP|MirSNPInTarget|MultiMiTar|PACCMIT
BCL11B	Q9C0K0		hsa-miR-520h	0.650604	12	Very High	BCmicrO|bitargeting_May_2021|CoMeTa|Cupid|DIANA|MBStar|MirAncesTar|miranda_May_2021|MiRNATIP|mirzag|MultiMiTar|PACCMIT
HMGB3	O15347		hsa-miR-520h	0.650267	11	Very High	BCmicrO|CoMeTa|Cupid|DIANA|MBStar|MirAncesTar|miranda_May_2021|MiRNATIP|mirzag|MultiMiTar|PACCMIT
GDNF	P39905		hsa-miR-146a-5p	0.65004	10	Very High	Cupid|DIANA|MBStar|MirAncesTar|mirCoX|miRDB_v6|mirmap_May_2021|mirzag|PACCMIT|TargetScan_v7_2
FAM120A	Q9NZB2		hsa-miR-484	0.649934	12	Very High	BCmicrO|bitargeting_May_2021|CoMeTa|Cupid|MirAncesTar|miranda_May_2021|MirSNPInTarget|miRTar2GO|MirTar2|mirzag|MultiMiTar|RNA22
RHOBTB1	O94844		hsa-miR-484	0.64929	11	Very High	BCmicrO|CoMeTa|DIANA|MBStar|MirAncesTar|miranda_May_2021|miRDB_v6|MirSNPInTarget|MirTar2|mirzag|MultiMiTar
BCL11A	Q9H165		hsa-miR-484	0.648278	14	Very High	BCmicrO|bitargeting_May_2021|CoMeTa|Cupid|MBStar|MirAncesTar|miranda_May_2021|mirmap_May_2021|MiRNATIP|MirSNPInTarget|mirzag|MultiMiTar|PITA_May_2021|RNA22
ZFP91	Q96JP5		hsa-miR-520h	0.64774	12	Very High	BCmicrO|bitargeting_May_2021|Cupid|MBStar|MirAncesTar|miranda_May_2021|miRDB_v6|MiRNATIP|miRTar2GO|MirTar2|mirzag|MultiMiTar
PAPOLG	Q9BWT3		hsa-miR-520h	0.647703	13	Very High	BCmicrO|CoMeTa|MBStar|MirAncesTar|miranda_May_2021|mirmap_May_2021|MiRNATIP|miRTar2GO|MirTar2|mirzag|MultiMiTar|PACCMIT|RNA22
TNRC6B	Q9UPQ9		hsa-miR-520h	0.64751	12	Very High	BCmicrO|CoMeTa|MBStar|MirAncesTar|miranda_May_2021|miRDB_v6|mirmap_May_2021|MiRNATIP|miRTar2GO|MirTar2|mirzag|RNA22
YES1	P07947		hsa-miR-146a-5p	0.647462	12	Very High	BCmicrO|CoMeTa|DIANA|MBStar|MirAncesTar|mirCoX|miRDB_v6|mirmap_May_2021|MiRNATIP|MirTar2|mirzag|MultiMiTar
AMPH	P49418		hsa-miR-146a-5p	0.646695	13	Very High	BCmicrO|CoMeTa|Cupid|DIANA|MBStar|MirAncesTar|mirCoX|miRDB_v6|mirmap_May_2021|MiRNATIP|MirTar2|mirzag|MultiMiTar
PIKFYVE	Q9Y2I7		hsa-miR-520h	0.646316	12	Very High	BCmicrO|CoMeTa|MBStar|MirAncesTar|miranda_May_2021|MiRNATIP|MirSNPInTarget|miRTar2GO|MirTar2|mirzag|MultiMiTar|RNA22
TBC1D20	Q96BZ9		hsa-miR-146a-5p	0.645848	12	Very High	BCmicrO|DIANA|MBStar|MirAncesTar|mirCoX|miRDB_v6|mirmap_May_2021|MiRNATIP|miRTar2GO|MirTar2|mirzag|TargetScan_v7_2
EIF4G2	P78344		hsa-miR-484	0.645669	11	Very High	BCmicrO|CoMeTa|Cupid|DIANA|MBStar|MirAncesTar|miranda_May_2021|miRDB_v6|mirzag|MultiMiTar|PACCMIT
UBE2W	Q96B02		hsa-miR-146a-5p	0.645063	12	Very High	BCmicrO|Cupid|DIANA|MBStar|MirAncesTar|mirCoX|mirmap_May_2021|MiRNATIP|miRTar2GO|mirzag|MultiMiTar|TargetScan_v7_2
DACH1	Q9UI36		hsa-miR-484	0.644789	11	Very High	BCmicrO|CoMeTa|Cupid|DIANA|MBStar|MirAncesTar|miranda_May_2021|miRDB_v6|mirzag|MultiMiTar|RNA22
RIMS2	Q9UQ26		hsa-miR-484	0.6447	10	Very High	BCmicrO|CoMeTa|Cupid|DIANA|MirAncesTar|miranda_May_2021|miRDB_v6|MirSNPInTarget|mirzag|MultiMiTar
COPS8	Q99627		hsa-miR-146a-5p	0.644696	14	Very High	BCmicrO|CoMeTa|DIANA|MBStar|MirAncesTar|mirbase|mirCoX|miRDB_v6|mirmap_May_2021|MiRNATIP|miRTar2GO|MirTar2|mirzag|RNA22
TNKS1BP1	Q9C0C2		hsa-miR-520h	0.644553	12	Very High	BCmicrO|bitargeting_May_2021|Cupid|MirAncesTar|miranda_May_2021|mirbase|miRDB_v6|MiRNATIP|miRTar2GO|mirzag|MultiMiTar|PACCMIT
VASN	Q6EMK4		hsa-miR-146a-5p	0.644513	11	Very High	BCmicrO|DIANA|MBStar|mirbase|mirCoX|miRDB_v6|mirmap_May_2021|MiRNATIP|mirzag|PACCMIT|TargetScan_v7_2
APBB2	Q92870		hsa-miR-520h	0.644351	14	Very High	BCmicrO|bitargeting_May_2021|CoMeTa|MBStar|MirAncesTar|miranda_May_2021|miRDB_v6|mirmap_May_2021|MiRNATIP|MirTar2|mirzag|MultiMiTar|PACCMIT|RNA22
BRWD1	Q9NSI6		hsa-miR-520h	0.644191	11	Very High	BCmicrO|bitargeting_May_2021|CoMeTa|MBStar|MirAncesTar|miranda_May_2021|MiRNATIP|miRTar2GO|MirTar2|mirzag|MultiMiTar
TENT5A	Q96IP4		hsa-miR-520h	0.644054	11	Very High	BCmicrO|CoMeTa|MBStar|MirAncesTar|miranda_May_2021|miRDB_v6|MiRNATIP|miRTar2GO|MirTar2|mirzag|MultiMiTar
UBR5	O95071		hsa-miR-146a-5p	0.64396	12	Very High	BCmicrO|CoMeTa|Cupid|DIANA|MBStar|MirAncesTar|mirCoX|mirmap_May_2021|miRTar2GO|MirTar2|mirzag|RNA22
ANXA2	P07355		hsa-miR-520h	0.643728	12	Very High	BCmicrO|bitargeting_May_2021|CoMeTa|Cupid|MBStar|MirAncesTar|miranda_May_2021|MiRNATIP|MirSNPInTarget|miRTar2GO|mirzag|MultiMiTar
ERLEC1	Q96DZ1		hsa-miR-146a-5p	0.643248	11	Very High	BCmicrO|DIANA|MBStar|MirAncesTar|mirbase|mirCoX|miRDB_v6|mirmap_May_2021|MirSNPInTarget|mirzag|TargetScan_v7_2
NAA16	Q6N069		hsa-miR-520h	0.643183	16	Very High	BCmicrO|bitargeting_May_2021|Cupid|DIANA|MBStar|MirAncesTar|miranda_May_2021|mirbase|miRDB_v6|mirmap_May_2021|MiRNATIP|MirSNPInTarget|miRTar2GO|mirzag|MultiMiTar|RNA22
HIPK1	Q86Z02		hsa-miR-146a-5p	0.643176	14	Very High	BCmicrO|CoMeTa|DIANA|MBStar|MirAncesTar|mirCoX|miRDB_v6|mirmap_May_2021|MiRNATIP|miRTar2GO|mirzag|MultiMiTar|PACCMIT|RNA22
MYCN	P04198		hsa-miR-520h	0.643153	10	Very High	BCmicrO|CoMeTa|MBStar|MirAncesTar|miranda_May_2021|miRDB_v6|MiRNATIP|MirTar2|MultiMiTar|PACCMIT
ABL2	P42684		hsa-miR-146a-5p	0.64301	14	Very High	BCmicrO|bitargeting_May_2021|CoMeTa|DIANA|MBStar|MirAncesTar|mirCoX|miRDB_v6|mirmap_May_2021|MiRNATIP|miRTar2GO|mirzag|RNA22|TargetScan_v7_2
CALHM5	Q8N5C1		hsa-miR-146a-5p	0.642653	13	Very High	BCmicrO|bitargeting_May_2021|DIANA|MBStar|MirAncesTar|mirCoX|miRDB_v6|mirmap_May_2021|MiRNATIP|MirTar2|mirzag|RNA22|TargetScan_v7_2
PRX	Q9BXM0		hsa-miR-146a-5p	0.642481	15	Very High	BCmicrO|bitargeting_May_2021|CoMeTa|DIANA|MBStar|MirAncesTar|mirCoX|miRDB_v6|mirmap_May_2021|MirSNPInTarget|mirzag|MultiMiTar|PITA_May_2021|RNA22|TargetScan_v7_2
IPO9	Q96P70		hsa-miR-484	0.642434	14	Very High	BCmicrO|bitargeting_May_2021|CoMeTa|DIANA|MBStar|MirAncesTar|miranda_May_2021|mirmap_May_2021|MiRNATIP|miRTar2GO|mirzag|MultiMiTar|PITA_May_2021|RNA22
SCN1A	P35498		hsa-miR-520h	0.64178	12	Very High	BCmicrO|bitargeting_May_2021|CoMeTa|Cupid|DIANA|MBStar|MirAncesTar|miranda_May_2021|mirmap_May_2021|MiRNATIP|mirzag|MultiMiTar
CUL4B	Q13620		hsa-miR-146a-5p	0.641282	14	Very High	BCmicrO|bitargeting_May_2021|CoMeTa|DIANA|MBStar|MirAncesTar|mirCoX|miRDB_v6|mirmap_May_2021|MiRNATIP|MirSNPInTarget|miRTar2GO|mirzag|PITA_May_2021
KDM3A	Q9Y4C1		hsa-miR-520h	0.641072	13	Very High	BCmicrO|CoMeTa|Cupid|DIANA|MBStar|MirAncesTar|miranda_May_2021|mirbase|mirmap_May_2021|MiRNATIP|miRTar2GO|MultiMiTar|RNA22
PTPRF	P10586		hsa-miR-484	0.639915	13	Very High	BCmicrO|bitargeting_May_2021|CoMeTa|DIANA|MirAncesTar|miranda_May_2021|mirmap_May_2021|MiRNATIP|miRTar2GO|MirTar2|MultiMiTar|PACCMIT|RNA22
PTAR1	Q7Z6K3		hsa-miR-146a-5p	0.639836	14	Very High	BCmicrO|bitargeting_May_2021|DIANA|MBStar|MirAncesTar|mirCoX|miRDB_v6|mirmap_May_2021|MiRNATIP|MirSNPInTarget|miRTar2GO|MirTar2|mirzag|PITA_May_2021
TEX261	Q6UWH6		hsa-miR-484	0.639604	13	Very High	BCmicrO|bitargeting_May_2021|CoMeTa|DIANA|MBStar|MirAncesTar|miranda_May_2021|miRDB_v6|MirSNPInTarget|mirzag|MultiMiTar|PITA_May_2021|RNA22
BCOR	Q6W2J9		hsa-miR-520h	0.639393	12	Very High	BCmicrO|CoMeTa|Cupid|MBStar|MirAncesTar|miranda_May_2021|miRDB_v6|MiRNATIP|miRTar2GO|MirTar2|mirzag|MultiMiTar
SESN3	P58005		hsa-miR-146a-5p	0.639349	14	Very High	BCmicrO|bitargeting_May_2021|Cupid|DIANA|MBStar|MirAncesTar|mirbase|mirCoX|mirmap_May_2021|MiRNATIP|miRTar2GO|mirzag|MultiMiTar|PITA_May_2021
SNW1	Q13573		hsa-miR-520h	0.639287	13	Very High	BCmicrO|bitargeting_May_2021|CoMeTa|Cupid|DIANA|MBStar|MirAncesTar|miranda_May_2021|mirbase|miRDB_v6|MiRNATIP|mirzag|MultiMiTar
TRPS1	Q9UHF7		hsa-miR-484	0.639122	11	Very High	BCmicrO|CoMeTa|DIANA|MBStar|MirAncesTar|miranda_May_2021|miRDB_v6|miRTar2GO|mirzag|MultiMiTar|PACCMIT
THRA	P10827		hsa-miR-520h	0.63908	12	Very High	BCmicrO|CoMeTa|Cupid|MBStar|MirAncesTar|miranda_May_2021|mirmap_May_2021|MiRNATIP|miRTar2GO|MirTar2|MultiMiTar|PACCMIT
CRTC3	Q6UUV7		hsa-miR-484	0.639034	12	Very High	BCmicrO|CoMeTa|DIANA|MBStar|MirAncesTar|miranda_May_2021|miRDB_v6|mirmap_May_2021|MiRNATIP|MirSNPInTarget|miRTar2GO|PACCMIT
EMX1	Q04741		hsa-miR-484	0.638909	13	Very High	BCmicrO|bitargeting_May_2021|CoMeTa|DIANA|MBStar|MirAncesTar|miranda_May_2021|miRDB_v6|mirmap_May_2021|mirzag|PACCMIT|PITA_May_2021|RNA22
LRP2	P98164		hsa-miR-146a-5p	0.638886	14	Very High	BCmicrO|CoMeTa|Cupid|DIANA|MBStar|MirAncesTar|mirCoX|miRDB_v6|mirmap_May_2021|MiRNATIP|MirTar2|mirzag|RNA22|TargetScan_v7_2
RB1	P06400		hsa-miR-520h	0.638158	12	Very High	BCmicrO|CoMeTa|Cupid|MBStar|MirAncesTar|miranda_May_2021|mirbase|MiRNATIP|miRTar2GO|mirzag|MultiMiTar|RNA22
RNF19A	Q9NV58		hsa-miR-520h	0.638055	12	Very High	BCmicrO|CoMeTa|Cupid|MBStar|MirAncesTar|miranda_May_2021|miRDB_v6|MiRNATIP|miRTar2GO|MirTar2|mirzag|MultiMiTar
CAPN2	P17655		hsa-miR-520h	0.637795	11	Very High	BCmicrO|CoMeTa|MBStar|MirAncesTar|miranda_May_2021|MiRNATIP|MirSNPInTarget|MirTar2|mirzag|MultiMiTar|PACCMIT
PGK1	P00558		hsa-miR-146a-5p	0.63732	12	Very High	BCmicrO|CoMeTa|DIANA|MBStar|MirAncesTar|mirCoX|mirmap_May_2021|MirSNPInTarget|miRTar2GO|mirzag|RNA22|TargetScan_v7_2
NR2C2	P49116		hsa-miR-520h	0.637313	12	Very High	BCmicrO|bitargeting_May_2021|CoMeTa|MBStar|MirAncesTar|miranda_May_2021|miRDB_v6|MiRNATIP|miRTar2GO|MirTar2|mirzag|MultiMiTar
RYBP	Q8N488		hsa-miR-520h	0.63712	11	Very High	BCmicrO|bitargeting_May_2021|CoMeTa|Cupid|MBStar|MirAncesTar|miranda_May_2021|MiRNATIP|mirzag|MultiMiTar|PACCMIT
TAF5L	O75529		hsa-miR-520h	0.637104	12	Very High	BCmicrO|CoMeTa|MBStar|MirAncesTar|miranda_May_2021|mirbase|MiRNATIP|MirSNPInTarget|miRTar2GO|MirTar2|mirzag|MultiMiTar
AMMECR1	Q9Y4X0		hsa-miR-520h	0.636873	12	Very High	BCmicrO|bitargeting_May_2021|CoMeTa|Cupid|MBStar|MirAncesTar|miranda_May_2021|MiRNATIP|miRTar2GO|mirzag|MultiMiTar|PITA_May_2021
RHOBTB3	O94955		hsa-miR-146a-5p	0.63676	12	Very High	BCmicrO|DIANA|MBStar|MirAncesTar|mirCoX|miRDB_v6|mirmap_May_2021|MiRNATIP|MirSNPInTarget|miRTar2GO|MirTar2|mirzag
G2E3	Q7L622		hsa-miR-520h	0.636608	13	Very High	BCmicrO|bitargeting_May_2021|Cupid|DIANA|MBStar|MirAncesTar|miranda_May_2021|miRDB_v6|MiRNATIP|MirTar2|mirzag|MultiMiTar|PACCMIT
KHDRBS1	Q07666		hsa-miR-520h	0.636517	12	Very High	BCmicrO|CoMeTa|DIANA|MBStar|MirAncesTar|miranda_May_2021|MiRNATIP|MirSNPInTarget|miRTar2GO|MirTar2|mirzag|MultiMiTar
ROBO1	Q9Y6N7		hsa-miR-146a-5p	0.635888	12	Very High	BCmicrO|CoMeTa|Cupid|DIANA|MBStar|MirAncesTar|mirCoX|miRDB_v6|mirmap_May_2021|MultiMiTar|RNA22|TargetScan_v7_2
FAM126B	Q8IXS8		hsa-miR-520h	0.635634	13	Very High	BCmicrO|Cupid|MBStar|MirAncesTar|miranda_May_2021|miRDB_v6|mirmap_May_2021|MiRNATIP|MirSNPInTarget|miRTar2GO|mirzag|MultiMiTar|RNA22
PYGO2	Q9BRQ0		hsa-miR-484	0.635226	13	Very High	BCmicrO|bitargeting_May_2021|DIANA|MirAncesTar|miranda_May_2021|miRDB_v6|mirmap_May_2021|MiRNATIP|miRTar2GO|MirTar2|mirzag|MultiMiTar|RNA22
PKNOX1	P55347		hsa-miR-484	0.634924	13	Very High	BCmicrO|bitargeting_May_2021|CoMeTa|DIANA|MBStar|MirAncesTar|miranda_May_2021|miRDB_v6|MiRNATIP|MirTar2|mirzag|MultiMiTar|RNA22
MAPK9	P45984		hsa-miR-520h	0.634917	12	Very High	BCmicrO|CoMeTa|MBStar|MirAncesTar|miranda_May_2021|mirbase|MiRNATIP|miRTar2GO|MirTar2|mirzag|MultiMiTar|PACCMIT
TOX	O94900		hsa-miR-146a-5p	0.634542	13	Very High	BCmicrO|CoMeTa|Cupid|DIANA|MBStar|MirAncesTar|mirCoX|miRDB_v6|mirmap_May_2021|MirSNPInTarget|miRTar2GO|mirzag|MultiMiTar
PLOD2	O00469		hsa-miR-520h	0.634426	12	Very High	BCmicrO|CoMeTa|Cupid|MBStar|MirAncesTar|miranda_May_2021|miRDB_v6|MiRNATIP|MirTar2|mirzag|MultiMiTar|PACCMIT
SOCS6	O14544		hsa-miR-520h	0.633939	12	Very High	BCmicrO|CoMeTa|Cupid|MBStar|MirAncesTar|miranda_May_2021|miRDB_v6|MiRNATIP|miRTar2GO|mirzag|MultiMiTar|PACCMIT
ITGAV	P06756		hsa-miR-520h	0.633509	12	Very High	BCmicrO|bitargeting_May_2021|CoMeTa|MBStar|MirAncesTar|miranda_May_2021|miRDB_v6|MiRNATIP|miRTar2GO|MirTar2|mirzag|MultiMiTar
RUBCN	Q92622		hsa-miR-520h	0.633033	13	Very High	BCmicrO|bitargeting_May_2021|CoMeTa|Cupid|DIANA|MBStar|MirAncesTar|miranda_May_2021|MiRNATIP|miRTar2GO|mirzag|PACCMIT|RNA22
SEC24C	P53992		hsa-miR-484	0.632822	14	Very High	BCmicrO|bitargeting_May_2021|CoMeTa|DIANA|MirAncesTar|miranda_May_2021|mirbase|miRDB_v6|mirmap_May_2021|MiRNATIP|miRTar2GO|MirTar2|MultiMiTar|RNA22
FZD1	Q9UP38		hsa-miR-146a-5p	0.632684	12	Very High	BCmicrO|CoMeTa|DIANA|MBStar|MirAncesTar|mirCoX|miRDB_v6|mirmap_May_2021|miRTar2GO|mirzag|MultiMiTar|TargetScan_v7_2
TOPBP1	Q92547		hsa-miR-484	0.632576	13	Very High	BCmicrO|CoMeTa|DIANA|MirAncesTar|miranda_May_2021|miRDB_v6|mirmap_May_2021|MiRNATIP|miRTar2GO|mirzag|MultiMiTar|PITA_May_2021|RNA22
SLC7A11	Q9UPY5		hsa-miR-520h	0.632253	12	Very High	BCmicrO|bitargeting_May_2021|CoMeTa|DIANA|MBStar|MirAncesTar|miranda_May_2021|MiRNATIP|MirSNPInTarget|miRTar2GO|MirTar2|RNA22
RUNX2	Q13950		hsa-miR-520h	0.632198	13	Very High	BCmicrO|bitargeting_May_2021|CoMeTa|Cupid|MBStar|MirAncesTar|miranda_May_2021|mirmap_May_2021|MiRNATIP|miRTar2GO|mirzag|PACCMIT|RNA22
PTPRA	P18433		hsa-miR-146a-5p	0.632195	11	Very High	BCmicrO|CoMeTa|DIANA|MBStar|MirAncesTar|mirbase|mirCoX|mirmap_May_2021|MiRNATIP|mirzag|TargetScan_v7_2
BNC2	Q6ZN30		hsa-miR-520h	0.632004	13	Very High	BCmicrO|bitargeting_May_2021|CoMeTa|Cupid|MBStar|MirAncesTar|miranda_May_2021|miRDB_v6|MiRNATIP|MirSNPInTarget|MultiMiTar|PACCMIT|RNA22
GNS	P15586		hsa-miR-520h	0.631867	12	Very High	BCmicrO|bitargeting_May_2021|MBStar|MirAncesTar|miranda_May_2021|miRDB_v6|MiRNATIP|MirSNPInTarget|miRTar2GO|MirTar2|mirzag|MultiMiTar
NCOA3	Q9Y6Q9		hsa-miR-520h	0.631776	11	Very High	BCmicrO|bitargeting_May_2021|CoMeTa|Cupid|MBStar|MirAncesTar|miranda_May_2021|MiRNATIP|miRTar2GO|mirzag|MultiMiTar
TRPS1	Q9UHF7		hsa-miR-520h	0.631188	13	Very High	BCmicrO|bitargeting_May_2021|CoMeTa|Cupid|MBStar|MirAncesTar|miranda_May_2021|miRDB_v6|MiRNATIP|miRTar2GO|mirzag|MultiMiTar|RNA22
VDAC1	P21796		hsa-miR-520h	0.63087	12	Very High	BCmicrO|CoMeTa|MBStar|MirAncesTar|miranda_May_2021|mirbase|miRDB_v6|MiRNATIP|MirSNPInTarget|miRTar2GO|mirzag|MultiMiTar
TRIOBP	Q9H2D6		hsa-miR-484	0.630327	14	Very High	BCmicrO|bitargeting_May_2021|CoMeTa|DIANA|MirAncesTar|miranda_May_2021|mirmap_May_2021|MiRNATIP|MirSNPInTarget|miRTar2GO|MultiMiTar|PACCMIT|PITA_May_2021|RNA22
SRSF6	Q13247		hsa-miR-146a-5p	0.630279	12	Very High	BCmicrO|bitargeting_May_2021|DIANA|MBStar|MirAncesTar|mirCoX|miRDB_v6|mirmap_May_2021|MiRNATIP|MirTar2|mirzag|MultiMiTar
NCAM1	P13591		hsa-miR-520h	0.630276	12	Very High	BCmicrO|CoMeTa|Cupid|MBStar|MirAncesTar|miranda_May_2021|miRDB_v6|mirmap_May_2021|MiRNATIP|MirTar2|mirzag|MultiMiTar
SEC23IP	Q9Y6Y8		hsa-miR-520h	0.63025	11	Very High	BCmicrO|DIANA|MBStar|MirAncesTar|miranda_May_2021|miRDB_v6|MiRNATIP|miRTar2GO|MirTar2|mirzag|MultiMiTar
ST13	P50502		hsa-miR-146a-5p	0.630126	11	Very High	BCmicrO|bitargeting_May_2021|CoMeTa|DIANA|MirAncesTar|mirCoX|mirmap_May_2021|MirSNPInTarget|miRTar2GO|mirzag|MultiMiTar
ATRX	P46100		hsa-miR-520h	0.62921	13	Very High	BCmicrO|CoMeTa|Cupid|MBStar|MirAncesTar|miranda_May_2021|miRDB_v6|mirmap_May_2021|MiRNATIP|miRTar2GO|mirzag|MultiMiTar|RNA22
POU4F2	Q12837		hsa-miR-520h	0.628954	11	Very High	BCmicrO|CoMeTa|DIANA|MBStar|MirAncesTar|miranda_May_2021|MiRNATIP|MirTar2|mirzag|MultiMiTar|PACCMIT
SLC6A1	P30531		hsa-miR-484	0.62831	13	Very High	BCmicrO|bitargeting_May_2021|CoMeTa|DIANA|MirAncesTar|miranda_May_2021|miRDB_v6|mirmap_May_2021|MirTar2|mirzag|MultiMiTar|PACCMIT|RNA22
TNPO2	O14787		hsa-miR-484	0.628127	15	Very High	BCmicrO|bitargeting_May_2021|CoMeTa|DIANA|MBStar|MirAncesTar|miranda_May_2021|mirmap_May_2021|MiRNATIP|miRTar2GO|mirzag|MultiMiTar|PACCMIT|PITA_May_2021|RNA22
KMT2D	O14686		hsa-miR-146a-5p	0.62807	14	Very High	BCmicrO|bitargeting_May_2021|CoMeTa|Cupid|DIANA|MBStar|MirAncesTar|mirCoX|mirmap_May_2021|miRTar2GO|MultiMiTar|PITA_May_2021|RNA22|TargetScan_v7_2
USP9X	Q93008		hsa-miR-146a-5p	0.626922	14	Very High	BCmicrO|bitargeting_May_2021|CoMeTa|Cupid|DIANA|MBStar|MirAncesTar|mirCoX|mirmap_May_2021|MiRNATIP|mirzag|MultiMiTar|PITA_May_2021|RNA22
TANC2	Q9HCD6		hsa-miR-146a-5p	0.626913	14	Very High	BCmicrO|bitargeting_May_2021|CoMeTa|DIANA|MBStar|MirAncesTar|mirbase|mirCoX|mirmap_May_2021|MiRNATIP|miRTar2GO|mirzag|RNA22|TargetScan_v7_2
MYO6	Q9UM54		hsa-miR-146a-5p	0.62502	12	Very High	BCmicrO|CoMeTa|Cupid|DIANA|MBStar|MirAncesTar|mirCoX|mirmap_May_2021|MiRNATIP|mirzag|MultiMiTar|TargetScan_v7_2
SERTAD2	Q14140		hsa-miR-146a-5p	0.62473	13	Very High	BCmicrO|bitargeting_May_2021|CoMeTa|Cupid|DIANA|MBStar|MirAncesTar|mirCoX|mirmap_May_2021|MiRNATIP|miRTar2GO|mirzag|MultiMiTar
USP47	Q96K76		hsa-miR-146a-5p	0.624515	13	Very High	BCmicrO|CoMeTa|DIANA|MBStar|MirAncesTar|mirCoX|miRDB_v6|mirmap_May_2021|MiRNATIP|MirTar2|mirzag|MultiMiTar|TargetScan_v7_2
WASHC4	Q2M389		hsa-miR-484	0.624414	12	Very High	BCmicrO|bitargeting_May_2021|CoMeTa|DIANA|MBStar|MirAncesTar|miranda_May_2021|miRDB_v6|MiRNATIP|MirTar2|mirzag|PACCMIT
EML4	Q9HC35		hsa-miR-146a-5p	0.622847	12	Very High	BCmicrO|CoMeTa|Cupid|DIANA|MBStar|MirAncesTar|mirCoX|mirmap_May_2021|miRTar2GO|mirzag|MultiMiTar|RNA22
INO80D	Q53TQ3		hsa-miR-146a-5p	0.622717	13	Very High	BCmicrO|bitargeting_May_2021|CoMeTa|Cupid|DIANA|MBStar|MirAncesTar|mirCoX|miRDB_v6|mirmap_May_2021|MiRNATIP|miRTar2GO|mirzag
[truncated: 393 more rows]

## Sheet: mienturnet-miRTarBase
Gene Symbol	p-value	FDR	Odd ratio	Number of interactions	microRNA 1	microRNA 2	microRNA 3	microRNA 4	microRNA 5	microRNA 6	microRNA 7	microRNA 8	microRNA 9	microRNA 10	microRNA 11
[truncated: 265 more rows]

[truncated: 1 more sheets: mienturnet-TargetScan]
