# Supplementary material for: Prognostic and diagnostic values of non-coding RNAs as biomarkers for breast cancer: An umbrella review and pan-cancer analysis
Source: Front Mol Biosci. 2023 Jan 16;10:1096524. doi: 10.3389/fmolb.2023.1096524 (PMC9885171; doi:10.3389/fmolb.2023.1096524)
Supplement: Supplementary file 2 [file DataSheet2.ZIP › Supplementary Material, Table 14.xlsx]

## Sheet: go.BP.
ID	Description	GeneRatio	BgRatio	pvalue	p.adjust	qvalue	geneID	Count
GO:0001666	response to hypoxia	3/7	359/18866	0.00022595	0.0077154	0.0026221	SMAD4/IRAK1/VEGFA	3
GO:0034332	adherens junction organization	2/7	67/18866	0.000257935	0.0077154	0.0026221	VEGFA/SMAD7	2
GO:0072163	mesonephric epithelium development	3/7	99/18866	4.83158e-06	0.00109487	0.000372094	SMAD4/VEGFA/SMAD7	3
GO:0072164	mesonephric tubule development	3/7	99/18866	4.83158e-06	0.00109487	0.000372094	SMAD4/VEGFA/SMAD7	3
GO:0001823	mesonephros development	3/7	103/18866	5.44425e-06	0.00109487	0.000372094	SMAD4/VEGFA/SMAD7	3
GO:0014706	striated muscle tissue development	4/7	389/18866	5.93103e-06	0.00109487	0.000372094	SMAD4/BTG2/VEGFA/SMAD7	4
GO:0060537	muscle tissue development	4/7	409/18866	7.23489e-06	0.00111297	0.000378245	SMAD4/BTG2/VEGFA/SMAD7	4
GO:0072073	kidney epithelium development	3/7	142/18866	1.42926e-05	0.00188458	0.000640479	SMAD4/VEGFA/SMAD7	3
GO:0031056	regulation of histone modification	3/7	149/18866	1.65103e-05	0.00190487	0.000647377	SMAD4/VEGFA/UBR5	3
GO:1901522	positive regulation of transcription from RNA polymerase II promoter involved in cellular response to chemical stimulus	2/7	23/18866	2.97455e-05	0.00305057	0.00103674	SMAD4/VEGFA	2
GO:1902275	regulation of chromatin organization	3/7	195/18866	3.69138e-05	0.00340714	0.00115793	SMAD4/VEGFA/UBR5	3
GO:0048738	cardiac muscle tissue development	3/7	231/18866	6.11599e-05	0.00513187	0.00174408	SMAD4/VEGFA/SMAD7	3
GO:0003007	heart morphogenesis	3/7	258/18866	8.49581e-05	0.00653469	0.00222083	SMAD4/VEGFA/SMAD7	3
GO:0001822	kidney development	3/7	283/18866	0.000111792	0.00754792	0.00256518	SMAD4/VEGFA/SMAD7	3
GO:0060412	ventricular septum morphogenesis	2/7	45/18866	0.000115944	0.00754792	0.00256518	SMAD4/SMAD7	2
GO:0072001	renal system development	3/7	292/18866	0.000122664	0.00754792	0.00256518	SMAD4/VEGFA/SMAD7	3
GO:0055010	ventricular cardiac muscle tissue morphogenesis	2/7	48/18866	0.000132035	0.00761678	0.00258859	SMAD4/SMAD7	2
GO:0003229	ventricular cardiac muscle tissue development	2/7	55/18866	0.000173608	0.0077154	0.0026221	SMAD4/SMAD7	2
GO:0001655	urogenital system development	3/7	330/18866	0.000176188	0.0077154	0.0026221	SMAD4/VEGFA/SMAD7	3
GO:0001541	ovarian follicle development	2/7	57/18866	0.000186519	0.0077154	0.0026221	SMAD4/VEGFA	2
GO:0001658	branching involved in ureteric bud morphogenesis	2/7	59/18866	0.000199888	0.0077154	0.0026221	SMAD4/VEGFA	2
GO:0033044	regulation of chromosome organization	3/7	356/18866	0.000220424	0.0077154	0.0026221	SMAD4/VEGFA/UBR5	3
GO:0060393	regulation of pathway-restricted SMAD protein phosphorylation	2/7	62/18866	0.000220799	0.0077154	0.0026221	SMAD4/SMAD7	2
GO:0055008	cardiac muscle tissue morphogenesis	2/7	63/18866	0.000227998	0.0077154	0.0026221	SMAD4/SMAD7	2
GO:0060389	pathway-restricted SMAD protein phosphorylation	2/7	65/18866	0.000242738	0.0077154	0.0026221	SMAD4/SMAD7	2
GO:0060675	ureteric bud morphogenesis	2/7	65/18866	0.000242738	0.0077154	0.0026221	SMAD4/VEGFA	2
GO:0036293	response to decreased oxygen levels	3/7	371/18866	0.000248961	0.0077154	0.0026221	SMAD4/IRAK1/VEGFA	3
GO:0072171	mesonephric tubule morphogenesis	2/7	66/18866	0.00025028	0.0077154	0.0026221	SMAD4/VEGFA	2
GO:0070482	response to oxygen levels	3/7	396/18866	0.000301696	0.0077154	0.0026221	SMAD4/IRAK1/VEGFA	3
GO:0003208	cardiac ventricle morphogenesis	2/7	73/18866	0.000306257	0.0077154	0.0026221	SMAD4/SMAD7	2
GO:0072078	nephron tubule morphogenesis	2/7	73/18866	0.000306257	0.0077154	0.0026221	SMAD4/VEGFA	2
GO:0048844	artery morphogenesis	2/7	75/18866	0.000323273	0.0077154	0.0026221	VEGFA/SMAD7	2
GO:0072088	nephron epithelium morphogenesis	2/7	75/18866	0.000323273	0.0077154	0.0026221	SMAD4/VEGFA	2
GO:0007517	muscle organ development	3/7	407/18866	0.000327029	0.0077154	0.0026221	SMAD4/BTG2/SMAD7	3
GO:0003281	ventricular septum development	2/7	76/18866	0.000331951	0.0077154	0.0026221	SMAD4/SMAD7	2
GO:0060415	muscle tissue morphogenesis	2/7	76/18866	0.000331951	0.0077154	0.0026221	SMAD4/SMAD7	2
GO:0060411	cardiac septum morphogenesis	2/7	77/18866	0.000340743	0.0077154	0.0026221	SMAD4/SMAD7	2
GO:0061333	renal tubule morphogenesis	2/7	77/18866	0.000340743	0.0077154	0.0026221	SMAD4/VEGFA	2
GO:0072028	nephron morphogenesis	2/7	77/18866	0.000340743	0.0077154	0.0026221	SMAD4/VEGFA	2
GO:0060395	SMAD protein signal transduction	2/7	78/18866	0.000349648	0.0077154	0.0026221	SMAD4/SMAD7	2
GO:0001558	regulation of cell growth	3/7	420/18866	0.000358708	0.0077154	0.0026221	SMAD4/VEGFA/SMAD7	3
GO:0003151	outflow tract morphogenesis	2/7	80/18866	0.000367798	0.0077154	0.0026221	SMAD4/VEGFA	2
GO:0031397	negative regulation of protein ubiquitination	2/7	80/18866	0.000367798	0.0077154	0.0026221	SMAD7/UBR5	2
GO:0045785	positive regulation of cell adhesion	3/7	428/18866	0.00037916	0.00777423	0.00264209	IRAK1/VEGFA/SMAD7	3
GO:0048644	muscle organ morphogenesis	2/7	83/18866	0.000395871	0.00777423	0.00264209	SMAD4/SMAD7	2
GO:0055013	cardiac muscle cell development	2/7	83/18866	0.000395871	0.00777423	0.00264209	SMAD4/VEGFA	2
GO:0022407	regulation of cell-cell adhesion	3/7	439/18866	0.000408499	0.00782009	0.00265768	IRAK1/VEGFA/SMAD7	3
GO:0110110	positive regulation of animal organ morphogenesis	2/7	85/18866	0.000415151	0.00782009	0.00265768	SMAD4/VEGFA	2
GO:0051090	regulation of DNA-binding transcription factor activity	3/7	455/18866	0.000453749	0.00804434	0.00273389	IRAK1/VEGFA/SMAD7	3
GO:0055006	cardiac cell development	2/7	89/18866	0.000455065	0.00804434	0.00273389	SMAD4/VEGFA	2
GO:2000177	regulation of neural precursor cell proliferation	2/7	91/18866	0.000475697	0.00804434	0.00273389	BTG2/VEGFA	2
GO:0031058	positive regulation of histone modification	2/7	92/18866	0.000486182	0.00804434	0.00273389	SMAD4/VEGFA	2
GO:1903321	negative regulation of protein modification by small protein conjugation or removal	2/7	92/18866	0.000486182	0.00804434	0.00273389	SMAD7/UBR5	2
GO:0016570	histone modification	3/7	468/18866	0.000492819	0.00804434	0.00273389	SMAD4/VEGFA/UBR5	3
GO:0030510	regulation of BMP signaling pathway	2/7	93/18866	0.00049678	0.00804434	0.00273389	SMAD4/SMAD7	2
GO:0072080	nephron tubule development	2/7	93/18866	0.00049678	0.00804434	0.00273389	SMAD4/VEGFA	2
GO:0060993	kidney morphogenesis	2/7	94/18866	0.000507489	0.00807608	0.00274468	SMAD4/VEGFA	2
GO:0061326	renal tubule development	2/7	95/18866	0.000518311	0.0081085	0.0027557	SMAD4/VEGFA	2
GO:0016569	covalent chromatin modification	3/7	481/18866	0.00053401	0.00821485	0.00279184	SMAD4/VEGFA/UBR5	3
GO:0010717	regulation of epithelial to mesenchymal transition	2/7	99/18866	0.000562721	0.00839326	0.00285247	SMAD4/SMAD7	2
GO:0016049	cell growth	3/7	490/18866	0.000563794	0.00839326	0.00285247	SMAD4/VEGFA/SMAD7	3
GO:0008585	female gonad development	2/7	100/18866	0.000574103	0.00841107	0.00285853	SMAD4/VEGFA	2
GO:0060840	artery development	2/7	102/18866	0.000597204	0.0086128	0.00292709	VEGFA/SMAD7	2
GO:0046545	development of primary female sexual characteristics	2/7	105/18866	0.000632693	0.00898424	0.00305332	SMAD4/VEGFA	2
GO:1905269	positive regulation of chromatin organization	2/7	106/18866	0.000644746	0.00901668	0.00306434	SMAD4/VEGFA	2
GO:0072009	nephron epithelium development	2/7	110/18866	0.000694073	0.00956163	0.00324955	SMAD4/VEGFA	2
GO:0003279	cardiac septum development	2/7	114/18866	0.000745181	0.0101147	0.00343752	SMAD4/SMAD7	2
GO:0045446	endothelial cell differentiation	2/7	117/18866	0.000784678	0.0104965	0.00356726	SMAD4/VEGFA	2
GO:0046660	female sex differentiation	2/7	119/18866	0.000811564	0.0107011	0.00363678	SMAD4/VEGFA	2
GO:0055007	cardiac muscle cell differentiation	2/7	126/18866	0.000909151	0.011819	0.00401671	SMAD4/VEGFA	2
GO:0017015	regulation of transforming growth factor beta receptor signaling pathway	2/7	127/18866	0.000923534	0.0118392	0.00402358	SMAD4/SMAD7	2
GO:1903844	regulation of cellular response to transforming growth factor beta stimulus	2/7	129/18866	0.000952631	0.0120449	0.0040935	SMAD4/SMAD7	2
GO:0003206	cardiac chamber morphogenesis	2/7	131/18866	0.000982168	0.0120872	0.00410787	SMAD4/SMAD7	2
GO:0003231	cardiac ventricle development	2/7	131/18866	0.000982168	0.0120872	0.00410787	SMAD4/SMAD7	2
GO:0007498	mesoderm development	2/7	134/18866	0.0010273	0.0124763	0.0042401	SMAD4/VEGFA	2
GO:0003158	endothelium development	2/7	135/18866	0.00104256	0.0124972	0.00424721	SMAD4/VEGFA	2
GO:0072006	nephron development	2/7	143/18866	0.00116862	0.0138286	0.0046997	SMAD4/VEGFA	2
GO:0033135	regulation of peptidyl-serine phosphorylation	2/7	145/18866	0.00120123	0.0140346	0.00476969	VEGFA/SMAD7	2
GO:0006606	protein import into nucleus	2/7	150/18866	0.00128466	0.0148217	0.0050372	E2F3/UBR5	2
GO:0001837	epithelial to mesenchymal transition	2/7	152/18866	0.00131879	0.0150277	0.00510721	SMAD4/SMAD7	2
GO:0061351	neural precursor cell proliferation	2/7	154/18866	0.00135336	0.0150626	0.00511906	BTG2/VEGFA	2
GO:0030509	BMP signaling pathway	2/7	155/18866	0.00137081	0.0150626	0.00511906	SMAD4/SMAD7	2
GO:0048754	branching morphogenesis of an epithelial tube	2/7	155/18866	0.00137081	0.0150626	0.00511906	SMAD4/VEGFA	2
GO:0035051	cardiocyte differentiation	2/7	158/18866	0.0014238	0.0154608	0.00525441	SMAD4/VEGFA	2
GO:0071772	response to BMP	2/7	168/18866	0.0016075	0.0170542	0.00579593	SMAD4/SMAD7	2
GO:0071773	cellular response to BMP stimulus	2/7	168/18866	0.0016075	0.0170542	0.00579593	SMAD4/SMAD7	2
GO:0055002	striated muscle cell development	2/7	169/18866	0.00162646	0.0170593	0.00579766	SMAD4/VEGFA	2
GO:0030307	positive regulation of cell growth	2/7	171/18866	0.00166471	0.0170725	0.00580214	VEGFA/SMAD7	2
GO:0051170	import into nucleus	2/7	171/18866	0.00166471	0.0170725	0.00580214	E2F3/UBR5	2
GO:0003205	cardiac chamber development	2/7	174/18866	0.00172289	0.017475	0.00593894	SMAD4/SMAD7	2
GO:2001252	positive regulation of chromosome organization	2/7	182/18866	0.00188277	0.0184966	0.00628612	SMAD4/VEGFA	2
GO:0043433	negative regulation of DNA-binding transcription factor activity	2/7	183/18866	0.00190323	0.0184966	0.00628612	IRAK1/SMAD7	2
GO:0055001	muscle cell development	2/7	183/18866	0.00190323	0.0184966	0.00628612	SMAD4/VEGFA	2
GO:0006479	protein methylation	2/7	184/18866	0.00192381	0.0184966	0.00628612	SMAD4/BTG2	2
GO:0008213	protein alkylation	2/7	184/18866	0.00192381	0.0184966	0.00628612	SMAD4/BTG2	2
GO:0048639	positive regulation of developmental growth	2/7	187/18866	0.00198617	0.0187065	0.00635744	VEGFA/SMAD7	2
GO:0061138	morphogenesis of a branching epithelium	2/7	187/18866	0.00198617	0.0187065	0.00635744	SMAD4/VEGFA	2
GO:0022408	negative regulation of cell-cell adhesion	2/7	191/18866	0.00207081	0.0193066	0.00656142	VEGFA/SMAD7	2
GO:0017038	protein import	2/7	200/18866	0.00226748	0.0209245	0.00711125	E2F3/UBR5	2
GO:0001763	morphogenesis of a branching structure	2/7	201/18866	0.00228986	0.0209245	0.00711125	SMAD4/VEGFA	2
GO:0007179	transforming growth factor beta receptor signaling pathway	2/7	202/18866	0.00231235	0.0209245	0.00711125	SMAD4/SMAD7	2
GO:0071456	cellular response to hypoxia	2/7	208/18866	0.0024495	0.0219504	0.0074599	IRAK1/VEGFA	2
GO:0045216	cell-cell junction organization	2/7	210/18866	0.00249606	0.0221476	0.00752693	VEGFA/SMAD7	2
GO:0031396	regulation of protein ubiquitination	2/7	211/18866	0.0025195	0.0221476	0.00752693	SMAD7/UBR5	2
GO:0036294	cellular response to decreased oxygen levels	2/7	218/18866	0.00268652	0.0233838	0.00794706	IRAK1/VEGFA	2
GO:0009952	anterior/posterior pattern specification	2/7	219/18866	0.0027108	0.0233838	0.00794706	SMAD4/BTG2	2
GO:0008406	gonad development	2/7	223/18866	0.00280897	0.0240063	0.00815859	SMAD4/VEGFA	2
GO:0045137	development of primary sexual characteristics	2/7	229/18866	0.00295935	0.0248317	0.00843911	SMAD4/VEGFA	2
GO:0048762	mesenchymal cell differentiation	2/7	229/18866	0.00295935	0.0248317	0.00843911	SMAD4/SMAD7	2
GO:0071453	cellular response to oxygen levels	2/7	235/18866	0.00311349	0.0258579	0.00878789	IRAK1/VEGFA	2
GO:0046777	protein autophosphorylation	2/7	237/18866	0.0031657	0.0258579	0.00878789	IRAK1/VEGFA	2
GO:0048588	developmental cell growth	2/7	237/18866	0.0031657	0.0258579	0.00878789	VEGFA/SMAD7	2
GO:1903320	regulation of protein modification by small protein conjugation or removal	2/7	242/18866	0.00329805	0.0267026	0.00907496	SMAD7/UBR5	2
GO:0071560	cellular response to transforming growth factor beta stimulus	2/7	252/18866	0.00357049	0.0268133	0.00911257	SMAD4/SMAD7	2
GO:0090092	regulation of transmembrane receptor protein serine/threonine kinase signaling pathway	2/7	254/18866	0.00362622	0.0268133	0.00911257	SMAD4/SMAD7	2
GO:2000027	regulation of animal organ morphogenesis	2/7	254/18866	0.00362622	0.0268133	0.00911257	SMAD4/VEGFA	2
GO:0090257	regulation of muscle system process	2/7	256/18866	0.00368235	0.0268133	0.00911257	SMAD4/SMAD7	2
GO:0010749	regulation of nitric oxide mediated signal transduction	1/7	10/18866	0.00370507	0.0268133	0.00911257	VEGFA	1
GO:0010944	negative regulation of transcription by competitive promoter binding	1/7	10/18866	0.00370507	0.0268133	0.00911257	SMAD7	1
GO:0048739	cardiac muscle fiber development	1/7	10/18866	0.00370507	0.0268133	0.00911257	VEGFA	1
GO:0070341	fat cell proliferation	1/7	10/18866	0.00370507	0.0268133	0.00911257	E2F3	1
GO:0070344	regulation of fat cell proliferation	1/7	10/18866	0.00370507	0.0268133	0.00911257	E2F3	1
GO:0090037	positive regulation of protein kinase C signaling	1/7	10/18866	0.00370507	0.0268133	0.00911257	VEGFA	1
GO:1901725	regulation of histone deacetylase activity	1/7	10/18866	0.00370507	0.0268133	0.00911257	VEGFA	1
GO:2000048	negative regulation of cell-cell adhesion mediated by cadherin	1/7	10/18866	0.00370507	0.0268133	0.00911257	VEGFA	1
GO:2000320	negative regulation of T-helper 17 cell differentiation	1/7	10/18866	0.00370507	0.0268133	0.00911257	SMAD7	1
GO:0071559	response to transforming growth factor beta	2/7	258/18866	0.0037389	0.0268133	0.00911257	SMAD4/SMAD7	2
GO:0043406	positive regulation of MAP kinase activity	2/7	264/18866	0.003911	0.0268133	0.00911257	IRAK1/VEGFA	2
GO:0030522	intracellular receptor signaling pathway	2/7	265/18866	0.00394005	0.0268133	0.00911257	IRAK1/UBR5	2
GO:0003157	endocardium development	1/7	11/18866	0.00407493	0.0268133	0.00911257	SMAD4	1
GO:0032276	regulation of gonadotropin secretion	1/7	11/18866	0.00407493	0.0268133	0.00911257	SMAD4	1
GO:0048875	chemical homeostasis within a tissue	1/7	11/18866	0.00407493	0.0268133	0.00911257	VEGFA	1
GO:0060947	cardiac vascular smooth muscle cell differentiation	1/7	11/18866	0.00407493	0.0268133	0.00911257	VEGFA	1
GO:1902915	negative regulation of protein polyubiquitination	1/7	11/18866	0.00407493	0.0268133	0.00911257	UBR5	1
GO:2000317	negative regulation of T-helper 17 type immune response	1/7	11/18866	0.00407493	0.0268133	0.00911257	SMAD7	1
GO:2000615	regulation of histone H3-K9 acetylation	1/7	11/18866	0.00407493	0.0268133	0.00911257	SMAD4	1
GO:0051091	positive regulation of DNA-binding transcription factor activity	2/7	270/18866	0.00408679	0.0268133	0.00911257	IRAK1/VEGFA	2
GO:0045927	positive regulation of growth	2/7	274/18866	0.00420602	0.0268133	0.00911257	VEGFA/SMAD7	2
GO:0034504	protein localization to nucleus	2/7	277/18866	0.0042965	0.0268133	0.00911257	E2F3/UBR5	2
GO:0022409	positive regulation of cell-cell adhesion	2/7	279/18866	0.00435734	0.0268133	0.00911257	IRAK1/SMAD7	2
GO:0007548	sex differentiation	2/7	280/18866	0.0043879	0.0268133	0.00911257	SMAD4/VEGFA	2
GO:0002551	mast cell chemotaxis	1/7	12/18866	0.00444467	0.0268133	0.00911257	VEGFA	1
GO:0032525	somite rostral/caudal axis specification	1/7	12/18866	0.00444467	0.0268133	0.00911257	SMAD4	1
GO:0033182	regulation of histone ubiquitination	1/7	12/18866	0.00444467	0.0268133	0.00911257	UBR5	1
GO:0034333	adherens junction assembly	1/7	12/18866	0.00444467	0.0268133	0.00911257	SMAD7	1
GO:0042118	endothelial cell activation	1/7	12/18866	0.00444467	0.0268133	0.00911257	SMAD4	1
GO:0060213	positive regulation of nuclear-transcribed mRNA poly(A) tail shortening	1/7	12/18866	0.00444467	0.0268133	0.00911257	BTG2	1
GO:0060394	negative regulation of pathway-restricted SMAD protein phosphorylation	1/7	12/18866	0.00444467	0.0268133	0.00911257	SMAD7	1
GO:0071679	commissural neuron axon guidance	1/7	12/18866	0.00444467	0.0268133	0.00911257	VEGFA	1
GO:0072520	seminiferous tubule development	1/7	12/18866	0.00444467	0.0268133	0.00911257	SMAD4	1
GO:0150065	regulation of deacetylase activity	1/7	12/18866	0.00444467	0.0268133	0.00911257	VEGFA	1
GO:1905461	positive regulation of vascular associated smooth muscle cell apoptotic process	1/7	12/18866	0.00444467	0.0268133	0.00911257	E2F3	1
GO:0016579	protein deubiquitination	2/7	283/18866	0.00448022	0.0268522	0.0091258	SMAD4/SMAD7	2
GO:0007411	axon guidance	2/7	284/18866	0.00451119	0.0268634	0.00912961	SMAD4/VEGFA	2
GO:0097485	neuron projection guidance	2/7	285/18866	0.00454227	0.0268751	0.00913357	SMAD4/VEGFA	2
GO:0051403	stress-activated MAPK cascade	2/7	286/18866	0.00457344	0.0268872	0.00913768	IRAK1/VEGFA	2
GO:0000082	G1/S transition of mitotic cell cycle	2/7	287/18866	0.00460472	0.0268997	0.00914194	E2F3/BTG2	2
GO:0060485	mesenchyme development	2/7	290/18866	0.00469915	0.0272613	0.00926484	SMAD4/SMAD7	2
GO:0007183	SMAD protein complex assembly	1/7	13/18866	0.0048143	0.0272613	0.00926484	SMAD4	1
GO:0043970	histone H3-K9 acetylation	1/7	13/18866	0.0048143	0.0272613	0.00926484	SMAD4	1
GO:0045602	negative regulation of endothelial cell differentiation	1/7	13/18866	0.0048143	0.0272613	0.00926484	VEGFA	1
GO:0097531	mast cell migration	1/7	13/18866	0.0048143	0.0272613	0.00926484	VEGFA	1
GO:0051146	striated muscle cell differentiation	2/7	295/18866	0.00485856	0.0273442	0.009293	SMAD4/VEGFA	2
GO:0031098	stress-activated protein kinase signaling cascade	2/7	300/18866	0.00502047	0.0276569	0.00939929	IRAK1/VEGFA	2
GO:0070646	protein modification by small protein removal	2/7	300/18866	0.00502047	0.0276569	0.00939929	SMAD4/SMAD7	2
GO:0007162	negative regulation of cell adhesion	2/7	301/18866	0.00505316	0.0276569	0.00939929	VEGFA/SMAD7	2
GO:0003188	heart valve formation	1/7	14/18866	0.0051838	0.0276569	0.00939929	SMAD4	1
GO:0003214	cardiac left ventricle morphogenesis	1/7	14/18866	0.0051838	0.0276569	0.00939929	SMAD4	1
GO:0034616	response to laminar fluid shear stress	1/7	14/18866	0.0051838	0.0276569	0.00939929	SMAD7	1
GO:0050930	induction of positive chemotaxis	1/7	14/18866	0.0051838	0.0276569	0.00939929	VEGFA	1
GO:0060211	regulation of nuclear-transcribed mRNA poly(A) tail shortening	1/7	14/18866	0.0051838	0.0276569	0.00939929	BTG2	1
GO:1900044	regulation of protein K63-linked ubiquitination	1/7	14/18866	0.0051838	0.0276569	0.00939929	UBR5	1
GO:0018105	peptidyl-serine phosphorylation	2/7	310/18866	0.00535181	0.0277059	0.00941594	VEGFA/SMAD7	2
GO:0044843	cell cycle G1/S phase transition	2/7	310/18866	0.00535181	0.0277059	0.00941594	E2F3/BTG2	2
GO:0090287	regulation of cellular response to growth factor stimulus	2/7	310/18866	0.00535181	0.0277059	0.00941594	SMAD4/SMAD7	2
GO:0032274	gonadotropin secretion	1/7	15/18866	0.00555319	0.0277059	0.00941594	SMAD4	1
GO:0034134	toll-like receptor 2 signaling pathway	1/7	15/18866	0.00555319	0.0277059	0.00941594	IRAK1	1
GO:0048569	post-embryonic animal organ development	1/7	15/18866	0.00555319	0.0277059	0.00941594	VEGFA	1
GO:0060391	positive regulation of SMAD protein signal transduction	1/7	15/18866	0.00555319	0.0277059	0.00941594	SMAD4	1
GO:0060841	venous blood vessel development	1/7	15/18866	0.00555319	0.0277059	0.00941594	VEGFA	1
GO:0072075	metanephric mesenchyme development	1/7	15/18866	0.00555319	0.0277059	0.00941594	SMAD4	1
GO:1901550	regulation of endothelial cell development	1/7	15/18866	0.00555319	0.0277059	0.00941594	VEGFA	1
GO:1903140	regulation of establishment of endothelial barrier	1/7	15/18866	0.00555319	0.0277059	0.00941594	VEGFA	1
GO:2001028	positive regulation of endothelial cell chemotaxis	1/7	15/18866	0.00555319	0.0277059	0.00941594	VEGFA	1
GO:0043414	macromolecule methylation	2/7	318/18866	0.00562406	0.0279086	0.00948483	SMAD4/BTG2	2
GO:0021542	dentate gyrus development	1/7	16/18866	0.00592246	0.0286201	0.00972661	BTG2	1
GO:0043116	negative regulation of vascular permeability	1/7	16/18866	0.00592246	0.0286201	0.00972661	VEGFA	1
GO:0051444	negative regulation of ubiquitin-protein transferase activity	1/7	16/18866	0.00592246	0.0286201	0.00972661	SMAD7	1
GO:0061450	trophoblast cell migration	1/7	16/18866	0.00592246	0.0286201	0.00972661	VEGFA	1
GO:1901163	regulation of trophoblast cell migration	1/7	16/18866	0.00592246	0.0286201	0.00972661	VEGFA	1
GO:1903037	regulation of leukocyte cell-cell adhesion	2/7	329/18866	0.00600875	0.0288858	0.00981693	IRAK1/SMAD7	2
GO:0032147	activation of protein kinase activity	2/7	331/18866	0.00607998	0.0288913	0.00981881	IRAK1/VEGFA	2
GO:0060562	epithelial tube morphogenesis	2/7	331/18866	0.00607998	0.0288913	0.00981881	SMAD4/VEGFA	2
GO:0018209	peptidyl-serine modification	2/7	333/18866	0.0061516	0.0288913	0.00981881	VEGFA/SMAD7	2
GO:0003198	epithelial to mesenchymal transition involved in endocardial cushion formation	1/7	17/18866	0.00629162	0.0288913	0.00981881	SMAD4	1
GO:0007250	activation of NF-kappaB-inducing kinase activity	1/7	17/18866	0.00629162	0.0288913	0.00981881	IRAK1	1
GO:0031065	positive regulation of histone deacetylation	1/7	17/18866	0.00629162	0.0288913	0.00981881	VEGFA	1
GO:0043117	positive regulation of vascular permeability	1/7	17/18866	0.00629162	0.0288913	0.00981881	VEGFA	1
GO:0045623	negative regulation of T-helper cell differentiation	1/7	17/18866	0.00629162	0.0288913	0.00981881	SMAD7	1
GO:2000136	regulation of cell proliferation involved in heart morphogenesis	1/7	17/18866	0.00629162	0.0288913	0.00981881	SMAD4	1
GO:0043405	regulation of MAP kinase activity	2/7	342/18866	0.00647875	0.0290151	0.00986088	IRAK1/VEGFA	2
GO:0010721	negative regulation of cell development	2/7	343/18866	0.00651559	0.0290151	0.00986088	SMAD4/VEGFA	2
GO:0071902	positive regulation of protein serine/threonine kinase activity	2/7	345/18866	0.00658957	0.0290151	0.00986088	IRAK1/VEGFA	2
GO:0051571	positive regulation of histone H3-K4 methylation	1/7	18/18866	0.00666065	0.0290151	0.00986088	SMAD4	1
GO:0060977	coronary vasculature morphogenesis	1/7	18/18866	0.00666065	0.0290151	0.00986088	VEGFA	1
GO:0061323	cell proliferation involved in heart morphogenesis	1/7	18/18866	0.00666065	0.0290151	0.00986088	SMAD4	1
GO:0090036	regulation of protein kinase C signaling	1/7	18/18866	0.00666065	0.0290151	0.00986088	VEGFA	1
GO:0090190	positive regulation of branching involved in ureteric bud morphogenesis	1/7	18/18866	0.00666065	0.0290151	0.00986088	VEGFA	1
GO:1900153	positive regulation of nuclear-transcribed mRNA catabolic process, deadenylation-dependent decay	1/7	18/18866	0.00666065	0.0290151	0.00986088	BTG2	1
GO:0048638	regulation of developmental growth	2/7	353/18866	0.00688936	0.0290151	0.00986088	VEGFA/SMAD7	2
GO:0006913	nucleocytoplasmic transport	2/7	354/18866	0.00692728	0.0290151	0.00986088	E2F3/UBR5	2
GO:0003002	regionalization	2/7	355/18866	0.00696528	0.0290151	0.00986088	SMAD4/BTG2	2
GO:0002710	negative regulation of T cell mediated immunity	1/7	19/18866	0.00702957	0.0290151	0.00986088	SMAD7	1
GO:0034393	positive regulation of smooth muscle cell apoptotic process	1/7	19/18866	0.00702957	0.0290151	0.00986088	E2F3	1
GO:0035988	chondrocyte proliferation	1/7	19/18866	0.00702957	0.0290151	0.00986088	SMAD7	1
GO:0055003	cardiac myofibril assembly	1/7	19/18866	0.00702957	0.0290151	0.00986088	SMAD4	1
GO:0060749	mammary gland alveolus development	1/7	19/18866	0.00702957	0.0290151	0.00986088	VEGFA	1
GO:0061377	mammary gland lobule development	1/7	19/18866	0.00702957	0.0290151	0.00986088	VEGFA	1
GO:0072074	kidney mesenchyme development	1/7	19/18866	0.00702957	0.0290151	0.00986088	SMAD4	1
GO:1905288	vascular associated smooth muscle cell apoptotic process	1/7	19/18866	0.00702957	0.0290151	0.00986088	E2F3	1
GO:1905459	regulation of vascular associated smooth muscle cell apoptotic process	1/7	19/18866	0.00702957	0.0290151	0.00986088	E2F3	1
GO:2000319	regulation of T-helper 17 cell differentiation	1/7	19/18866	0.00702957	0.0290151	0.00986088	SMAD7	1
GO:0051169	nuclear transport	2/7	357/18866	0.0070416	0.0290151	0.00986088	E2F3/UBR5	2
GO:0007178	transmembrane receptor protein serine/threonine kinase signaling pathway	2/7	359/18866	0.00711829	0.0292008	0.00992398	SMAD4/SMAD7	2
GO:0007159	leukocyte cell-cell adhesion	2/7	364/18866	0.00731173	0.0295615	0.0100465	IRAK1/SMAD7	2
GO:0031290	retinal ganglion cell axon guidance	1/7	20/18866	0.00739837	0.0295615	0.0100465	VEGFA	1
GO:0032332	positive regulation of chondrocyte differentiation	1/7	20/18866	0.00739837	0.0295615	0.0100465	SMAD7	1
GO:0032793	positive regulation of CREB transcription factor activity	1/7	20/18866	0.00739837	0.0295615	0.0100465	VEGFA	1
GO:0036303	lymph vessel morphogenesis	1/7	20/18866	0.00739837	0.0295615	0.0100465	VEGFA	1
GO:1900151	regulation of nuclear-transcribed mRNA catabolic process, deadenylation-dependent decay	1/7	20/18866	0.00739837	0.0295615	0.0100465	BTG2	1
GO:0032259	methylation	2/7	371/18866	0.0075866	0.0298708	0.0101517	SMAD4/BTG2	2
GO:0010801	negative regulation of peptidyl-threonine phosphorylation	1/7	21/18866	0.00776705	0.0298708	0.0101517	SMAD7	1
GO:0043371	negative regulation of CD4-positive, alpha-beta T cell differentiation	1/7	21/18866	0.00776705	0.0298708	0.0101517	SMAD7	1
GO:0051797	regulation of hair follicle development	1/7	21/18866	0.00776705	0.0298708	0.0101517	SMAD4	1
GO:0060065	uterus development	1/7	21/18866	0.00776705	0.0298708	0.0101517	SMAD4	1
GO:0061042	vascular wound healing	1/7	21/18866	0.00776705	0.0298708	0.0101517	VEGFA	1
GO:0061213	positive regulation of mesonephros development	1/7	21/18866	0.00776705	0.0298708	0.0101517	VEGFA	1
GO:0090312	positive regulation of protein deacetylation	1/7	21/18866	0.00776705	0.0298708	0.0101517	VEGFA	1
GO:2000047	regulation of cell-cell adhesion mediated by cadherin	1/7	21/18866	0.00776705	0.0298708	0.0101517	VEGFA	1
GO:0001701	in utero embryonic development	2/7	383/18866	0.00806876	0.030902	0.0105021	SMAD4/VEGFA	2
GO:0090189	regulation of branching involved in ureteric bud morphogenesis	1/7	22/18866	0.00813562	0.030902	0.0105021	VEGFA	1
GO:2000316	regulation of T-helper 17 type immune response	1/7	22/18866	0.00813562	0.030902	0.0105021	SMAD7	1
GO:0031331	positive regulation of cellular catabolic process	2/7	390/18866	0.00835638	0.0312719	0.0106279	BTG2/SMAD7	2
GO:0042692	muscle cell differentiation	2/7	390/18866	0.00835638	0.0312719	0.0106279	SMAD4/VEGFA	2
GO:0002052	positive regulation of neuroblast proliferation	1/7	23/18866	0.00850407	0.0312719	0.0106279	VEGFA	1
GO:0035162	embryonic hemopoiesis	1/7	23/18866	0.00850407	0.0312719	0.0106279	VEGFA	1
GO:1903589	positive regulation of blood vessel endothelial cell proliferation involved in sprouting angiogenesis	1/7	23/18866	0.00850407	0.0312719	0.0106279	VEGFA	1
GO:1904996	positive regulation of leukocyte adhesion to vascular endothelial cell	1/7	23/18866	0.00850407	0.0312719	0.0106279	IRAK1	1
GO:2000178	negative regulation of neural precursor cell proliferation	1/7	23/18866	0.00850407	0.0312719	0.0106279	BTG2	1
GO:2000726	negative regulation of cardiac muscle cell differentiation	1/7	23/18866	0.00850407	0.0312719	0.0106279	SMAD4	1
GO:0002719	negative regulation of cytokine production involved in immune response	1/7	24/18866	0.0088724	0.0317412	0.0107873	SMAD7	1
GO:0003181	atrioventricular valve morphogenesis	1/7	24/18866	0.0088724	0.0317412	0.0107873	SMAD4	1
GO:0003272	endocardial cushion formation	1/7	24/18866	0.0088724	0.0317412	0.0107873	SMAD4	1
GO:0032925	regulation of activin receptor signaling pathway	1/7	24/18866	0.0088724	0.0317412	0.0107873	SMAD7	1
GO:0034629	cellular protein-containing complex localization	1/7	24/18866	0.0088724	0.0317412	0.0107873	SMAD7	1
GO:0036003	positive regulation of transcription from RNA polymerase II promoter in response to stress	1/7	24/18866	0.0088724	0.0317412	0.0107873	VEGFA	1
GO:0062009	secondary palate development	1/7	24/18866	0.0088724	0.0317412	0.0107873	SMAD4	1
GO:0002053	positive regulation of mesenchymal cell proliferation	1/7	25/18866	0.00924062	0.0320642	0.0108971	VEGFA	1
GO:0002092	positive regulation of receptor internalization	1/7	25/18866	0.00924062	0.0320642	0.0108971	VEGFA	1
GO:0034162	toll-like receptor 9 signaling pathway	1/7	25/18866	0.00924062	0.0320642	0.0108971	IRAK1	1
GO:0046639	negative regulation of alpha-beta T cell differentiation	1/7	25/18866	0.00924062	0.0320642	0.0108971	SMAD7	1
GO:0050927	positive regulation of positive chemotaxis	1/7	25/18866	0.00924062	0.0320642	0.0108971	VEGFA	1
GO:0051894	positive regulation of focal adhesion assembly	1/7	25/18866	0.00924062	0.0320642	0.0108971	VEGFA	1
GO:0061217	regulation of mesonephros development	1/7	25/18866	0.00924062	0.0320642	0.0108971	VEGFA	1
GO:2001026	regulation of endothelial cell chemotaxis	1/7	25/18866	0.00924062	0.0320642	0.0108971	VEGFA	1
GO:0010639	negative regulation of organelle organization	2/7	416/18866	0.00946533	0.0324866	0.0110407	SMAD4/UBR5	2
GO:0001945	lymph vessel development	1/7	26/18866	0.00960871	0.0324866	0.0110407	VEGFA	1
GO:0003171	atrioventricular valve development	1/7	26/18866	0.00960871	0.0324866	0.0110407	SMAD4	1
GO:0033522	histone H2A ubiquitination	1/7	26/18866	0.00960871	0.0324866	0.0110407	UBR5	1
GO:0050926	regulation of positive chemotaxis	1/7	26/18866	0.00960871	0.0324866	0.0110407	VEGFA	1
GO:0060390	regulation of SMAD protein signal transduction	1/7	26/18866	0.00960871	0.0324866	0.0110407	SMAD4	1
GO:1902914	regulation of protein polyubiquitination	1/7	26/18866	0.00960871	0.0324866	0.0110407	UBR5	1
GO:0001702	gastrulation with mouth forming second	1/7	27/18866	0.00997669	0.0331241	0.0112573	SMAD4	1
GO:0003148	outflow tract septum morphogenesis	1/7	27/18866	0.00997669	0.0331241	0.0112573	SMAD4	1
GO:0031954	positive regulation of protein autophosphorylation	1/7	27/18866	0.00997669	0.0331241	0.0112573	VEGFA	1
GO:0072539	T-helper 17 cell differentiation	1/7	27/18866	0.00997669	0.0331241	0.0112573	SMAD7	1
GO:1905208	negative regulation of cardiocyte differentiation	1/7	27/18866	0.00997669	0.0331241	0.0112573	SMAD4	1
GO:0034329	cell junction assembly	2/7	434/18866	0.0102702	0.0339765	0.011547	VEGFA/SMAD7	2
GO:0044331	cell-cell adhesion mediated by cadherin	1/7	28/18866	0.0103446	0.0341001	0.011589	VEGFA	1
GO:0048608	reproductive structure development	2/7	443/18866	0.010684	0.0343895	0.0116874	SMAD4/VEGFA	2
GO:0048732	gland development	2/7	443/18866	0.010684	0.0343895	0.0116874	SMAD4/VEGFA	2
GO:0007263	nitric oxide mediated signal transduction	1/7	29/18866	0.0107123	0.0343895	0.0116874	VEGFA	1
GO:0031063	regulation of histone deacetylation	1/7	29/18866	0.0107123	0.0343895	0.0116874	VEGFA	1
GO:0042634	regulation of hair cycle	1/7	29/18866	0.0107123	0.0343895	0.0116874	SMAD4	1
GO:0051569	regulation of histone H3-K4 methylation	1/7	29/18866	0.0107123	0.0343895	0.0116874	SMAD4	1
GO:0150117	positive regulation of cell-substrate junction organization	1/7	29/18866	0.0107123	0.0343895	0.0116874	VEGFA	1
GO:0001933	negative regulation of protein phosphorylation	2/7	444/18866	0.0107304	0.0343895	0.0116874	SMAD4/SMAD7	2
GO:0061458	reproductive system development	2/7	447/18866	0.0108703	0.0347171	0.0117987	SMAD4/VEGFA	2
GO:0030511	positive regulation of transforming growth factor beta receptor signaling pathway	1/7	30/18866	0.0110799	0.0347849	0.0118218	SMAD4	1
GO:0033137	negative regulation of peptidyl-serine phosphorylation	1/7	30/18866	0.0110799	0.0347849	0.0118218	SMAD7	1
GO:0035066	positive regulation of histone acetylation	1/7	30/18866	0.0110799	0.0347849	0.0118218	SMAD4	1
GO:0060055	angiogenesis involved in wound healing	1/7	30/18866	0.0110799	0.0347849	0.0118218	VEGFA	1
GO:1903846	positive regulation of cellular response to transforming growth factor beta stimulus	1/7	30/18866	0.0110799	0.0347849	0.0118218	SMAD4	1
GO:0009896	positive regulation of catabolic process	2/7	454/18866	0.0111998	0.0350421	0.0119092	BTG2/SMAD7	2
GO:0007389	pattern specification process	2/7	455/18866	0.0112472	0.0350716	0.0119192	SMAD4/BTG2	2
GO:0072538	T-helper 17 type immune response	1/7	31/18866	0.0114474	0.0353377	0.0120096	SMAD7	1
GO:1900745	positive regulation of p38MAPK cascade	1/7	31/18866	0.0114474	0.0353377	0.0120096	VEGFA	1
GO:2000515	negative regulation of CD4-positive, alpha-beta T cell activation	1/7	31/18866	0.0114474	0.0353377	0.0120096	SMAD7	1
GO:0002063	chondrocyte development	1/7	32/18866	0.0118148	0.0355481	0.0120811	SMAD7	1
GO:0002724	regulation of T cell cytokine production	1/7	32/18866	0.0118148	0.0355481	0.0120811	SMAD7	1
GO:0035767	endothelial cell chemotaxis	1/7	32/18866	0.0118148	0.0355481	0.0120811	VEGFA	1
GO:0048841	regulation of axon extension involved in axon guidance	1/7	32/18866	0.0118148	0.0355481	0.0120811	VEGFA	1
GO:0060317	cardiac epithelial to mesenchymal transition	1/7	32/18866	0.0118148	0.0355481	0.0120811	SMAD4	1
GO:0061036	positive regulation of cartilage development	1/7	32/18866	0.0118148	0.0355481	0.0120811	SMAD7	1
GO:0070528	protein kinase C signaling	1/7	32/18866	0.0118148	0.0355481	0.0120811	VEGFA	1
GO:0003012	muscle system process	2/7	467/18866	0.0118237	0.0355481	0.0120811	SMAD4/SMAD7	2
GO:0010464	regulation of mesenchymal cell proliferation	1/7	33/18866	0.0121821	0.0363886	0.0123668	VEGFA	1
GO:2000758	positive regulation of peptidyl-lysine acetylation	1/7	33/18866	0.0121821	0.0363886	0.0123668	SMAD4	1
GO:0035633	maintenance of blood-brain barrier	1/7	34/18866	0.0125493	0.0369279	0.01255	VEGFA	1
GO:0070102	interleukin-6-mediated signaling pathway	1/7	34/18866	0.0125493	0.0369279	0.01255	SMAD4	1
GO:1902692	regulation of neuroblast proliferation	1/7	34/18866	0.0125493	0.0369279	0.01255	VEGFA	1
GO:2000780	negative regulation of double-strand break repair	1/7	34/18866	0.0125493	0.0369279	0.01255	UBR5	1
GO:0007409	axonogenesis	2/7	482/18866	0.0125627	0.0369279	0.01255	SMAD4/VEGFA	2
GO:0042326	negative regulation of phosphorylation	2/7	484/18866	0.0126627	0.0371038	0.0126098	SMAD4/SMAD7	2
GO:0003203	endocardial cushion morphogenesis	1/7	35/18866	0.0129163	0.0372555	0.0126614	SMAD4	1
GO:0030513	positive regulation of BMP signaling pathway	1/7	35/18866	0.0129163	0.0372555	0.0126614	SMAD4	1
GO:0034390	smooth muscle cell apoptotic process	1/7	35/18866	0.0129163	0.0372555	0.0126614	E2F3	1
GO:0034391	regulation of smooth muscle cell apoptotic process	1/7	35/18866	0.0129163	0.0372555	0.0126614	E2F3	1
GO:0042462	eye photoreceptor cell development	1/7	35/18866	0.0129163	0.0372555	0.0126614	VEGFA	1
GO:0000289	nuclear-transcribed mRNA poly(A) tail shortening	1/7	36/18866	0.0132832	0.0372657	0.0126649	BTG2	1
GO:0001569	branching involved in blood vessel morphogenesis	1/7	36/18866	0.0132832	0.0372657	0.0126649	VEGFA	1
GO:0002701	negative regulation of production of molecular mediator of immune response	1/7	36/18866	0.0132832	0.0372657	0.0126649	SMAD7	1
GO:0002755	MyD88-dependent toll-like receptor signaling pathway	1/7	36/18866	0.0132832	0.0372657	0.0126649	IRAK1	1
GO:0034405	response to fluid shear stress	1/7	36/18866	0.0132832	0.0372657	0.0126649	SMAD7	1
GO:0045622	regulation of T-helper cell differentiation	1/7	36/18866	0.0132832	0.0372657	0.0126649	SMAD7	1
GO:0045738	negative regulation of DNA repair	1/7	36/18866	0.0132832	0.0372657	0.0126649	UBR5	1
GO:0071634	regulation of transforming growth factor beta production	1/7	36/18866	0.0132832	0.0372657	0.0126649	SMAD4	1
GO:1905332	positive regulation of morphogenesis of an epithelium	1/7	36/18866	0.0132832	0.0372657	0.0126649	VEGFA	1
GO:0010614	negative regulation of cardiac muscle hypertrophy	1/7	37/18866	0.01365	0.037497	0.0127435	SMAD4	1
GO:0048846	axon extension involved in axon guidance	1/7	37/18866	0.01365	0.037497	0.0127435	VEGFA	1
GO:0070423	nucleotide-binding oligomerization domain containing signaling pathway	1/7	37/18866	0.01365	0.037497	0.0127435	IRAK1	1
GO:0071542	dopaminergic neuron differentiation	1/7	37/18866	0.01365	0.037497	0.0127435	VEGFA	1
GO:0090050	positive regulation of cell migration involved in sprouting angiogenesis	1/7	37/18866	0.01365	0.037497	0.0127435	VEGFA	1
GO:1902284	neuron projection extension involved in neuron projection guidance	1/7	37/18866	0.01365	0.037497	0.0127435	VEGFA	1
GO:1904994	regulation of leukocyte adhesion to vascular endothelial cell	1/7	37/18866	0.01365	0.037497	0.0127435	IRAK1	1
GO:0010661	positive regulation of muscle cell apoptotic process	1/7	38/18866	0.0140167	0.0379397	0.0128939	E2F3	1
GO:0030224	monocyte differentiation	1/7	38/18866	0.0140167	0.0379397	0.0128939	VEGFA	1
GO:0035872	nucleotide-binding domain, leucine rich repeat containing receptor signaling pathway	1/7	38/18866	0.0140167	0.0379397	0.0128939	IRAK1	1
GO:0071604	transforming growth factor beta production	1/7	38/18866	0.0140167	0.0379397	0.0128939	SMAD4	1
GO:1903131	mononuclear cell differentiation	1/7	38/18866	0.0140167	0.0379397	0.0128939	VEGFA	1
GO:0000578	embryonic axis specification	1/7	39/18866	0.0143833	0.0384806	0.0130777	SMAD4	1
GO:0014741	negative regulation of muscle hypertrophy	1/7	39/18866	0.0143833	0.0384806	0.0130777	SMAD4	1
GO:0035886	vascular associated smooth muscle cell differentiation	1/7	39/18866	0.0143833	0.0384806	0.0130777	VEGFA	1
GO:1902116	negative regulation of organelle assembly	1/7	39/18866	0.0143833	0.0384806	0.0130777	SMAD4	1
GO:0010719	negative regulation of epithelial to mesenchymal transition	1/7	40/18866	0.0147498	0.0387864	0.0131817	SMAD7	1
GO:0034142	toll-like receptor 4 signaling pathway	1/7	40/18866	0.0147498	0.0387864	0.0131817	IRAK1	1
GO:0042307	positive regulation of protein import into nucleus	1/7	40/18866	0.0147498	0.0387864	0.0131817	UBR5	1
GO:0043902	positive regulation of multi-organism process	1/7	40/18866	0.0147498	0.0387864	0.0131817	VEGFA	1
GO:0046636	negative regulation of alpha-beta T cell activation	1/7	40/18866	0.0147498	0.0387864	0.0131817	SMAD7	1
GO:0090184	positive regulation of kidney development	1/7	40/18866	0.0147498	0.0387864	0.0131817	VEGFA	1
GO:0031062	positive regulation of histone methylation	1/7	41/18866	0.0151161	0.0394129	0.0133946	SMAD4	1
GO:0038083	peptidyl-tyrosine autophosphorylation	1/7	41/18866	0.0151161	0.0394129	0.0133946	VEGFA	1
GO:2000826	regulation of heart morphogenesis	1/7	41/18866	0.0151161	0.0394129	0.0133946	SMAD4	1
GO:0002707	negative regulation of lymphocyte mediated immunity	1/7	42/18866	0.0154823	0.0400286	0.0136038	SMAD7	1
GO:0051602	response to electrical stimulus	1/7	42/18866	0.0154823	0.0400286	0.0136038	BTG2	1
GO:1904591	positive regulation of protein import	1/7	42/18866	0.0154823	0.0400286	0.0136038	UBR5	1
GO:0002369	T cell cytokine production	1/7	43/18866	0.0158485	0.0404092	0.0137332	SMAD7	1
GO:0002823	negative regulation of adaptive immune response based on somatic recombination of immune receptors built from immunoglobulin superfamily domains	1/7	43/18866	0.0158485	0.0404092	0.0137332	SMAD7	1
GO:0045773	positive regulation of axon extension	1/7	43/18866	0.0158485	0.0404092	0.0137332	VEGFA	1
GO:0051154	negative regulation of striated muscle cell differentiation	1/7	43/18866	0.0158485	0.0404092	0.0137332	SMAD4	1
GO:2000648	positive regulation of stem cell proliferation	1/7	43/18866	0.0158485	0.0404092	0.0137332	VEGFA	1
GO:0010463	mesenchymal cell proliferation	1/7	44/18866	0.0162144	0.0408905	0.0138968	VEGFA	1
GO:0044060	regulation of endocrine process	1/7	44/18866	0.0162144	0.0408905	0.0138968	SMAD4	1
GO:1901985	positive regulation of protein acetylation	1/7	44/18866	0.0162144	0.0408905	0.0138968	SMAD4	1
GO:1902667	regulation of axon guidance	1/7	44/18866	0.0162144	0.0408905	0.0138968	VEGFA	1
GO:0003197	endocardial cushion development	1/7	45/18866	0.0165803	0.0411388	0.0139811	SMAD4	1
GO:0031057	negative regulation of histone modification	1/7	45/18866	0.0165803	0.0411388	0.0139811	UBR5	1
GO:0032924	activin receptor signaling pathway	1/7	45/18866	0.0165803	0.0411388	0.0139811	SMAD7	1
GO:0043114	regulation of vascular permeability	1/7	45/18866	0.0165803	0.0411388	0.0139811	VEGFA	1
GO:0055026	negative regulation of cardiac muscle tissue development	1/7	45/18866	0.0165803	0.0411388	0.0139811	SMAD4	1
GO:0090311	regulation of protein deacetylation	1/7	45/18866	0.0165803	0.0411388	0.0139811	VEGFA	1
GO:0001754	eye photoreceptor cell differentiation	1/7	46/18866	0.0169461	0.041599	0.0141375	VEGFA	1
GO:0045581	negative regulation of T cell differentiation	1/7	46/18866	0.0169461	0.041599	0.0141375	SMAD7	1
GO:0061028	establishment of endothelial barrier	1/7	46/18866	0.0169461	0.041599	0.0141375	VEGFA	1
GO:1900744	regulation of p38MAPK cascade	1/7	46/18866	0.0169461	0.041599	0.0141375	VEGFA	1
GO:0030225	macrophage differentiation	1/7	47/18866	0.0173117	0.0422697	0.0143655	VEGFA	1
GO:0060986	endocrine hormone secretion	1/7	47/18866	0.0173117	0.0422697	0.0143655	SMAD4	1
GO:0002820	negative regulation of adaptive immune response	1/7	48/18866	0.0176772	0.0422697	0.0143655	SMAD7	1
GO:0010799	regulation of peptidyl-threonine phosphorylation	1/7	48/18866	0.0176772	0.0422697	0.0143655	SMAD7	1
GO:0010862	positive regulation of pathway-restricted SMAD protein phosphorylation	1/7	48/18866	0.0176772	0.0422697	0.0143655	SMAD4	1
GO:0016574	histone ubiquitination	1/7	48/18866	0.0176772	0.0422697	0.0143655	UBR5	1
GO:0031952	regulation of protein autophosphorylation	1/7	48/18866	0.0176772	0.0422697	0.0143655	VEGFA	1
GO:0042461	photoreceptor cell development	1/7	48/18866	0.0176772	0.0422697	0.0143655	VEGFA	1
GO:0043370	regulation of CD4-positive, alpha-beta T cell differentiation	1/7	48/18866	0.0176772	0.0422697	0.0143655	SMAD7	1
GO:0045601	regulation of endothelial cell differentiation	1/7	48/18866	0.0176772	0.0422697	0.0143655	VEGFA	1
GO:0003254	regulation of membrane depolarization	1/7	49/18866	0.0180427	0.0428107	0.0145493	SMAD7	1
GO:0007595	lactation	1/7	49/18866	0.0180427	0.0428107	0.0145493	VEGFA	1
GO:0061647	histone H3-K9 modification	1/7	49/18866	0.0180427	0.0428107	0.0145493	SMAD4	1
GO:0010718	positive regulation of epithelial to mesenchymal transition	1/7	50/18866	0.0184079	0.0433432	0.0147303	SMAD4	1
GO:0061014	positive regulation of mRNA catabolic process	1/7	50/18866	0.0184079	0.0433432	0.0147303	BTG2	1
GO:2000725	regulation of cardiac muscle cell differentiation	1/7	50/18866	0.0184079	0.0433432	0.0147303	SMAD4	1
GO:0038084	vascular endothelial growth factor signaling pathway	1/7	51/18866	0.0187731	0.0437241	0.0148598	VEGFA	1
GO:0060976	coronary vasculature development	1/7	51/18866	0.0187731	0.0437241	0.0148598	VEGFA	1
GO:0071354	cellular response to interleukin-6	1/7	51/18866	0.0187731	0.0437241	0.0148598	SMAD4	1
GO:1903587	regulation of blood vessel endothelial cell proliferation involved in sprouting angiogenesis	1/7	51/18866	0.0187731	0.0437241	0.0148598	VEGFA	1
GO:0002704	negative regulation of leukocyte mediated immunity	1/7	52/18866	0.0191382	0.0437241	0.0148598	SMAD7	1
GO:0003179	heart valve morphogenesis	1/7	52/18866	0.0191382	0.0437241	0.0148598	SMAD4	1
GO:0009948	anterior/posterior axis specification	1/7	52/18866	0.0191382	0.0437241	0.0148598	SMAD4	1
GO:0030514	negative regulation of BMP signaling pathway	1/7	52/18866	0.0191382	0.0437241	0.0148598	SMAD7	1
GO:0032330	regulation of chondrocyte differentiation	1/7	52/18866	0.0191382	0.0437241	0.0148598	SMAD7	1
GO:0038066	p38MAPK cascade	1/7	52/18866	0.0191382	0.0437241	0.0148598	VEGFA	1
GO:0048260	positive regulation of receptor-mediated endocytosis	1/7	52/18866	0.0191382	0.0437241	0.0148598	VEGFA	1
GO:0072132	mesenchyme morphogenesis	1/7	52/18866	0.0191382	0.0437241	0.0148598	SMAD4	1
GO:0061614	pri-miRNA transcription by RNA polymerase II	1/7	53/18866	0.0195031	0.0443384	0.0150685	SMAD4	1
GO:0061756	leukocyte adhesion to vascular endothelial cell	1/7	53/18866	0.0195031	0.0443384	0.0150685	IRAK1	1
GO:0030857	negative regulation of epithelial cell differentiation	1/7	54/18866	0.0198679	0.0448365	0.0152378	VEGFA	1
GO:0051438	regulation of ubiquitin-protein transferase activity	1/7	54/18866	0.0198679	0.0448365	0.0152378	SMAD7	1
GO:2000179	positive regulation of neural precursor cell proliferation	1/7	54/18866	0.0198679	0.0448365	0.0152378	VEGFA	1
GO:0001954	positive regulation of cell-matrix adhesion	1/7	55/18866	0.0202327	0.0452173	0.0153672	VEGFA	1
GO:0035065	regulation of histone acetylation	1/7	55/18866	0.0202327	0.0452173	0.0153672	SMAD4	1
GO:0045620	negative regulation of lymphocyte differentiation	1/7	55/18866	0.0202327	0.0452173	0.0153672	SMAD7	1
GO:0070741	response to interleukin-6	1/7	55/18866	0.0202327	0.0452173	0.0153672	SMAD4	1
GO:0006977	DNA damage response, signal transduction by p53 class mediator resulting in cell cycle arrest	1/7	56/18866	0.0205973	0.0457002	0.0155313	BTG2	1
GO:0060688	regulation of morphogenesis of a branching structure	1/7	56/18866	0.0205973	0.0457002	0.0155313	VEGFA	1
GO:0090183	regulation of kidney development	1/7	56/18866	0.0205973	0.0457002	0.0155313	VEGFA	1
GO:0002090	regulation of receptor internalization	1/7	57/18866	0.0209617	0.0458476	0.0155814	VEGFA	1
GO:0051568	histone H3-K4 methylation	1/7	57/18866	0.0209617	0.0458476	0.0155814	SMAD4	1
GO:0070534	protein K63-linked ubiquitination	1/7	57/18866	0.0209617	0.0458476	0.0155814	UBR5	1
GO:0070936	protein K48-linked ubiquitination	1/7	57/18866	0.0209617	0.0458476	0.0155814	UBR5	1
GO:0072431	signal transduction involved in mitotic G1 DNA damage checkpoint	1/7	57/18866	0.0209617	0.0458476	0.0155814	BTG2	1
GO:1902400	intracellular signal transduction involved in G1 DNA damage checkpoint	1/7	57/18866	0.0209617	0.0458476	0.0155814	BTG2	1
GO:0002043	blood vessel endothelial cell proliferation involved in sprouting angiogenesis	1/7	58/18866	0.0213261	0.0464245	0.0157775	VEGFA	1
GO:0007566	embryo implantation	1/7	58/18866	0.0213261	0.0464245	0.0157775	VEGFA	1
GO:0031663	lipopolysaccharide-mediated signaling pathway	1/7	59/18866	0.0216903	0.0465586	0.0158231	IRAK1	1
GO:0042306	regulation of protein import into nucleus	1/7	59/18866	0.0216903	0.0465586	0.0158231	UBR5	1
GO:0048008	platelet-derived growth factor receptor signaling pathway	1/7	59/18866	0.0216903	0.0465586	0.0158231	VEGFA	1
GO:0072413	signal transduction involved in mitotic cell cycle checkpoint	1/7	59/18866	0.0216903	0.0465586	0.0158231	BTG2	1
GO:1902402	signal transduction involved in mitotic DNA damage checkpoint	1/7	59/18866	0.0216903	0.0465586	0.0158231	BTG2	1
GO:1902403	signal transduction involved in mitotic DNA integrity checkpoint	1/7	59/18866	0.0216903	0.0465586	0.0158231	BTG2	1
GO:0042093	T-helper cell differentiation	1/7	60/18866	0.0220545	0.0470122	0.0159772	SMAD7	1
GO:0043966	histone H3 acetylation	1/7	60/18866	0.0220545	0.0470122	0.0159772	SMAD4	1
GO:0048747	muscle fiber development	1/7	60/18866	0.0220545	0.0470122	0.0159772	VEGFA	1
GO:0003170	heart valve development	1/7	61/18866	0.0224185	0.0473507	0.0160923	SMAD4	1
GO:0042733	embryonic digit morphogenesis	1/7	61/18866	0.0224185	0.0473507	0.0160923	SMAD4	1
GO:0045843	negative regulation of striated muscle tissue development	1/7	61/18866	0.0224185	0.0473507	0.0160923	SMAD4	1
GO:2000756	regulation of peptidyl-lysine acetylation	1/7	61/18866	0.0224185	0.0473507	0.0160923	SMAD4	1
GO:0002294	CD4-positive, alpha-beta T cell differentiation involved in immune response	1/7	62/18866	0.0227824	0.0476828	0.0162051	SMAD7	1
GO:0007405	neuroblast proliferation	1/7	62/18866	0.0227824	0.0476828	0.0162051	VEGFA	1
GO:0048635	negative regulation of muscle organ development	1/7	62/18866	0.0227824	0.0476828	0.0162051	SMAD4	1
GO:1904589	regulation of protein import	1/7	62/18866	0.0227824	0.0476828	0.0162051	UBR5	1
GO:0002287	alpha-beta T cell activation involved in immune response	1/7	63/18866	0.0231462	0.0476873	0.0162067	SMAD7	1
GO:0002293	alpha-beta T cell differentiation involved in immune response	1/7	63/18866	0.0231462	0.0476873	0.0162067	SMAD7	1
GO:0031571	mitotic G1 DNA damage checkpoint	1/7	63/18866	0.0231462	0.0476873	0.0162067	BTG2	1
GO:0046530	photoreceptor cell differentiation	1/7	63/18866	0.0231462	0.0476873	0.0162067	VEGFA	1
GO:0051893	regulation of focal adhesion assembly	1/7	63/18866	0.0231462	0.0476873	0.0162067	VEGFA	1
GO:0090109	regulation of cell-substrate junction assembly	1/7	63/18866	0.0231462	0.0476873	0.0162067	VEGFA	1
GO:2000514	regulation of CD4-positive, alpha-beta T cell activation	1/7	63/18866	0.0231462	0.0476873	0.0162067	SMAD7	1
GO:0001885	endothelial cell development	1/7	64/18866	0.0235098	0.0477964	0.0162437	VEGFA	1
GO:0044783	G1 DNA damage checkpoint	1/7	64/18866	0.0235098	0.0477964	0.0162437	BTG2	1
GO:0044819	mitotic G1/S transition checkpoint	1/7	64/18866	0.0235098	0.0477964	0.0162437	BTG2	1
GO:0046637	regulation of alpha-beta T cell differentiation	1/7	64/18866	0.0235098	0.0477964	0.0162437	SMAD7	1
GO:1901862	negative regulation of muscle tissue development	1/7	64/18866	0.0235098	0.0477964	0.0162437	SMAD4	1
GO:1905268	negative regulation of chromatin organization	1/7	64/18866	0.0235098	0.0477964	0.0162437	UBR5	1
GO:0046824	positive regulation of nucleocytoplasmic transport	1/7	66/18866	0.0242368	0.0489509	0.0166361	UBR5	1
GO:0150116	regulation of cell-substrate junction organization	1/7	66/18866	0.0242368	0.0489509	0.0166361	VEGFA	1
GO:1905207	regulation of cardiocyte differentiation	1/7	66/18866	0.0242368	0.0489509	0.0166361	SMAD4	1
GO:0030239	myofibril assembly	1/7	67/18866	0.0246001	0.049147	0.0167027	SMAD4	1
GO:0031060	regulation of histone methylation	1/7	67/18866	0.0246001	0.049147	0.0167027	SMAD4	1
GO:0048663	neuron fate commitment	1/7	67/18866	0.0246001	0.049147	0.0167027	SMAD4	1
GO:0050918	positive chemotaxis	1/7	67/18866	0.0246001	0.049147	0.0167027	VEGFA	1
GO:1903672	positive regulation of sprouting angiogenesis	1/7	67/18866	0.0246001	0.049147	0.0167027	VEGFA	1
GO:0002753	cytoplasmic pattern recognition receptor signaling pathway	1/7	68/18866	0.0249633	0.0496576	0.0168763	IRAK1	1
GO:0051148	negative regulation of muscle cell differentiation	1/7	68/18866	0.0249633	0.0496576	0.0168763	SMAD4	1
GO:0035914	skeletal muscle cell differentiation	1/7	69/18866	0.0253264	0.0502715	0.0170849	BTG2	1
GO:0001756	somitogenesis	1/7	70/18866	0.0256894	0.0506651	0.0172187	SMAD4	1
GO:0006879	cellular iron ion homeostasis	1/7	70/18866	0.0256894	0.0506651	0.0172187	SMAD4	1
GO:0009880	embryonic pattern specification	1/7	70/18866	0.0256894	0.0506651	0.0172187	SMAD4	1
GO:0002292	T cell differentiation involved in immune response	1/7	71/18866	0.0260522	0.0512712	0.0174247	SMAD7	1
GO:0061035	regulation of cartilage development	1/7	72/18866	0.026415	0.0518745	0.0176297	SMAD7	1
GO:0002709	regulation of T cell mediated immunity	1/7	73/18866	0.0267776	0.0520331	0.0176836	SMAD7	1
GO:0010611	regulation of cardiac muscle hypertrophy	1/7	73/18866	0.0267776	0.0520331	0.0176836	SMAD4	1
GO:0051145	smooth muscle cell differentiation	1/7	73/18866	0.0267776	0.0520331	0.0176836	VEGFA	1
GO:0072401	signal transduction involved in DNA integrity checkpoint	1/7	73/18866	0.0267776	0.0520331	0.0176836	BTG2	1
GO:0072422	signal transduction involved in DNA damage checkpoint	1/7	73/18866	0.0267776	0.0520331	0.0176836	BTG2	1
GO:0032481	positive regulation of type I interferon production	1/7	74/18866	0.0271401	0.0525163	0.0178478	IRAK1	1
GO:0072395	signal transduction involved in cell cycle checkpoint	1/7	74/18866	0.0271401	0.0525163	0.0178478	BTG2	1
GO:0035019	somatic stem cell population maintenance	1/7	75/18866	0.0275025	0.052885	0.0179731	SMAD4	1
GO:0035924	cellular response to vascular endothelial growth factor stimulus	1/7	75/18866	0.0275025	0.052885	0.0179731	VEGFA	1
GO:1901983	regulation of protein acetylation	1/7	75/18866	0.0275025	0.052885	0.0179731	SMAD4	1
GO:0008306	associative learning	1/7	76/18866	0.0278647	0.0531388	0.0180594	BTG2	1
GO:0014743	regulation of muscle hypertrophy	1/7	76/18866	0.0278647	0.0531388	0.0180594	SMAD4	1
GO:0071229	cellular response to acid chemical	1/7	76/18866	0.0278647	0.0531388	0.0180594	VEGFA	1
GO:0072091	regulation of stem cell proliferation	1/7	76/18866	0.0278647	0.0531388	0.0180594	VEGFA	1
GO:0061418	regulation of transcription from RNA polymerase II promoter in response to hypoxia	1/7	77/18866	0.0282269	0.0537184	0.0182564	VEGFA	1
GO:0000288	nuclear-transcribed mRNA catabolic process, deadenylation-dependent decay	1/7	78/18866	0.0285889	0.0540729	0.0183768	BTG2	1
GO:0043367	CD4-positive, alpha-beta T cell differentiation	1/7	78/18866	0.0285889	0.0540729	0.0183768	SMAD7	1
GO:0043900	regulation of multi-organism process	1/7	78/18866	0.0285889	0.0540729	0.0183768	VEGFA	1
GO:0007492	endoderm development	1/7	79/18866	0.0289509	0.0543123	0.0184582	SMAD4	1
GO:0016575	histone deacetylation	1/7	79/18866	0.0289509	0.0543123	0.0184582	VEGFA	1
GO:0043536	positive regulation of blood vessel endothelial cell migration	1/7	79/18866	0.0289509	0.0543123	0.0184582	VEGFA	1
GO:0070373	negative regulation of ERK1 and ERK2 cascade	1/7	79/18866	0.0289509	0.0543123	0.0184582	SMAD4	1
GO:1900182	positive regulation of protein localization to nucleus	1/7	80/18866	0.0293127	0.0547684	0.0186132	UBR5	1
GO:1901224	positive regulation of NIK/NF-kappaB signaling	1/7	80/18866	0.0293127	0.0547684	0.0186132	IRAK1	1
GO:0021766	hippocampus development	1/7	81/18866	0.0296744	0.0552207	0.0187669	BTG2	1
GO:0071158	positive regulation of cell cycle arrest	1/7	81/18866	0.0296744	0.0552207	0.0187669	BTG2	1
GO:0021954	central nervous system neuron development	1/7	82/18866	0.030036	0.0556683	0.018919	BTG2	1
GO:1903313	positive regulation of mRNA metabolic process	1/7	82/18866	0.030036	0.0556683	0.018919	BTG2	1
GO:0001570	vasculogenesis	1/7	83/18866	0.0303974	0.0556683	0.018919	VEGFA	1
GO:0002718	regulation of cytokine production involved in immune response	1/7	83/18866	0.0303974	0.0556683	0.018919	SMAD7	1
GO:0048041	focal adhesion assembly	1/7	83/18866	0.0303974	0.0556683	0.018919	VEGFA	1
GO:0055117	regulation of cardiac muscle contraction	1/7	83/18866	0.0303974	0.0556683	0.018919	SMAD7	1
GO:2000243	positive regulation of reproductive process	1/7	83/18866	0.0303974	0.0556683	0.018919	VEGFA	1
GO:2001021	negative regulation of response to DNA damage stimulus	1/7	83/18866	0.0303974	0.0556683	0.018919	UBR5	1
GO:0030279	negative regulation of ossification	1/7	84/18866	0.0307588	0.0561074	0.0190683	SMAD7	1
GO:0050886	endocrine process	1/7	84/18866	0.0307588	0.0561074	0.0190683	SMAD4	1
GO:0043154	negative regulation of cysteine-type endopeptidase activity involved in apoptotic process	1/7	85/18866	0.03112	0.0565428	0.0192162	VEGFA	1
GO:2000779	regulation of double-strand break repair	1/7	85/18866	0.03112	0.0565428	0.0192162	UBR5	1
GO:0009791	post-embryonic development	1/7	86/18866	0.0314811	0.0569579	0.0193573	VEGFA	1
GO:0050772	positive regulation of axonogenesis	1/7	86/18866	0.0314811	0.0569579	0.0193573	VEGFA	1
GO:0001942	hair follicle development	1/7	87/18866	0.0318421	0.0569579	0.0193573	SMAD4	1
GO:0030512	negative regulation of transforming growth factor beta receptor signaling pathway	1/7	87/18866	0.0318421	0.0569579	0.0193573	SMAD7	1
GO:0032436	positive regulation of proteasomal ubiquitin-dependent protein catabolic process	1/7	87/18866	0.0318421	0.0569579	0.0193573	SMAD7	1
GO:0051781	positive regulation of cell division	1/7	87/18866	0.0318421	0.0569579	0.0193573	VEGFA	1
GO:0055072	iron ion homeostasis	1/7	87/18866	0.0318421	0.0569579	0.0193573	SMAD4	1
GO:0090049	regulation of cell migration involved in sprouting angiogenesis	1/7	87/18866	0.0318421	0.0569579	0.0193573	VEGFA	1
GO:0009798	axis specification	1/7	88/18866	0.032203	0.057492	0.0195388	SMAD4	1
GO:0014033	neural crest cell differentiation	1/7	89/18866	0.0325638	0.0575793	0.0195685	SMAD4	1
GO:0022404	molting cycle process	1/7	89/18866	0.0325638	0.0575793	0.0195685	SMAD4	1
GO:0022405	hair cycle process	1/7	89/18866	0.0325638	0.0575793	0.0195685	SMAD4	1
GO:0061053	somite development	1/7	89/18866	0.0325638	0.0575793	0.0195685	SMAD4	1
GO:1903845	negative regulation of cellular response to transforming growth factor beta stimulus	1/7	89/18866	0.0325638	0.0575793	0.0195685	SMAD7	1
GO:0098773	skin epidermis development	1/7	90/18866	0.0329244	0.0581057	0.0197474	SMAD4	1
GO:0001656	metanephros development	1/7	91/18866	0.033285	0.0582961	0.0198121	SMAD4	1
GO:0045682	regulation of epidermis development	1/7	91/18866	0.033285	0.0582961	0.0198121	SMAD4	1
GO:0051899	membrane depolarization	1/7	91/18866	0.033285	0.0582961	0.0198121	SMAD7	1
GO:0060021	roof of mouth development	1/7	91/18866	0.033285	0.0582961	0.0198121	SMAD4	1
GO:0032088	negative regulation of NF-kappaB transcription factor activity	1/7	93/18866	0.0340057	0.0593332	0.0201646	IRAK1	1
GO:2000117	negative regulation of cysteine-type endopeptidase activity	1/7	93/18866	0.0340057	0.0593332	0.0201646	VEGFA	1
GO:0010660	regulation of muscle cell apoptotic process	1/7	94/18866	0.0343659	0.0598486	0.0203397	E2F3	1
GO:0007589	body fluid secretion	1/7	95/18866	0.034726	0.0601353	0.0204371	VEGFA	1
GO:0060337	type I interferon signaling pathway	1/7	95/18866	0.034726	0.0601353	0.0204371	IRAK1	1
GO:0071357	cellular response to type I interferon	1/7	95/18866	0.034726	0.0601353	0.0204371	IRAK1	1
GO:0002690	positive regulation of leukocyte chemotaxis	1/7	96/18866	0.035086	0.0604741	0.0205523	VEGFA	1
GO:0006476	protein deacetylation	1/7	97/18866	0.0354458	0.0604741	0.0205523	VEGFA	1
GO:0030516	regulation of axon extension	1/7	97/18866	0.0354458	0.0604741	0.0205523	VEGFA	1
GO:0035710	CD4-positive, alpha-beta T cell activation	1/7	97/18866	0.0354458	0.0604741	0.0205523	SMAD7	1
GO:0046634	regulation of alpha-beta T cell activation	1/7	97/18866	0.0354458	0.0604741	0.0205523	SMAD7	1
GO:0120162	positive regulation of cold-induced thermogenesis	1/7	97/18866	0.0354458	0.0604741	0.0205523	VEGFA	1
GO:1990823	response to leukemia inhibitory factor	1/7	97/18866	0.0354458	0.0604741	0.0205523	SMAD7	1
GO:1990830	cellular response to leukemia inhibitory factor	1/7	97/18866	0.0354458	0.0604741	0.0205523	SMAD7	1
GO:0006942	regulation of striated muscle contraction	1/7	98/18866	0.0358055	0.060751	0.0206464	SMAD7	1
GO:0010657	muscle cell apoptotic process	1/7	98/18866	0.0358055	0.060751	0.0206464	E2F3	1
GO:0048010	vascular endothelial growth factor receptor signaling pathway	1/7	98/18866	0.0358055	0.060751	0.0206464	VEGFA	1
GO:0007044	cell-substrate junction assembly	1/7	99/18866	0.0361652	0.0611364	0.0207774	VEGFA	1
GO:0034340	response to type I interferon	1/7	99/18866	0.0361652	0.0611364	0.0207774	IRAK1	1
GO:0035282	segmentation	1/7	100/18866	0.0365247	0.0615188	0.0209073	SMAD4	1
GO:0045807	positive regulation of endocytosis	1/7	100/18866	0.0365247	0.0615188	0.0209073	VEGFA	1
GO:0044773	mitotic DNA damage checkpoint	1/7	101/18866	0.0368841	0.0620109	0.0210746	BTG2	1
GO:0043502	regulation of muscle adaptation	1/7	102/18866	0.0372433	0.0620498	0.0210878	SMAD4	1
GO:0055024	regulation of cardiac muscle tissue development	1/7	102/18866	0.0372433	0.0620498	0.0210878	SMAD4	1
GO:0110020	regulation of actomyosin structure organization	1/7	102/18866	0.0372433	0.0620498	0.0210878	SMAD4	1
GO:0150115	cell-substrate junction organization	1/7	102/18866	0.0372433	0.0620498	0.0210878	VEGFA	1
GO:2000060	positive regulation of ubiquitin-dependent protein catabolic process	1/7	102/18866	0.0372433	0.0620498	0.0210878	SMAD7	1
GO:0002042	cell migration involved in sprouting angiogenesis	1/7	103/18866	0.0376025	0.0621991	0.0211386	VEGFA	1
GO:0048661	positive regulation of smooth muscle cell proliferation	1/7	103/18866	0.0376025	0.0621991	0.0211386	IRAK1	1
GO:0070498	interleukin-1-mediated signaling pathway	1/7	103/18866	0.0376025	0.0621991	0.0211386	IRAK1	1
GO:1901890	positive regulation of cell junction assembly	1/7	103/18866	0.0376025	0.0621991	0.0211386	VEGFA	1
GO:0002367	cytokine production involved in immune response	1/7	104/18866	0.0379615	0.0624572	0.0212263	SMAD7	1
GO:0002456	T cell mediated immunity	1/7	104/18866	0.0379615	0.0624572	0.0212263	SMAD7	1
GO:0003300	cardiac muscle hypertrophy	1/7	104/18866	0.0379615	0.0624572	0.0212263	SMAD4	1
GO:0048259	regulation of receptor-mediated endocytosis	1/7	105/18866	0.0383205	0.0628238	0.0213509	VEGFA	1
GO:1902106	negative regulation of leukocyte differentiation	1/7	105/18866	0.0383205	0.0628238	0.0213509	SMAD7	1
GO:0046632	alpha-beta T cell differentiation	1/7	106/18866	0.0386793	0.0631876	0.0214745	SMAD7	1
GO:0071156	regulation of cell cycle arrest	1/7	106/18866	0.0386793	0.0631876	0.0214745	BTG2	1
GO:0014897	striated muscle hypertrophy	1/7	107/18866	0.039038	0.0634367	0.0215592	SMAD4	1
GO:0030330	DNA damage response, signal transduction by p53 class mediator	1/7	107/18866	0.039038	0.0634367	0.0215592	BTG2	1
GO:0035601	protein deacylation	1/7	107/18866	0.039038	0.0634367	0.0215592	VEGFA	1
GO:0002062	chondrocyte differentiation	1/7	108/18866	0.0393966	0.0637948	0.0216809	SMAD7	1
GO:0044774	mitotic DNA integrity checkpoint	1/7	108/18866	0.0393966	0.0637948	0.0216809	BTG2	1
GO:0002286	T cell activation involved in immune response	1/7	109/18866	0.0397551	0.0638155	0.0216879	SMAD7	1
GO:0014896	muscle hypertrophy	1/7	109/18866	0.0397551	0.0638155	0.0216879	SMAD4	1
GO:0021761	limbic system development	1/7	109/18866	0.0397551	0.0638155	0.0216879	BTG2	1
GO:0033138	positive regulation of peptidyl-serine phosphorylation	1/7	109/18866	0.0397551	0.0638155	0.0216879	VEGFA	1
GO:0043618	regulation of transcription from RNA polymerase II promoter in response to stress	1/7	109/18866	0.0397551	0.0638155	0.0216879	VEGFA	1
GO:0090100	positive regulation of transmembrane receptor protein serine/threonine kinase signaling pathway	1/7	110/18866	0.0401134	0.0641676	0.0218075	SMAD4	1
GO:1901800	positive regulation of proteasomal protein catabolic process	1/7	110/18866	0.0401134	0.0641676	0.0218075	SMAD7	1
GO:0042303	molting cycle	1/7	111/18866	0.0404717	0.0642949	0.0218508	SMAD4	1
GO:0042633	hair cycle	1/7	111/18866	0.0404717	0.0642949	0.0218508	SMAD4	1
GO:0061387	regulation of extent of cell growth	1/7	111/18866	0.0404717	0.0642949	0.0218508	VEGFA	1
GO:0098732	macromolecule deacylation	1/7	111/18866	0.0404717	0.0642949	0.0218508	VEGFA	1
GO:0010927	cellular component assembly involved in morphogenesis	1/7	112/18866	0.0408298	0.0646413	0.0219685	SMAD4	1
GO:0046822	regulation of nucleocytoplasmic transport	1/7	112/18866	0.0408298	0.0646413	0.0219685	UBR5	1
GO:0001938	positive regulation of endothelial cell proliferation	1/7	113/18866	0.0411878	0.0650965	0.0221232	VEGFA	1
GO:0031623	receptor internalization	1/7	115/18866	0.0419035	0.0660016	0.0224308	VEGFA	1
GO:0043620	regulation of DNA-templated transcription in response to stress	1/7	115/18866	0.0419035	0.0660016	0.0224308	VEGFA	1
GO:0030518	intracellular steroid hormone receptor signaling pathway	1/7	116/18866	0.0422612	0.0662259	0.0225071	UBR5	1
GO:0034968	histone lysine methylation	1/7	116/18866	0.0422612	0.0662259	0.0225071	SMAD4	1
GO:0046916	cellular transition metal ion homeostasis	1/7	116/18866	0.0422612	0.0662259	0.0225071	SMAD4	1
GO:0018107	peptidyl-threonine phosphorylation	1/7	117/18866	0.0426187	0.066673	0.022659	SMAD7	1
GO:0050868	negative regulation of T cell activation	1/7	118/18866	0.0429762	0.0671184	0.0228104	SMAD7	1
GO:0051153	regulation of striated muscle cell differentiation	1/7	119/18866	0.0433335	0.0674482	0.0229225	SMAD4	1
GO:1901222	regulation of NIK/NF-kappaB signaling	1/7	119/18866	0.0433335	0.0674482	0.0229225	IRAK1	1
GO:0030218	erythrocyte differentiation	1/7	121/18866	0.0440478	0.0683296	0.023222	VEGFA	1
GO:0031398	positive regulation of protein ubiquitination	1/7	121/18866	0.0440478	0.0683296	0.023222	SMAD7	1
GO:0010811	positive regulation of cell-substrate adhesion	1/7	122/18866	0.0444048	0.0687678	0.0233709	VEGFA	1
GO:0048675	axon extension	1/7	123/18866	0.0447616	0.0692044	0.0235193	VEGFA	1
GO:0002688	regulation of leukocyte chemotaxis	1/7	124/18866	0.0451184	0.0694925	0.0236172	VEGFA	1
GO:0002698	negative regulation of immune effector process	1/7	124/18866	0.0451184	0.0694925	0.0236172	SMAD7	1
GO:0001952	regulation of cell-matrix adhesion	1/7	125/18866	0.045475	0.0694925	0.0236172	VEGFA	1
GO:0032479	regulation of type I interferon production	1/7	125/18866	0.045475	0.0694925	0.0236172	IRAK1	1
GO:0034605	cellular response to heat	1/7	125/18866	0.045475	0.0694925	0.0236172	IRAK1	1
GO:0043500	muscle adaptation	1/7	125/18866	0.045475	0.0694925	0.0236172	SMAD4	1
GO:0048593	camera-type eye morphogenesis	1/7	125/18866	0.045475	0.0694925	0.0236172	VEGFA	1
GO:0018210	peptidyl-threonine modification	1/7	126/18866	0.0458316	0.0696593	0.0236739	SMAD7	1
GO:2000134	negative regulation of G1/S transition of mitotic cell cycle	1/7	126/18866	0.0458316	0.0696593	0.0236739	BTG2	1
GO:0030326	embryonic limb morphogenesis	1/7	127/18866	0.046188	0.0696593	0.0236739	SMAD4	1
GO:0032606	type I interferon production	1/7	127/18866	0.046188	0.0696593	0.0236739	IRAK1	1
GO:0035113	embryonic appendage morphogenesis	1/7	127/18866	0.046188	0.0696593	0.0236739	SMAD4	1
GO:0051053	negative regulation of DNA metabolic process	1/7	127/18866	0.046188	0.0696593	0.0236739	UBR5	1
GO:1900180	regulation of protein localization to nucleus	1/7	127/18866	0.046188	0.0696593	0.0236739	UBR5	1
GO:1903052	positive regulation of proteolysis involved in cellular protein catabolic process	1/7	127/18866	0.046188	0.0696593	0.0236739	SMAD7	1
GO:0072089	stem cell proliferation	1/7	128/18866	0.0465443	0.0700822	0.0238176	VEGFA	1
GO:0002576	platelet degranulation	1/7	129/18866	0.0469005	0.0703888	0.0239218	VEGFA	1
GO:0034101	erythrocyte homeostasis	1/7	129/18866	0.0469005	0.0703888	0.0239218	VEGFA	1
GO:0032434	regulation of proteasomal ubiquitin-dependent protein catabolic process	1/7	131/18866	0.0476125	0.0711813	0.0241912	SMAD7	1
GO:0046887	positive regulation of hormone secretion	1/7	131/18866	0.0476125	0.0711813	0.0241912	SMAD4	1
GO:0001101	response to acid chemical	1/7	132/18866	0.0479683	0.0711813	0.0241912	VEGFA	1
GO:0006282	regulation of DNA repair	1/7	132/18866	0.0479683	0.0711813	0.0241912	UBR5	1
GO:0010595	positive regulation of endothelial cell migration	1/7	132/18866	0.0479683	0.0711813	0.0241912	VEGFA	1
GO:0018022	peptidyl-lysine methylation	1/7	132/18866	0.0479683	0.0711813	0.0241912	SMAD4	1
GO:1902807	negative regulation of cell cycle G1/S phase transition	1/7	132/18866	0.0479683	0.0711813	0.0241912	BTG2	1
GO:0042770	signal transduction in response to DNA damage	1/7	133/18866	0.0483241	0.0714793	0.0242925	BTG2	1
GO:0090101	negative regulation of transmembrane receptor protein serine/threonine kinase signaling pathway	1/7	133/18866	0.0483241	0.0714793	0.0242925	SMAD7	1
GO:1903038	negative regulation of leukocyte cell-cell adhesion	1/7	137/18866	0.0497458	0.0734647	0.0249672	SMAD7	1
GO:1903038	negative regulation of leukocyte cell-cell adhesion	1/7	137/18866	0.0497458	0.0734647	0.0249672	SMAD7	1

## Sheet: go.CC
ID	Description	GeneRatio	BgRatio	pvalue	p.adjust	qvalue	geneID	Count
GO:0090575	RNA polymerase II transcription regulator complex	3/7	161/19559	1.87019e-05	0.000261826	9.84309e-05	E2F3/SMAD4/SMAD7	3
GO:0005667	transcription regulator complex	3/7	413/19559	0.00030711	0.00214977	0.000808184	E2F3/SMAD4/SMAD7	3
GO:0005912	adherens junction	2/7	166/19559	0.00146212	0.00682322	0.00256512	VEGFA/SMAD7	2
GO:0016342	catenin complex	1/7	31/19559	0.0110437	0.0342784	0.0128866	SMAD7	1
GO:0005911	cell-cell junction	2/7	493/19559	0.0122423	0.0342784	0.0128866	VEGFA/SMAD7	2
GO:0031093	platelet alpha granule lumen	1/7	67/19559	0.0237373	0.0553871	0.0208222	VEGFA	1
GO:0031091	platelet alpha granule	1/7	91/19559	0.0321219	0.0574312	0.0215907	VEGFA	1
GO:0005811	lipid droplet	1/7	93/19559	0.0328178	0.0574312	0.0215907	IRAK1	1
GO:0001650	fibrillar center	1/7	129/19559	0.0452713	0.070422	0.0264744	SMAD7	1

## Sheet: go.MF
ID	Description	GeneRatio	BgRatio	pvalue	p.adjust	qvalue	geneID	Count
GO:0070411	I-SMAD binding	2/7	14/18352	1.1324e-05	0.000430313	0.0001788	SMAD4/SMAD7	2
GO:0005518	collagen binding	2/7	70/18352	0.000297478	0.00479933	0.00199418	SMAD4/SMAD7	2
GO:0046332	SMAD binding	2/7	79/18352	0.000378895	0.00479933	0.00199418	SMAD4/SMAD7	2
GO:1901681	sulfur compound binding	2/7	262/18352	0.00406684	0.0202498	0.00841405	SMAD4/VEGFA	2
GO:0005126	cytokine receptor binding	2/7	271/18352	0.00434445	0.0202498	0.00841405	VEGFA/SMAD7	2
GO:0034450	ubiquitin-ubiquitin ligase activity	1/7	13/18352	0.00494887	0.0202498	0.00841405	UBR5	1
GO:0031625	ubiquitin protein ligase binding	2/7	297/18352	0.00519503	0.0202498	0.00841405	SMAD4/SMAD7	2
GO:0005172	vascular endothelial growth factor receptor binding	1/7	14/18352	0.00532868	0.0202498	0.00841405	VEGFA	1
GO:0005161	platelet-derived growth factor receptor binding	1/7	15/18352	0.00570837	0.0202498	0.00841405	VEGFA	1
GO:0048185	activin binding	1/7	15/18352	0.00570837	0.0202498	0.00841405	SMAD7	1
GO:0044389	ubiquitin-like protein ligase binding	2/7	316/18352	0.00586179	0.0202498	0.00841405	SMAD4/SMAD7	2
GO:0070412	R-SMAD binding	1/7	23/18352	0.00874139	0.0266584	0.0110769	SMAD4	1
GO:0005160	transforming growth factor beta receptor binding	1/7	24/18352	0.00911996	0.0266584	0.0110769	SMAD7	1
GO:0001968	fibronectin binding	1/7	27/18352	0.0102549	0.0278348	0.0115657	VEGFA	1
GO:0001223	transcription coactivator binding	1/7	29/18352	0.011011	0.0278944	0.0115905	SMAD4	1
GO:0042056	chemoattractant activity	1/7	37/18352	0.0140301	0.0333215	0.0138455	VEGFA	1
GO:0001221	transcription cofactor binding	1/7	51/18352	0.0192946	0.0430869	0.0179031	SMAD4	1
GO:0001085	RNA polymerase II transcription factor binding	1/7	56/18352	0.021169	0.0430869	0.0179031	SMAD4	1
GO:0050840	extracellular matrix binding	1/7	57/18352	0.0215435	0.0430869	0.0179031	VEGFA	1
GO:0043130	ubiquitin binding	1/7	76/18352	0.0286356	0.0544077	0.0226071	UBR5	1
GO:0008013	beta-catenin binding	1/7	85/18352	0.0319797	0.0578679	0.0240449	SMAD7	1
GO:0032182	ubiquitin-like protein binding	1/7	94/18352	0.0353138	0.0609966	0.0253448	UBR5	1
GO:0031072	heat shock protein binding	1/7	127/18352	0.047455	0.078404	0.0325778	IRAK1	1

## Sheet: Pathway
ID	Description	GeneRatio	BgRatio	pvalue	p.adjust	qvalue	geneID	Count
hsa05212	Pancreatic cancer	3/7	76/8115	2.68975e-05	0.00182903	0.00144397	E2F3/SMAD4/VEGFA	3
hsa05161	Hepatitis B	3/7	162/8115	0.00025771	0.00876215	0.00691749	E2F3/SMAD4/IRAK1	3
hsa05219	Bladder cancer	2/7	41/8115	0.000514723	0.0116671	0.00921084	E2F3/VEGFA	2
hsa05220	Chronic myeloid leukemia	2/7	76/8115	0.00176337	0.0299773	0.0236663	E2F3/SMAD4	2
hsa04350	TGF-beta signaling pathway	2/7	94/8115	0.00268446	0.0343688	0.0271332	SMAD4/SMAD7	2
hsa04933	AGE-RAGE signaling pathway in diabetic complications	2/7	100/8115	0.00303254	0.0343688	0.0271332	SMAD4/VEGFA	2
hsa04110	Cell cycle	2/7	126/8115	0.00477299	0.0463662	0.0366049	E2F3/SMAD4	2
hsa05226	Gastric cancer	2/7	149/8115	0.00661958	0.0553652	0.0437094	E2F3/SMAD4	2
hsa04390	Hippo signaling pathway	2/7	157/8115	0.00732774	0.0553652	0.0437094	SMAD4/SMAD7	2
hsa05225	Hepatocellular carcinoma	2/7	168/8115	0.00835595	0.0568205	0.0448583	E2F3/SMAD4	2
hsa05167	Kaposi sarcoma-associated herpesvirus infection	2/7	194/8115	0.011032	0.0675667	0.0533421	E2F3/VEGFA	2
hsa05169	Epstein-Barr virus infection	2/7	202/8115	0.0119235	0.0675667	0.0533421	E2F3/IRAK1	2
hsa05166	Human T-cell leukemia virus 1 infection	2/7	222/8115	0.0142891	0.0712081	0.0562169	E2F3/SMAD4	2
hsa05163	Human cytomegalovirus infection	2/7	225/8115	0.0146605	0.0712081	0.0562169	E2F3/VEGFA	2
hsa04010	MAPK signaling pathway	2/7	294/8115	0.0243496	0.110385	0.087146	IRAK1/VEGFA	2
hsa05206	MicroRNAs in cancer	2/7	310/8115	0.0268973	0.114313	0.0902474	E2F3/VEGFA	2
hsa04370	VEGF signaling pathway	1/7	59/8115	0.0498147	0.169363	0.133708	VEGFA	1
hsa05211	Renal cell carcinoma	1/7	69/8115	0.0580434	0.169363	0.133708	VEGFA	1
hsa04520	Adherens junction	1/7	71/8115	0.0596818	0.169363	0.133708	SMAD4	1
hsa05218	Melanoma	1/7	72/8115	0.0605001	0.169363	0.133708	E2F3	1
hsa05223	Non-small cell lung cancer	1/7	72/8115	0.0605001	0.169363	0.133708	E2F3	1
hsa05214	Glioma	1/7	75/8115	0.0629513	0.169363	0.133708	E2F3	1
hsa05133	Pertussis	1/7	76/8115	0.0637671	0.169363	0.133708	IRAK1	1
hsa05140	Leishmaniasis	1/7	77/8115	0.0645823	0.169363	0.133708	IRAK1	1
hsa01521	EGFR tyrosine kinase inhibitor resistance	1/7	79/8115	0.066211	0.169363	0.133708	VEGFA	1
hsa03018	RNA degradation	1/7	79/8115	0.066211	0.169363	0.133708	BTG2	1
hsa05210	Colorectal cancer	1/7	86/8115	0.0718921	0.169363	0.133708	SMAD4	1
hsa05222	Small cell lung cancer	1/7	92/8115	0.076738	0.169363	0.133708	E2F3	1
hsa05323	Rheumatoid arthritis	1/7	93/8115	0.0775435	0.169363	0.133708	VEGFA	1
hsa05215	Prostate cancer	1/7	97/8115	0.0807596	0.169363	0.133708	E2F3	1
hsa01522	Endocrine resistance	1/7	98/8115	0.0815622	0.169363	0.133708	E2F3	1
hsa05142	Chagas disease	1/7	102/8115	0.0847663	0.169363	0.133708	IRAK1	1
hsa04064	NF-kappa B signaling pathway	1/7	104/8115	0.0863647	0.169363	0.133708	IRAK1	1
hsa04620	Toll-like receptor signaling pathway	1/7	104/8115	0.0863647	0.169363	0.133708	IRAK1	1
hsa04659	Th17 cell differentiation	1/7	108/8115	0.0895545	0.169363	0.133708	SMAD4	1
hsa04066	HIF-1 signaling pathway	1/7	109/8115	0.0903504	0.169363	0.133708	VEGFA	1
hsa05145	Toxoplasmosis	1/7	112/8115	0.0927347	0.169363	0.133708	IRAK1	1
hsa04722	Neurotrophin signaling pathway	1/7	119/8115	0.0982771	0.169363	0.133708	IRAK1	1
hsa04926	Relaxin signaling pathway	1/7	129/8115	0.106145	0.169363	0.133708	VEGFA	1
hsa04068	FoxO signaling pathway	1/7	131/8115	0.107711	0.169363	0.133708	SMAD4	1
hsa05135	Yersinia infection	1/7	137/8115	0.112396	0.169363	0.133708	IRAK1	1
hsa04371	Apelin signaling pathway	1/7	139/8115	0.113953	0.169363	0.133708	SMAD4	1
hsa05162	Measles	1/7	139/8115	0.113953	0.169363	0.133708	IRAK1	1
hsa05418	Fluid shear stress and atherosclerosis	1/7	139/8115	0.113953	0.169363	0.133708	VEGFA	1
hsa04120	Ubiquitin mediated proteolysis	1/7	142/8115	0.116284	0.169363	0.133708	UBR5	1
hsa04936	Alcoholic liver disease	1/7	142/8115	0.116284	0.169363	0.133708	IRAK1	1
hsa04550	Signaling pathways regulating pluripotency of stem cells	1/7	143/8115	0.11706	0.169363	0.133708	SMAD4	1
hsa05224	Breast cancer	1/7	147/8115	0.120158	0.170223	0.134387	E2F3	1
hsa04934	Cushing syndrome	1/7	155/8115	0.126325	0.170481	0.134591	E2F3	1
hsa04218	Cellular senescence	1/7	156/8115	0.127093	0.170481	0.134591	E2F3	1
hsa05160	Hepatitis C	1/7	157/8115	0.127861	0.170481	0.134591	E2F3	1
hsa04310	Wnt signaling pathway	1/7	167/8115	0.135507	0.177201	0.139895	SMAD4	1
hsa05152	Tuberculosis	1/7	180/8115	0.14536	0.186499	0.147236	IRAK1	1
hsa05130	Pathogenic Escherichia coli infection	1/7	197/8115	0.158099	0.194265	0.153367	IRAK1	1
hsa04510	Focal adhesion	1/7	201/8115	0.161073	0.194265	0.153367	VEGFA	1
hsa05205	Proteoglycans in cancer	1/7	205/8115	0.164038	0.194265	0.153367	VEGFA	1
hsa04015	Rap1 signaling pathway	1/7	210/8115	0.167731	0.194265	0.153367	VEGFA	1
hsa05170	Human immunodeficiency virus 1 infection	1/7	212/8115	0.169205	0.194265	0.153367	IRAK1	1
hsa05207	Chemical carcinogenesis - receptor activation	1/7	212/8115	0.169205	0.194265	0.153367	VEGFA	1
hsa05417	Lipid and atherosclerosis	1/7	215/8115	0.171411	0.194265	0.153367	IRAK1	1
hsa05208	Chemical carcinogenesis - reactive oxygen species	1/7	223/8115	0.177269	0.197611	0.156009	VEGFA	1
hsa04014	Ras signaling pathway	1/7	232/8115	0.183816	0.198405	0.156635	VEGFA	1
hsa05171	Coronavirus disease - COVID-19	1/7	232/8115	0.183816	0.198405	0.156635	IRAK1	1
hsa04020	Calcium signaling pathway	1/7	240/8115	0.189599	0.201449	0.159039	VEGFA	1
hsa05132	Salmonella infection	1/7	249/8115	0.196062	0.205111	0.16193	IRAK1	1
hsa05165	Human papillomavirus infection	1/7	331/8115	0.252945	0.26061	0.205745	VEGFA	1
hsa04151	PI3K-Akt signaling pathway	1/7	354/8115	0.268267	0.272271	0.214951	VEGFA	1
hsa05168	Herpes simplex virus 1 infection	1/7	495/8115	0.356435	0.356435	0.281396	IRAK1	1
