# Supplementary material for: Prognostic and diagnostic values of non-coding RNAs as biomarkers for breast cancer: An umbrella review and pan-cancer analysis
Source: Front Mol Biosci. 2023 Jan 16;10:1096524. doi: 10.3389/fmolb.2023.1096524 (PMC9885171; doi:10.3389/fmolb.2023.1096524)
Supplement: Supplementary file 2 [file DataSheet2.ZIP › Supplementary Material, Table 6.xls]

## Sheet: Sheet1
Number	Title	First Author	Item 1	Item 2	Item 3	Item 4	Item 5	Item 6	Item 7	Item 8	Item 9	Item 10	Item 11	Item 12	Item 13	Item 14	Item 15	Item 16	Overall Confidence Rating
	Long Intergenic Non-protein Coding RNA 511 in Cancers	Wang X-F, et al.	Yes		Yes	Partial Yes	Yes	Yes	No	Yes	Yes		Yes	Yes	Yes	Yes	Yes	Yes	Low quality
	Clinical Identification of Dysregulated Circulating microRNAs and Their Implication in Drug Response in Triple Negative Breast Cancer (TNBC) by Target Gene Network and Meta-Analysis	Qattan A, et al.	Yes		No	No	No	No	No	Yes	No		Yes	No	No	No	No	Yes	Critially Low quality
	The Long Noncoding RNA MALAT-1 is A Novel Biomarker in Various Cancers: A Meta-analysis Based on the GEO Database and Literature	Wang Y, et al.	Yes		Yes	Partial Yes	Yes	Yes	No	Yes	Yes		Yes	No	No	Yes	No	Yes	Critially Low quality
	The Significance Role of microRNA-200c as a Prognostic Factor in Various Human Solid Malignant Neoplasms: A Meta-Analysis	Wang F, et al.	Yes		Yes	Yes	Yes	Yes	Partial Yes	Yes	Yes		Yes	Yes	Yes	Yes	Yes	Yes	Moderate quality
	Prognostic value of long non-coding RNA plasmacytoma variant translocation1 in human solid tumors A meta-analysis	Zou B, et al.	Yes		Yes	Partial Yes	Yes	Yes	No	Yes	Yes		Yes	Yes	Yes	Yes	Yes	Yes	Low quality
	Relationship between LINC00341 expression and cancer prognosis	Liao M, et al.	Yes		No	No	No	No	No	Yes	No		Yes	No	No	Yes	No	Yes	Critially Low quality
	Prognostic role of miR-17-92 family in human cancers: evaluation of multiple prognostic outcomes	Liu F, et al.	Yes		Yes	Partial Yes	Yes	Yes	Partial Yes	Yes	Yes		Yes	Yes	Yes	Yes	Yes	Yes	Moderate quality
	Prognostic Value of miR-21 in Various Cancers: An Updating Meta-Analysis	Zhou X, et al.	Yes		Yes	Yes	Yes	Yes	No	Yes	No		Yes	No	No	Yes	Yes	No	Critially Low quality
	Prognostic Value of Differentially Expressed LncRNAs in Triple-Negative Breast Cancer: A Systematic Review and Meta-Analysis	Tuluhong D, et al.	Yes		Yes	Partial Yes	Yes	Yes	No	Yes	Yes		Yes	Yes	Yes	Yes	Yes	Yes	Low quality
	The role of upregulated miR-375 expression in breast cancer: an in vitro and in silico study	Tang W, et al.	Yes		No	No	No	No	No	Yes	No		Yes	No	No	No	No	Yes	Critially Low quality
	Analysis of the regulation of metastasis-associated lung adenocarcinoma transcript 1 on the biological behavior of breast cancer	He X, et al.	Yes		No	No	No	No	No	Yes	No		Yes	No	No	Yes	No	Yes	Critially Low quality
	Prognostic value of miR-221 in human malignancy: evidence from 3041 subjects	Liu K, et al.	Yes		Yes	Yes	Yes	Yes	No	Yes	Yes		Yes	Yes	Yes	Yes	Yes	Yes	Low quality
	Survival advantage and clinicopathological significance of microRNA-22 in cancers: a meta-analysis	Xiang Q, et al.	Yes		Yes	Yes	Yes	Yes	No	Yes	Yes		Yes	Yes	Yes	No	Yes	Yes	Low quality
	LncRNA AWPPH as a prognostic predictor in human cancers in Chinese population: evidence from meta-analysis	Li Y, et al.	Yes		Yes	Yes	Yes	Yes	Partial Yes	Yes	Yes		Yes	Yes	Yes	Yes	Yes	Yes	Moderate quality
	Prognostic Role of the MicroRNA-200 Family in Various Carcinomas: A Systematic Review and Meta-Analysis	Lee JS, et al.	Yes		Yes	Yes	Yes	Yes	Partial Yes	Yes	Yes		Yes	Yes	Yes	Yes	Yes	Yes	Moderate quality
	A Comprehensive Exploration of the lncRNA CCAT2: A Pan-Cancer Analysis Based on 33 Cancer Types and 13285 Cases	Huang B, et al.	Yes		Yes	Yes	Yes	Yes	No	Yes	Yes		Yes	Yes	Yes	Yes	Yes	Yes	Low quality
	Genome-wide association study of germline variants and breast cancer-specific mortality	Escala-Garcia M, et al.	Yes		No	No	No	No	No	Yes	No		Yes	No	No	Yes	No	Yes	Critially Low quality
	Protective potential of miR-146a-5p and its underlying molecular mechanism in diverse cancers: a comprehensive meta-analysis and bioinformatics analysis	Li MW, et al.	Yes		Yes	Partial Yes	Yes	Yes	No	Yes	No		Yes	No	No	No	No	Yes	Critially Low quality
	MicroRNA-21 and the clinical outcomes of various carcinomas: a systematic review and meta-analysis	Wang W, et al.	Yes		Yes	Yes	Yes	Yes	Partial Yes	Yes	Yes		Yes	Yes	Yes	No	Yes	Yes	Moderate quality
	The Prognostic Value of Small Noncoding microRNA-21 Expression in the Survival of Cancer Patients: A Meta-Analysis	Binabaj MM, et al.	Yes		Yes	Partial Yes	Yes	Yes	Partial Yes	Yes	Yes		Yes	Yes	Yes	Yes	Yes	Yes	Moderate quality
	High expression of long non-coding RNA MALAT1 in breast cancer is associated with poor relapse-free survival	Wang Z, et al.	Yes		No	No	No	No	No	Yes	No		Yes	No	No	No	No	No	Critially Low quality
	Prognostic and Clinicopathological Significance of SERTAD1 in Various Types of Cancer Risk: A Systematic Review and Retrospective Analysis	Mongre RK, et al	Yes		Yes	Partial Yes	No	No	No	Yes	Yes		Yes	Yes	Yes	No	No	Yes	Critially Low quality
	Elevated long noncoding RNA MALAT-1 expression is predictive of poor prognosis in patients with breast cancer: a meta-analysis	Wang Y, et al.	Yes		Yes	Partial Yes	Yes	Yes	No	Yes	Yes		Yes	Yes	Yes	Yes	Yes	Yes	Low quality
	Long non-coding RNA AFAP1-AS1 is a novel biomarker in various cancers: a systematic review and meta-analysis based on the literature and GEO datasets	Wang Y, et al.	Yes		Yes	Partial Yes	No	No	No	Yes	Yes		Yes	No	No	Yes	Yes	Yes	Critially Low quality
	The Impact of lncRNA Dysregulation on Clinicopathology and Survival of Breast Cancer: A Systematic Review and Meta-analysis	Tian T, et al	Yes		Yes	Yes	Yes	Yes	Partial Yes	Yes	Yes		Yes	Yes	Yes	Yes	Yes	Yes	Moderate quality
	LINC00472 expression is regulated by promoter methylation and associated with disease-free survival in patients with grade 2 breast cancer	Shen Y, et al.	Yes		No	No	No	No	No	Yes	No		Yes	No	No	Yes	No	No	Critially Low quality
	Prognostic value of long non-coding RNAs in triple negative breast cancer: A PRISMA-compliant meta-analysis	Zhang S, et al.	Yes		Yes	Yes	Yes	Yes	No	Yes	Yes		Yes	Yes	Yes	Yes	Yes	Yes	Low quality
	The prognostic value of long noncoding RNA MEG3 expression in the survival of patients with cancer: A meta‐analysis	Binabaj MM, et al.	Yes		Yes	Yes	Yes	Yes	No	Yes	No		Yes	No	No	Yes	Yes	Yes	Critially Low quality
	Prognostic and predictive values of long non-coding RNA LINC00472 in breast cancer	Shen Y, et al.	Yes		No	No	No	No	No	Yes	No		Yes	No	No	No	No	No	Critially Low quality
	Prognostic value of long non-coding RNA FOXD2-AS1 expression in patientswith solid tumors	Zhou L, et al.	Yes		Yes	Partial Yes	Yes	Yes	No	Yes	Yes		Yes	Yes	Yes	Yes	Yes	Yes	Low quality
	Prognostic role of hOTair in four estrogen dependent malignant tumors: a meta-analysis	Li J, et al.	Yes		Yes	Yes	Yes	Yes	No	Yes	No		Yes	No	No	Yes	Yes	Yes	Critially Low quality
	The Value of LncRNA BCAR4 as a Prognostic Biomarker on Clinical Outcomes in Human Cancers	Tu C, et al.	Yes		Yes	Partial Yes	Yes	Yes	Partial Yes	Yes	Yes		Yes	Yes	Yes	Yes	Yes	Yes	Moderate quality
	Clinicopathological and prognostic significance of TINCR in caner: A metaanalysis	Li S, et al.	Yes		Yes	Yes	Yes	Yes	Partial Yes	Yes	Yes		Yes	Yes	Yes	Yes	Yes	Yes	Low quality
	Prognostic value of long non-coding RNA plasmacytoma variant translocation1 in human solid tumors	Zou B, et al.	Yes		Yes	Partial Yes	Yes	Yes	Partial Yes	Yes	Yes		Yes	Yes	Yes	Yes	Yes	Yes	Moderate quality
	Integrated Analysis Reveals That Long Non-Coding RNA TUBA4B Can Be Used as a Prognostic Biomarker in Various Cancers	Zhang T, et al.	Yes		Yes	Yes	Yes	Yes	Partial Yes	Yes	Yes		Yes	Yes	Yes	Yes	Yes	Yes	Moderate quality
	Elevated Expression of miR-210 Predicts Poor Survival of Cancer Patients: A Systematic Review and Meta-Analysis	Wang J, et al.	Yes		Yes	Yes	Yes	Yes	Partial Yes	Yes	Yes		Yes	Yes	Yes	Yes	Yes	Yes	Moderate quality
	Evaluating the Prognostic Value of microRNA-203 in Solid Tumors Based on a Meta-Analysis and the Cancer Genome Atlas (TCGA) Datasets	Shao Y, et al.	Yes		Yes	Yes	Yes	Yes	Partial Yes	Yes	Yes		Yes	Yes	Yes	Yes	Yes	Yes	Moderate quality
	Prognostic Role of MicroRNA-210 in Various Carcinomas: A Systematic Review and Meta-Analysis	Li M, et al.	Yes		Yes	Partial Yes	Yes	Yes	Partial Yes	Yes	No		Yes	No	No	Yes	Yes	Yes	Critially Low quality
	Clinical Theragnostic Relationship between Drug-Resistance Specific miRNA Expressions, Chemotherapeutic Resistance, and Sensitivity in Breast Cancer: A Systematic Review and Meta-Analysis	Jayaraj R, et al.	Yes		Yes	Partial Yes	Yes	Yes	No	Yes	Yes		Yes	Yes	Yes	Yes	Yes	Yes	Low quality
	Inﬂuence of dysregulated expression of circular RNA on the diagnosis and prognosis of breast cancer in Asia: a meta-analysis study	Liu F, et al.	Yes		Yes	Yes	Yes	Yes	Partial Yes	Yes	Yes		Yes	Yes	Yes	Yes	Yes	Yes	Moderate quality
	Metabolism-related long non-coding RNAs (lncRNAs) as potential biomarkers for predicting risk of recurrence in breast cancer patients	Ma JY, et al.	Yes		No	No	No	No	No	Yes	No		Yes	No	No	No	No	Yes	Critially Low quality
	Prognostic role of 14q32.31 miRNA cluster in various carcinomas: a systematic review and meta‑analysis	Jishnu PV, et al.	Yes		Yes	Partial Yes	No	No	No	Yes	Yes		Yes	No	No	Yes	Yes	Yes	Critially Low quality
	MicroRNA-10b and the clinical outcomes of various cancers: A systematic review and meta-analysis	Huang Q, et al.	Yes		Yes	Yes	Yes	Yes	Partial Yes	Yes	Yes		Yes	Yes	Yes	Yes	Yes	Yes	Moderate quality
	MiR-200 family and cancer: From a meta-analysis view	Huang GL, et al.	Yes		Yes	Partial Yes	Yes	Yes	Partial Yes	Yes	No		Yes	No	No	Yes	Yes	Yes	Critially Low quality
	The roles of ncRNAs in the diagnosis, prognosis and clinicopathological features of breast cancer: a systematic review and meta-analysis	Tang S, et al.	Yes		Yes	Partial Yes	Yes	Yes	Partial Yes	Yes	Yes		Yes	Yes	Yes	Yes	Yes	Yes	Moderate quality
	Pan‑cancer analysis reveals the role of long non‑coding RNA LINC01614 as a highly cancer‑dependent oncogene and biomarker	Wang D, et al.	Yes		Yes	Partial Yes	No	No	No	Yes	No		Yes	No	No	Yes	Yes	Yes	Critially Low quality
	Prognostic role of microRNA-205 in multiple human malignant neoplasms: a meta-analysis of 17 studies	Zhang JY, et al.	Yes		Yes	Partial Yes	Yes	Yes	Partial Yes	Yes	Yes		Yes	Yes	Yes	Yes	Yes	Yes	Moderate quality
	Prognostic evaluation of microRNA-210 in various carcinomas	Liu Y, et al.	Yes		Yes	Yes	Yes	Yes	Partial Yes	Yes	No		Yes	No	No	Yes	Yes	Yes	Critially Low quality
	Prognostic and clinicopathological significance of MicroRNA-153 in human cancers	Huang M, et al.	Yes		Yes	Yes	Yes	Yes	No	Yes	Yes		Yes	Yes	Yes	Yes	Yes	Yes	Low quality
	Prognostic and clinicopathological signifcance of microRNA-21 overexpression in breast cancer: a meta-analysis	Pan F, et al.	Yes		Yes	Yes	Yes	Yes	Partial Yes	Yes	Yes		Yes	Yes	Yes	Yes	Yes	Yes	Moderate quality
	MicroRNAs in the prognosis of triple-negative breast cancer: A systematic review and meta-analysis	Lü L, et al.	Yes		Yes	Yes	Yes	Yes	Partial Yes	Yes	Yes		Yes	Yes	Yes	Yes	Yes	Yes	Moderate quality
	Prognostic value of circulating microRNA-21 for breast cancer: a systematic review and metaanalysis	Jinling W, et al.	Yes		Yes	Yes	Yes	Yes	Partial Yes	Yes	Yes		Yes	Yes	Yes	Yes	Yes	Yes	Moderate quality
	Prognostic Role of microRNA-205 in Human Gynecological Cancer: A Meta-Analysis of Fourteen Studies	Wu Z, et al.	Yes		Yes	Yes	Yes	Yes	Yes	Yes	Yes		Yes	Yes	Yes	Yes	Yes	Yes	Moderate quality
	Prognostic signifcance of microRNA-10b overexpression in breast cancer: a metaanalysis	Wang N, et al.	Yes		Yes	Yes	Yes	Yes	Partial Yes	Yes	No		Yes	No	No	Yes	Yes	Yes	Critially Low quality
	MiRNAs Predict the Prognosis of Patients with Triple Negative Breast Cancer: A MetaAnalysis	Liu Y, et al.	Yes		Yes	Yes	Yes	Yes	Partial Yes	Yes	Yes		Yes	Yes	Yes	Yes	Yes	Yes	Moderate quality
	High expression levels of miR-21 and miR-210 predict unfavorable survival in breast cancer: a systemic review and meta-analysis	Tang Y, et al.	Yes		Yes	Partial Yes	Yes	Yes	Partial Yes	Yes	No		Yes	No	No	Yes	Yes	Yes	Critially Low quality
	microRNA-210 as a prognostic factor in patients with breast cancer: Meta-analysis	Li Y, et al.	Yes		Yes	Yes	Yes	Yes	Partial Yes	Yes	No		Yes	No	No	Yes	Yes	Yes	Critially Low quality
	High expression of miR-210 predicts poor survival in patients with breast cancer: A meta-analysis	Hong, L., et al.	Yes		Yes	Partial Yes	Yes	Yes	Partial Yes	Yes	Yes		Yes	Yes	Yes	Yes	Yes	Yes	Moderate quality
	Prediction of Poor Prognosis in Breast Cancer Patients Based on MicroRNA-21 Expression: A Meta-Analysis	Wang Y, et al.	Yes		Yes	Yes	Yes	Yes	Partial Yes	Yes	Yes		Yes	Yes	Yes	Yes	Yes	Yes	Moderate quality

## Sheet: Sheet2
Item 1	Did the research questions and inclusion criteria for the review include the components of PICO?
Item 2	Did the report of the review contain an explicit statement that the review methods were established prior to the conduct of the review and did the report justify any significant deviations from the protocol?
Item 3	Did the review authors explain their selection of the study designs for inclusion in the review?
Item 4	Did the review authors use a comprehensive literature search strategy?
Item 5	Did the review authors perform study selection in duplicate?
Item 6	Did the review authors perform data extraction in duplicate?
Item 7	Did the review authors provide a list of excluded studies and justify the exclusions?
Item 8	Did the review authors describe the included studies in adequate detail?
Item 9	Did the review authors use a satisfactory technique for assessing the risk of bias (RoB) in individual studies that were included in the review?
Item 10	Did the review authors report on the sources of funding for the studies included in the review?
Item 11	If meta-analysis was performed did the review authors use appropriate methods for statistical combination of results?
Item 12	If meta-analysis was performed, did the review authors assess the potential impact of RoB in individual studies on the results of the meta-analysis or other evidence synthesis?
Item 13	Did the review authors account for RoB in individual studies when interpreting/ discussing the results of the review?
Item 14	Did the review authors provide a satisfactory explanation for, and discussion of, any heterogeneity observed in the results of the review?
Item 15	If they performed quantitative synthesis did the review authors carry out an adequate investigation of publication bias (small study bias) and discuss its likely impact on the results of the review?
Item 16	Did the review authors report any potential sources of conflict of interest, including any funding they received for conducting the review?
